# Supplementary material for: Mapping Quantitative Trait Loci onto Chromosome-Scale Pseudomolecules in Flax
Source: Methods Protoc. 2020 Apr 4;3(2):28. doi: 10.3390/mps3020028 (PMC7359702; doi:10.3390/mps3020028)
Supplement: Supplementary file 1 [file mps-03-00028-s001.zip]

Archive with 26 entries (21 files):
- supp_files/
- supp_files/program_packages/
- supp_files/program_packages/database_files/
- supp_files/program_packages/database_files/TableS4_flax_scaffolds_corrdinates_in_new_pseudomolecules.txt
- supp_files/program_packages/database_files/TableS5_flax_all_genes_coords.txt
- supp_files/program_packages/database_files/TableS6_flax_RGA_coords.txt
- supp_files/program_packages/ProgramS1_prepare_rePCR_data.pl
- supp_files/program_packages/ProgramS2_rePCR_pipeline.pl
- supp_files/program_packages/ProgramS3_convert_scaffold_coordinates_to_pseudochr.pl
- supp_files/program_packages/ProgramS4_flax_QTL_candidate_gene_scanning.pl
- supp_files/program_packages/sample_data/
- supp_files/program_packages/sample_data/program_S2_sample_marker_data.txt
- supp_files/program_packages/sample_data/program_S2_sample_marker_data.txt_primer_rePCR_results.txt
- supp_files/program_packages/sample_data/program_S3_sample_marker_data.txt
- supp_files/program_packages/sample_data/program_S3_sample_marker_data.txt.converted.txt
- supp_files/program_packages/sample_data/program_S4_sample_qtl_data.txt
- supp_files/program_packages/sample_data/program_S4_sample_qtl_data.txt_gene_annotations.txt
- supp_files/program_packages/UserGuide_S1.pdf
- supp_files/supp_tables/
- supp_files/supp_tables/TableS1_chromosome_sizes.docx
- supp_files/supp_tables/TableS2_primer_sequences_of_SSR_markers_for_QTL.txt
- supp_files/supp_tables/TableS3_flanking_sequences_of_SNP_markers_for_QTL.fasta
- supp_files/supp_tables/TableS4_flax_scaffolds_corrdinates_in_new_pseudomolecules.txt
- supp_files/supp_tables/TableS5_flax_all_genes_coords.txt
- supp_files/supp_tables/TableS6_flax_RGA_coords.txt
- supp_files/supp_tables/TableS7_candidate_genes_for_195_QTL.xlsx
