# Supplementary material for: Mapping Quantitative Trait Loci onto Chromosome-Scale Pseudomolecules in Flax
Source: Methods Protoc. 2020 Apr 4;3(2):28. doi: 10.3390/mps3020028 (PMC7359702; doi:10.3390/mps3020028)
Supplement: Supplementary file 1 [file mps-03-00028-s001.zip › supp_files/program_packages/database_files/TableS4_flax_scaffolds_corrdinates_in_new_pseudomolecules.txt]

Scaffold	Refined scaffold	Scaffold start	Scaffold end	Chr	Pseudo start	Pseudo end	Scaffold Orientation
scaffold1491	scaffold1491	1	781795	6	13543352	14325146	-
scaffold43	scaffold43d	1384250	1640491	2	19783186	20039427	+
scaffold1007	scaffold1007	1	366891	7	8301142	8668032	-
scaffold223	scaffold223	1	101540	9	11412753	11514292	-
scaffold606	scaffold606	1	100447	2	13544287	13644733	+
scaffold292	scaffold292c	980346	1123019	6	2270203	2412876	+
scaffold2931	scaffold2931	1	52499	2	1375708	1428206	-
scaffold599	scaffold599	92834	143490	8	16976567	17027223	-
scaffold599	scaffold599	1	92796	8	17027224	17120019	-
scaffold1099	scaffold1099	1	165476	1	27053385	27218860	-
scaffold144	scaffold144	1	162852	1	29262518	29425369	+
scaffold205	scaffold205	1	932111	10	5053812	5985922	-
scaffold122	scaffold122	1	83448	11	3557310	3640757	+
scaffold122	scaffold122	83488	193997	11	3640758	3751267	+
scaffold353	scaffold353	1	345488	5	15304104	15649591	+
scaffold353	scaffold353	345505	934885	5	15649592	16238972	+
scaffold1100	scaffold1100	46292	81168	10	13130442	13165318	-
scaffold1100	scaffold1100	1	46267	10	13165319	13211585	-
scaffold517	scaffold517	273877	324009	7	6310586	6360718	-
scaffold517	scaffold517	1	273853	7	6360719	6634571	-
scaffold630	scaffold630	1	581564	14	5714161	6295724	+
scaffold4020	scaffold4020	1	14591	7	11262483	11277073	+
scaffold66	scaffold66	1	669347	5	4105047	4774393	+
scaffold66	scaffold66	669449	1631870	5	4774394	5736815	+
scaffold82	scaffold82	1	1329641	10	10635303	11964943	+
scaffold2796	scaffold2796	1	94159	4	8591696	8685854	-
scaffold1536	scaffold1536a	1	29940	4	17133720	17163659	+
scaffold713	scaffold713	1	23234	14	3863308	3886541	+
scaffold315	scaffold315	1	184180	8	1576272	1760451	+
scaffold315	scaffold315	184202	640451	8	1760452	2216701	+
scaffold190	scaffold190	1	125066	15	4439583	4564648	-
scaffold481	scaffold481	1	54870	3	23690643	23745512	+
scaffold481	scaffold481	54913	104862	3	23745513	23795462	+
scaffold203	scaffold203	1	157529	1	13441528	13599056	+
scaffold618	scaffold618	1	548627	6	12948961	13497587	-
scaffold252	scaffold252	1	80849	12	7389249	7470097	-
scaffold1686	scaffold1686	1	340176	1	3808076	4148251	+
scaffold275	scaffold275	231332	553867	2	2956639	3279174	-
scaffold275	scaffold275	1	231290	2	3279175	3510464	-
scaffold185	scaffold185a	466856	708492	11	12655040	12896676	-
scaffold185	scaffold185a	101354	466804	11	12896677	13262127	-
scaffold185	scaffold185a	16933	101296	11	13262128	13346491	-
scaffold185	scaffold185a	1	16862	11	13346492	13363353	-
scaffold373	scaffold373a	1	187610	2	22706912	22894521	+
scaffold3030	scaffold3030	1	47396	8	17291481	17338876	+
scaffold688	scaffold688	1	54354	9	13368555	13422908	+
scaffold2593	scaffold2593	1	200596	9	5110989	5311584	-
scaffold177	scaffold177	672327	933955	8	4482100	4743728	-
scaffold177	scaffold177	592897	672282	8	4743729	4823114	-
scaffold177	scaffold177	1	592854	8	4823115	5415968	-
scaffold185	scaffold185b	708493	757186	9	11303089	11351782	+
scaffold185	scaffold185b	757227	768329	9	11351783	11362885	+
scaffold261	scaffold261	1	948721	9	5494318	6443038	+
scaffold261	scaffold261	948962	1280428	9	6443039	6774505	+
scaffold37	scaffold37b	1901469	1992804	7	8031252	8122587	-
scaffold1247	scaffold1247a	1	270108	8	3761850	4031957	+
scaffold1247	scaffold1247a	270150	481959	8	4031958	4243767	+
scaffold1247	scaffold1247a	481982	528571	8	4243768	4290357	+
scaffold302	scaffold302	1	299031	5	13665049	13964079	+
scaffold14	scaffold14	1	455429	15	5007367	5462795	+
scaffold14	scaffold14	455452	567897	15	5462796	5575241	+
scaffold14	scaffold14	567915	678591	15	5575242	5685918	+
scaffold361	scaffold361	1	207258	1	16711948	16919205	+
scaffold361	scaffold361	207300	434011	1	16919206	17145917	+
scaffold361	scaffold361	434040	604929	1	17145918	17316807	+
scaffold361	scaffold361	604960	1062530	1	17316808	17774378	+
scaffold189	scaffold189	1	453290	7	12390900	12844189	-
scaffold706	scaffold706	1	179684	13	1484984	1664667	+
scaffold196	scaffold196b	479746	1514003	3	24463810	25498067	-
scaffold196	scaffold196b	50341	479691	3	25498068	25927418	-
scaffold196	scaffold196b	50296	50295	3	25927419	25927418	-
scaffold418	scaffold418a	1	185886	5	1798134	1984019	+
scaffold1317	scaffold1317	1	316415	15	15113446	15429860	-
scaffold643	scaffold643	1	64884	7	10498453	10563336	-
scaffold1253	scaffold1253b	565816	659267	7	1978375	2071826	+
scaffold372	scaffold372	1	336475	2	22907395	23243869	+
scaffold372	scaffold372	336494	508572	2	23243870	23415948	+
scaffold446	scaffold446	1	100054	3	15123120	15223173	-
scaffold2114	scaffold2114	1	106374	9	6838869	6945242	-
scaffold225	scaffold225	1	263964	8	15567110	15831073	+
scaffold225	scaffold225	264022	351842	8	15831074	15918894	+
scaffold225	scaffold225	351860	856056	8	15918895	16423091	+
scaffold296	scaffold296b	355054	418560	8	9131244	9194750	+
scaffold1186	scaffold1186a	1	238584	7	2300038	2538621	+
scaffold1186	scaffold1186a	238613	416536	7	2538622	2716545	+
scaffold24	scaffold24	1	248836	2	260204	509039	-
scaffold1775	scaffold1775	1	55359	8	14720719	14776077	-
scaffold156	scaffold156a	1	381796	3	5264959	5646754	+
scaffold156	scaffold156a	381838	772550	3	5646755	6037467	+
scaffold156	scaffold156a	772567	1143106	3	6037468	6408007	+
scaffold156	scaffold156a	1143123	2059217	3	6408008	7324102	+
scaffold15	scaffold15b	544995	1235635	5	16252034	16942674	+
scaffold841	scaffold841	1	107934	7	7856006	7963939	+
scaffold398	scaffold398	1	560626	1	22505435	23066060	-
scaffold1630	scaffold1630	185801	389151	15	13163698	13367048	-
scaffold1630	scaffold1630	1	185778	15	13367049	13552826	-
scaffold5413	scaffold5413	1	1272	4	18667627	18668898	+
scaffold1519	scaffold1519b	192578	304202	9	948148	1059772	+
scaffold433	scaffold433	1	229284	2	10454734	10684017	+
scaffold359	scaffold359b	452481	500316	3	25928419	25976254	+
scaffold413	scaffold413a	447272	793382	5	14505664	14851774	-
scaffold413	scaffold413a	1	447253	5	14851775	15299027	-
scaffold3345	scaffold3345	1	86544	12	2436927	2523470	-
scaffold380	scaffold380	1	1049573	13	8023671	9073243	+
scaffold1037	scaffold1037a	1	208700	14	8812360	9021059	-
scaffold815	scaffold815	1	64559	3	22339608	22404166	+
scaffold160	scaffold160	1	268996	6	7616075	7885070	+
scaffold345	scaffold345	1	279311	13	1	279311	+
scaffold206	scaffold206	444334	485626	15	3524514	3565806	-
scaffold206	scaffold206	226581	444287	15	3565807	3783513	-
scaffold206	scaffold206	33469	226554	15	3783514	3976599	-
scaffold206	scaffold206	1	33437	15	3976600	4010036	-
scaffold263	scaffold263	1	115376	8	18942231	19057606	+
scaffold167	scaffold167b	124416	484486	11	11456440	11816510	+
scaffold314	scaffold314	290548	430750	4	6571053	6711255	-
scaffold314	scaffold314	1	290446	4	6711256	7001701	-
scaffold86	scaffold86a	532315	1131948	7	3936204	4535837	-
scaffold86	scaffold86a	1	532289	7	4535838	5068126	-
scaffold105	scaffold105	153175	296809	4	10156162	10299796	-
scaffold105	scaffold105	82070	153157	4	10299797	10370884	-
scaffold105	scaffold105	1	81972	4	10370885	10452856	-
scaffold3059	scaffold3059	1	7015	3	26394747	26401761	+
scaffold3059	scaffold3059	7066	74247	3	26401762	26468943	+
scaffold3059	scaffold3059	74289	135868	3	26468944	26530523	+
scaffold488	scaffold488c	1344200	1454161	5	5772472	5882433	+
scaffold368	scaffold368a	1	123265	9	8223343	8346607	+
scaffold257	scaffold257a	1	251650	11	16631489	16883138	-
scaffold543	scaffold543	62937	158936	2	3601294	3697293	-
scaffold543	scaffold543	1	62899	2	3697294	3760192	-
scaffold475	scaffold475a	1	877347	15	13577107	14454453	-
scaffold151	scaffold151b	435783	1655654	7	5089714	6309585	+
scaffold2325	scaffold2325	1	36376	4	19842452	19878827	+
scaffold1036	scaffold1036	1	75397	11	17531315	17606711	+
scaffold1036	scaffold1036	75445	248336	11	17606712	17779603	+
scaffold472	scaffold472c	995595	1080742	11	1	85148	-
scaffold472	scaffold472c	377423	995572	11	85149	703298	-
scaffold472	scaffold472c	377278	377367	11	703299	703388	-
scaffold114	scaffold114	227816	255103	15	7218862	7246149	-
scaffold114	scaffold114	159170	227767	15	7246150	7314747	-
scaffold114	scaffold114	1	159150	15	7314748	7473897	-
scaffold783	scaffold783a	1	208453	11	17804604	18013056	+
scaffold637	scaffold637	1	217380	8	6064430	6281809	+
scaffold420	scaffold420b	416296	774241	13	4199864	4557809	-
scaffold420	scaffold420b	306076	416252	13	4557810	4667986	-
scaffold420	scaffold420b	262985	306057	13	4667987	4711059	-
scaffold420	scaffold420b	184013	262963	13	4711060	4790010	-
scaffold563	scaffold563	1	291115	15	6511675	6802789	-
scaffold440	scaffold440	1	428742	8	12123842	12552583	-
scaffold292	scaffold292d	1123020	1531882	12	18172925	18581787	-
scaffold76	scaffold76b	502622	1668680	1	1	1166059	-
scaffold346	scaffold346	1	171440	14	645115	816554	+
scaffold346	scaffold346	171460	201869	14	816555	846964	+
scaffold346	scaffold346	201928	738728	14	846965	1383765	+
scaffold346	scaffold346	738758	971404	14	1383766	1616412	+
scaffold346	scaffold346	971447	1128327	14	1616413	1773293	+
scaffold346	scaffold346	1128364	1144514	14	1773294	1789444	+
scaffold641	scaffold641	171583	795572	10	17051420	17675409	-
scaffold641	scaffold641	1	171542	10	17675410	17846951	-
scaffold325	scaffold325b	371637	627103	3	21510962	21766428	-
scaffold325	scaffold325b	112913	371587	3	21766429	22025103	-
scaffold325	scaffold325b	15294	112888	3	22025104	22122698	-
scaffold1037	scaffold1037b	208701	440606	7	2731202	2963107	-
scaffold303	scaffold303	206927	803632	4	17164660	17761365	-
scaffold303	scaffold303	1	206904	4	17761366	17968269	-
scaffold1072	scaffold1072	1	271522	8	19089252	19360773	+
scaffold313	scaffold313	1	27329	8	8529685	8557013	+
scaffold313	scaffold313	27372	235980	8	8557014	8765622	+
scaffold33	scaffold33b	624671	1808392	10	2869523	4053244	+
scaffold256	scaffold256c	113845	250008	3	14015355	14151518	-
scaffold92	scaffold92	1	8517	2	11335378	11343894	+
scaffold92	scaffold92	8566	311966	2	11343895	11647295	+
scaffold1356	scaffold1356	1	281061	14	5402579	5683639	+
scaffold19	scaffold19c	1201220	1252893	12	10737834	10789507	-
scaffold19	scaffold19c	828244	1201180	12	10789508	11162444	-
scaffold57	scaffold57a	1	1574566	11	6913633	8488198	-
scaffold108	scaffold108	677412	839948	2	18903952	19066488	-
scaffold108	scaffold108	262897	677369	2	19066489	19480961	-
scaffold108	scaffold108	1	262879	2	19480962	19743840	-
scaffold689	scaffold689	1	280615	13	6018097	6298711	-
scaffold391	scaffold391	1	264632	9	9101284	9365915	-
scaffold1603	scaffold1603	1	274107	6	12633740	12907846	+
scaffold77	scaffold77a	1	415554	14	3145957	3561510	-
scaffold2057	scaffold2057	1	208950	5	1382108	1591057	-
scaffold58	scaffold58	1	81034	11	9755631	9836664	-
scaffold2860	scaffold2860	1	30977	8	17530134	17561110	+
scaffold437	scaffold437	1	181478	7	17558851	17740328	-
scaffold596	scaffold596a	1	129477	13	9756358	9885834	-
scaffold617	scaffold617d	972001	1061552	13	20393955	20483506	+
scaffold179	scaffold179	1	621970	2	1810758	2432727	-
scaffold2280	scaffold2280	1	116778	5	13995704	14112481	-
scaffold352	scaffold352	1	85464	6	10891875	10977338	+
scaffold617	scaffold617b	640594	782540	2	24625657	24767603	+
scaffold617	scaffold617b	782639	813438	2	24767604	24798403	+
scaffold408	scaffold408	1	210369	3	10245990	10456358	+
scaffold363	scaffold363	1	126571	15	11519698	11646268	+
scaffold9	scaffold9	1	1606972	13	13092315	14699286	+
scaffold740	scaffold740	1	405470	2	14045222	14450691	+
scaffold175	scaffold175a	1	46186	3	16806854	16853039	-
scaffold123	scaffold123d	1878891	2487146	1	2628504	3236759	-
scaffold123	scaffold123d	1323560	1878869	1	3236760	3792069	-
scaffold64	scaffold64	1	124389	4	4510567	4634955	-
scaffold905	scaffold905	1	67483	5	7261275	7328757	+
scaffold1989	scaffold1989	1	51052	8	16893072	16944123	-
scaffold837	scaffold837	1	84905	7	9633441	9718345	+
scaffold34	scaffold34a	442983	901040	11	1218038	1676095	-
scaffold34	scaffold34a	1	442937	11	1676096	2119032	-
scaffold273	scaffold273	100872	471114	8	182472	552714	-
scaffold273	scaffold273	1	100855	8	552715	653569	-
scaffold317	scaffold317b	341757	523938	6	6457578	6639759	-
scaffold505	scaffold505b	455745	923357	8	14776078	15243690	+
scaffold137	scaffold137	1	364564	1	11758418	12122981	+
scaffold383	scaffold383	1	291966	7	11919368	12211333	+
scaffold85	scaffold85	1	89279	6	1	89279	-
scaffold499	scaffold499	1	114814	6	9983503	10098316	-
scaffold96	scaffold96	1	299438	10	1652468	1951905	+
scaffold96	scaffold96	299476	429806	10	1951906	2082236	+
scaffold96	scaffold96	429852	1083743	10	2082237	2736128	+
scaffold990	scaffold990	1	64576	11	9899845	9964420	+
scaffold416	scaffold416b	558321	1241109	4	17983838	18666626	+
scaffold125	scaffold125	1	132266	9	15190598	15322863	-
scaffold3265	scaffold3265	1	62365	13	4807716	4870080	+
scaffold43	scaffold43b	439701	1249664	2	21317643	22127606	+
scaffold410	scaffold410	1	39147	13	367325	406471	+
scaffold8	scaffold8	1	886745	10	15941383	16828127	-
scaffold15	scaffold15c	1235636	2163066	4	18914021	19841451	+
scaffold118	scaffold118	1	318942	5	7735576	8054517	+
scaffold140	scaffold140	442451	1328224	6	4160094	5045867	-
scaffold140	scaffold140	79969	442409	6	5045868	5408308	-
scaffold140	scaffold140	1	79927	6	5408309	5488235	-
scaffold184	scaffold184	1	563099	15	14478626	15041724	-
scaffold860	scaffold860	1	580571	7	16458175	17038745	-
scaffold1042	scaffold1042	1	168525	3	4731883	4900407	+
scaffold187	scaffold187	1	82076	15	11307175	11389250	-
scaffold221	scaffold221a	1	43000	10	6031528	6074527	-
scaffold420	scaffold420a	1	184012	2	1494193	1678204	+
scaffold373	scaffold373b	187611	1275740	13	17554501	18642630	+
scaffold31	scaffold31a	1	1286568	4	11323318	12609885	+
scaffold31	scaffold31a	1286621	1462095	4	12609886	12785360	+
scaffold783	scaffold783b	1177166	1310699	10	542456	675989	-
scaffold783	scaffold783b	208454	1177138	10	675990	1644674	-
scaffold617	scaffold617a	1	640593	8	3098275	3738867	-
scaffold3001	scaffold3001	1	67195	10	18135933	18203127	-
scaffold55	scaffold55	1	52042	4	2283952	2335993	+
scaffold55	scaffold55	52095	698279	4	2335994	2982178	+
scaffold55	scaffold55	698296	1057445	4	2982179	3341328	+
scaffold55	scaffold55	1057464	1095323	4	3341329	3379188	+
scaffold55	scaffold55	1095370	1102539	4	3379189	3386358	+
scaffold55	scaffold55	1102563	1187346	4	3386359	3471142	+
scaffold701	scaffold701c	1096759	1457915	6	1200892	1562048	-
scaffold1120	scaffold1120	1	157481	14	4585968	4743448	+
scaffold2103	scaffold2103	279160	289230	8	19454852	19464922	-
scaffold2103	scaffold2103	1	279117	8	19464923	19744039	-
scaffold244	scaffold244	1	278990	8	21922929	22201918	+
scaffold159	scaffold159b	566720	952821	9	7168773	7554874	-
scaffold159	scaffold159b	517717	566689	9	7554875	7603847	-
scaffold274	scaffold274	1	424032	13	1014158	1438189	-
scaffold1519	scaffold1519a	1	192577	7	816576	1009152	-
scaffold133	scaffold133	1	89737	1	27270789	27360525	-
scaffold130	scaffold130	1	211561	7	11049922	11261482	-
scaffold1179	scaffold1179	1	127940	13	20229966	20357905	-
scaffold566	scaffold566	1	171737	15	10756171	10927907	+
scaffold1075	scaffold1075	1	160906	14	8254455	8415360	-
scaffold40	scaffold40	1	8690	9	8443045	8451734	+
scaffold40	scaffold40	8723	453151	9	8451735	8896163	+
scaffold721	scaffold721	1	303273	9	7919070	8222342	+
scaffold674	scaffold674	1	293929	3	20252429	20546357	+
scaffold86	scaffold86b	2153832	2276273	9	3405783	3528224	-
scaffold86	scaffold86b	1898828	2153777	9	3528225	3783174	-
scaffold86	scaffold86b	1870479	1898786	9	3783175	3811482	-
scaffold86	scaffold86b	1131949	1870461	9	3811483	4549995	-
scaffold2992	scaffold2992	1	48444	3	22235975	22284418	-
scaffold3494	scaffold3494	1	100249	7	1	100249	-
scaffold89	scaffold89	1	173970	13	9546626	9720595	+
scaffold292	scaffold292a	1	641074	8	20814610	21455683	+
scaffold281	scaffold281	1	316791	3	4901408	5218198	+
scaffold164	scaffold164b	376086	841993	3	699495	1165402	+
scaffold729	scaffold729	34623	342372	5	10698013	11005762	-
scaffold729	scaffold729	1	34606	5	11005763	11040368	-
scaffold644	scaffold644	1	158205	1	24656614	24814818	+
scaffold461	scaffold461	1	498270	10	15169468	15667737	+
scaffold461	scaffold461	498296	716097	10	15667738	15885539	+
scaffold1322	scaffold1322	1	40448	14	4544520	4584967	+
scaffold149	scaffold149	1	475300	1	21632675	22107974	-
scaffold83	scaffold83	1	205334	7	9773049	9978382	+
scaffold1218	scaffold1218	1	100731	1	13103664	13204394	-
scaffold577	scaffold577	1	163574	2	13850924	14014497	-
scaffold22	scaffold22	1	720067	9	12647488	13367554	+
scaffold418	scaffold418b	185887	684325	9	17955144	18453582	+
scaffold260	scaffold260	1	48545	13	5282457	5331001	+
scaffold260	scaffold260	48737	447911	13	5331002	5730176	+
scaffold321	scaffold321	16044	378660	13	11389364	11751980	-
scaffold321	scaffold321	1	15995	13	11751981	11767975	-
scaffold1473	scaffold1473	1	17799	3	11452712	11470510	+
scaffold508	scaffold508	1	160544	4	3646680	3807223	+
scaffold33	scaffold33a	1	624670	11	16893132	17517801	-
scaffold806	scaffold806	1	173024	3	9817043	9990066	-
scaffold561	scaffold561	2022	98248	15	6875053	6971279	-
scaffold561	scaffold561	1	1980	15	6971280	6973259	-
scaffold221	scaffold221b	43001	312554	6	9712930	9982483	+
scaffold359	scaffold359a	1	452480	14	6541806	6994285	-
scaffold38	scaffold38	1	471927	14	13639348	14111274	+
scaffold38	scaffold38	471954	872253	14	14111275	14511574	+
scaffold876	scaffold876	1	259196	2	16988198	17247393	+
scaffold876	scaffold876	259245	291565	2	17247394	17279714	+
scaffold1056	scaffold1056	1	46098	9	260547	306644	+
scaffold1056	scaffold1056	46119	151063	9	306645	411589	+
scaffold3460	scaffold3460	1	93835	7	18086311	18180145	-
scaffold266	scaffold266	1	519455	13	7475061	7994515	-
scaffold295	scaffold295	1	336202	9	12310286	12646487	-
scaffold182	scaffold182	1	829850	5	5891293	6721142	+
scaffold605	scaffold605a	1	848420	1	1182129	2030548	+
scaffold291	scaffold291	1	39548	5	2367172	2406719	+
scaffold291	scaffold291	39568	1260986	5	2406720	3628138	+
scaffold291	scaffold291	1261024	1309956	5	3628139	3677071	+
scaffold291	scaffold291	1310004	1317702	5	3677072	3684770	+
scaffold61	scaffold61	1	336075	1	13599057	13935131	-
scaffold231	scaffold231b	49637	551756	14	4900459	5402578	-
scaffold516	scaffold516	1	243397	1	24378038	24621434	+
scaffold1683	scaffold1683	1	51918	13	14745984	14797901	-
scaffold95	scaffold95	1	107600	2	11909220	12016819	+
scaffold95	scaffold95	107633	125249	2	12016820	12034436	+
scaffold4705	scaffold4705	1	467	9	7604848	7605314	+
scaffold820	scaffold820	273544	548888	15	1247798	1523142	-
scaffold820	scaffold820	273123	273499	15	1523143	1523519	-
scaffold820	scaffold820	144146	273079	15	1523520	1652453	-
scaffold820	scaffold820	1	144115	15	1652454	1796568	-
scaffold1721	scaffold1721a	1	194914	8	1286829	1481742	-
scaffold1671	scaffold1671	1	71460	3	8340148	8411607	+
scaffold378	scaffold378	1	79333	9	11039316	11118648	+
scaffold104	scaffold104	1	224957	1	12853683	13078639	+
scaffold157	scaffold157	251695	330988	3	19509876	19589169	-
scaffold157	scaffold157	98070	251677	3	19589170	19742777	-
scaffold157	scaffold157	1	97971	3	19742778	19840748	-
scaffold354	scaffold354	1	88390	2	8811277	8899666	+
scaffold491	scaffold491	1	349810	8	13220515	13570324	-
scaffold228	scaffold228	1	231234	1	11470339	11701572	+
scaffold339	scaffold339a	1	284285	6	16635610	16919894	+
scaffold339	scaffold339a	284311	333732	6	16919895	16969316	+
scaffold28	scaffold28a	1	166998	11	5079993	5246990	+
scaffold28	scaffold28a	167096	612326	11	5246991	5692221	+
scaffold11	scaffold11	1	94876	5	9868596	9963471	+
scaffold11	scaffold11	94899	120316	5	9963472	9988889	+
scaffold11	scaffold11	120337	148030	5	9988890	10016583	+
scaffold11	scaffold11	148047	655923	5	10016584	10524460	+
scaffold11	scaffold11	655943	814745	5	10524461	10683263	+
scaffold306	scaffold306a	1	345180	12	11965935	12311114	+
scaffold983	scaffold983	1	261549	8	13571325	13832873	+
scaffold119	scaffold119	1	151965	3	13349937	13501901	+
scaffold832	scaffold832	1	64482	11	19690044	19754525	+
scaffold436	scaffold436	1	240285	9	16236156	16476440	+
scaffold422	scaffold422a	1	79637	4	2181234	2260870	+
scaffold31	scaffold31b	1462096	1690545	3	3591202	3819651	+
scaffold31	scaffold31b	1690566	1840856	3	3819652	3969942	+
scaffold560	scaffold560	1	82646	9	21754472	21837117	-
scaffold297	scaffold297	687777	1074172	1	15636866	16023261	-
scaffold297	scaffold297	658002	687748	1	16023262	16053008	-
scaffold297	scaffold297	181948	657956	1	16053009	16529017	-
scaffold297	scaffold297	1	181930	1	16529018	16710947	-
scaffold257	scaffold257b	251651	731819	8	6316339	6796507	+
scaffold176	scaffold176	1	554081	6	14769592	15323672	-
scaffold464	scaffold464a	375305	650626	1	7880693	8156014	-
scaffold464	scaffold464a	1	375259	1	8156015	8531273	-
scaffold768	scaffold768	1	133339	5	12384965	12518303	+
scaffold768	scaffold768	133358	205557	5	12518304	12590503	+
scaffold888	scaffold888	1	145241	12	18627713	18772953	+
scaffold845	scaffold845	1	204618	4	7002721	7207338	+
scaffold418	scaffold418c	1100877	1215088	5	850599	964810	-
scaffold418	scaffold418c	768303	1100839	5	964811	1297347	-
scaffold418	scaffold418c	759927	768284	5	1297348	1305705	-
scaffold418	scaffold418c	684326	759727	5	1305706	1381107	-
scaffold515	scaffold515	1	613077	2	16333519	16946595	+
scaffold60	scaffold60	1	4816	14	8449367	8454182	+
scaffold60	scaffold60	4860	352367	14	8454183	8801690	+
scaffold2739	scaffold2739	1	95029	9	429225	524253	-
scaffold310	scaffold310b	749410	1458255	4	13407330	14116175	-
scaffold826	scaffold826	1	101457	8	10122742	10224198	+
scaffold826	scaffold826	101556	110938	8	10224199	10233581	+
scaffold59	scaffold59	745744	879651	1	9744640	9878547	-
scaffold59	scaffold59	321689	745714	1	9878548	10302573	-
scaffold59	scaffold59	1	321642	1	10302574	10624215	-
scaffold2837	scaffold2837	1	22681	7	10367612	10390292	+
scaffold765	scaffold765	1	662213	6	1587198	2249410	-
scaffold318	scaffold318	1	328156	3	17452133	17780288	+
scaffold318	scaffold318	328215	360788	3	17780289	17812862	+
scaffold376	scaffold376a	1	324304	4	8705425	9029728	+
scaffold376	scaffold376a	324403	397275	4	9029729	9102601	+
scaffold121	scaffold121	1	309495	15	1	309495	+
scaffold183	scaffold183	166028	206852	2	24811746	24852570	-
scaffold183	scaffold183	1	166010	2	24852571	25018580	-
scaffold476	scaffold476	1	341111	9	11854274	12195384	+
scaffold476	scaffold476	341155	455036	9	12195385	12309266	+
scaffold509	scaffold509	1	168977	2	18730971	18899947	+
scaffold858	scaffold858	1	214641	8	13833874	14048514	+
scaffold1143	scaffold1143b	647001	1079345	12	16412738	16845082	+
scaffold1143	scaffold1143b	1079377	1097744	12	16845083	16863450	+
scaffold579	scaffold579	1	102011	3	8237137	8339147	-
scaffold438	scaffold438	1	153355	7	7598184	7751538	+
scaffold438	scaffold438	153402	256868	7	7751539	7855005	+
scaffold1052	scaffold1052	1	112014	8	2968987	3081000	-
scaffold153	scaffold153	1	632746	12	5854698	6487443	-
scaffold1027	scaffold1027	1	135381	3	11471511	11606891	-
scaffold123	scaffold123b	747001	1066795	14	15733343	16053137	-
scaffold43	scaffold43c	1296796	1384249	5	8368117	8455570	-
scaffold43	scaffold43c	1249665	1296737	5	8455571	8502643	-
scaffold170	scaffold170	1	44040	9	9667074	9711113	+
scaffold170	scaffold170	44086	335791	9	9711114	10002819	+
scaffold123	scaffold123c	1066796	1323559	11	3751268	4008031	+
scaffold1363	scaffold1363a	1	39175	13	280312	319486	+
scaffold1936	scaffold1936	1	65031	1	17815152	17880182	+
scaffold489	scaffold489b	256246	332128	5	12835215	12911097	-
scaffold989	scaffold989	1	123118	3	19869130	19992247	-
scaffold651	scaffold651a	1	283000	13	1768220	2051219	-
scaffold209	scaffold209	1	201275	5	8156309	8357583	-
scaffold2124	scaffold2124	122333	178926	9	13702140	13758733	-
scaffold2124	scaffold2124	1082	122314	9	13758734	13879966	-
scaffold2124	scaffold2124	1	1041	9	13879967	13881007	-
scaffold1186	scaffold1186b	416537	449359	9	3337793	3370615	+
scaffold1186	scaffold1186b	449384	467818	9	3370616	3389050	+
scaffold885	scaffold885	1	155489	14	9281386	9436874	+
scaffold3	scaffold3	1	808700	10	4221646	5030345	+
scaffold387	scaffold387	1	146496	14	7934672	8081167	-
scaffold762	scaffold762	1	156650	15	7996760	8153409	-
scaffold610	scaffold610a	1	243290	5	9618680	9861969	+
scaffold977	scaffold977a	1	416624	11	18015119	18431742	+
scaffold977	scaffold977a	416712	456355	11	18431743	18471386	+
scaffold977	scaffold977a	456403	902991	11	18471387	18917975	+
scaffold977	scaffold977a	903030	945802	11	18917976	18960748	+
scaffold977	scaffold977a	945862	1255801	11	18960749	19270688	+
scaffold1478	scaffold1478	1	115519	9	21637934	21753452	+
scaffold33	scaffold33c	1808393	1959497	3	13830717	13981821	+
scaffold388	scaffold388	1	331486	15	5930189	6261674	+
scaffold51	scaffold51b	411992	425774	10	12651144	12664926	+
scaffold51	scaffold51b	425812	434748	10	12664927	12673863	+
scaffold51	scaffold51b	434843	558410	10	12673864	12797431	+
scaffold1999	scaffold1999	73025	128748	15	409496	465219	-
scaffold1999	scaffold1999	1	72990	15	465220	538209	-
scaffold1140	scaffold1140	43398	265267	3	3018310	3240179	-
scaffold1140	scaffold1140	1	43296	3	3240180	3283475	-
scaffold256	scaffold256a	1	77735	15	5822318	5900052	+
scaffold259	scaffold259	243330	306757	9	3031063	3094490	-
scaffold259	scaffold259	1	243302	9	3094491	3337792	-
scaffold711	scaffold711	1	807943	1	19477894	20285836	+
scaffold35	scaffold35a	12142	299173	7	6660464	6947495	-
scaffold35	scaffold35a	1	12099	7	6947496	6959594	-
scaffold772	scaffold772	1	289769	3	17873246	18163014	+
scaffold483	scaffold483	1	164659	2	8412764	8577422	-
scaffold284	scaffold284	1	473459	8	10795812	11269270	+
scaffold169	scaffold169	1	370759	10	123425	494183	+
scaffold218	scaffold218a	1	298143	5	9319537	9617679	+
scaffold30	scaffold30a	1	541400	3	4182064	4723463	+
scaffold455	scaffold455	1	373534	1	17893853	18267386	+
scaffold3042	scaffold3042	1	37828	3	23651815	23689642	+
scaffold16	scaffold16	513862	942874	6	16987444	17416456	-
scaffold16	scaffold16	199319	513817	6	17416457	17730955	-
scaffold16	scaffold16	1	199301	6	17730956	17930256	-
scaffold1396	scaffold1396	1	31879	7	10334733	10366611	+
scaffold812	scaffold812	419973	510045	14	2346389	2436461	-
scaffold812	scaffold812	1	419955	14	2436462	2856416	-
scaffold1639	scaffold1639	1	105255	15	7829186	7934440	-
scaffold37	scaffold37a	1404764	1901468	2	6493401	6990105	-
scaffold37	scaffold37a	899117	1404708	2	6990106	7495697	-
scaffold37	scaffold37a	872756	899073	2	7495698	7522015	-
scaffold37	scaffold37a	868697	872734	2	7522016	7526053	-
scaffold37	scaffold37a	1	868680	2	7526054	8394733	-
scaffold329	scaffold329	1	281544	6	10210139	10491682	-
scaffold562	scaffold562	1	250487	3	12622344	12872830	-
scaffold465	scaffold465	1	878647	15	11864491	12743137	-
scaffold792	scaffold792	1	40834	12	6657199	6698032	+
scaffold356	scaffold356	1	241485	12	11308849	11550333	+
scaffold2914	scaffold2914	1	68722	9	7050584	7119305	+
scaffold80	scaffold80	1	160315	3	4004645	4164959	+
scaffold752	scaffold752	1	108167	11	16070788	16178954	+
scaffold1185	scaffold1185	1	63763	14	546982	610744	+
scaffold173	scaffold173	1	161313	2	25569074	25730386	+
scaffold147	scaffold147	373752	566220	5	11090316	11282784	-
scaffold147	scaffold147	348264	373718	5	11282785	11308239	-
scaffold147	scaffold147	1	348236	5	11308240	11656475	-
scaffold2416	scaffold2416b	116448	138361	2	1291471	1313384	-
scaffold2416	scaffold2416b	57074	116416	2	1313385	1372727	-
scaffold2788	scaffold2788	1	121318	11	3434992	3556309	+
scaffold229	scaffold229	1	215535	11	11227184	11442718	+
scaffold339	scaffold339b	333733	999663	8	12553584	13219514	+
scaffold212	scaffold212	1	664221	6	5779325	6443545	+
scaffold722	scaffold722	1	396003	1	27366504	27762506	+
scaffold2324	scaffold2324	1	237709	14	16943648	17181356	+
scaffold81	scaffold81	1	127117	6	17951042	18078158	-
scaffold138	scaffold138	1	723791	3	15241857	15965647	-
scaffold167	scaffold167a	1	124415	8	11981073	12105487	-
scaffold34	scaffold34b	901041	2120818	14	17200042	18419819	-
scaffold50	scaffold50	975014	1446790	2	17279715	17751491	-
scaffold50	scaffold50	398005	974997	2	17751492	18328484	-
scaffold50	scaffold50	234357	397904	2	18328485	18492032	-
scaffold50	scaffold50	1	234337	2	18492033	18726369	-
scaffold3641	scaffold3641	1	13961	12	7622002	7635962	+
scaffold791	scaffold791	1	78063	12	11566576	11644638	-
scaffold280	scaffold280	1	641060	15	8352304	8993363	+
scaffold280	scaffold280	641082	641223	15	8993364	8993505	+
scaffold280	scaffold280	641270	2188250	15	8993506	10540486	+
scaffold280	scaffold280	2188294	2379420	15	10540487	10731613	+
scaffold280	scaffold280	2379475	2404031	15	10731614	10756170	+
scaffold199	scaffold199b	187360	338144	11	14877651	15028435	+
scaffold1286	scaffold1286	1	77715	10	2785617	2863331	-
scaffold651	scaffold651b	622794	1063703	13	2052220	2493129	-
scaffold651	scaffold651b	483757	622742	13	2493130	2632115	-
scaffold651	scaffold651b	283001	483660	13	2632116	2832775	-
scaffold1073	scaffold1073	1	87412	8	8766642	8854053	+
scaffold1252	scaffold1252	1	58097	8	10063645	10121741	+
scaffold1847	scaffold1847	1	146612	13	20035950	20182561	+
scaffold797	scaffold797	1	52610	13	2849910	2902519	+
scaffold797	scaffold797	52658	76350	13	2902520	2926212	+
scaffold200	scaffold200	1	25515	11	16216919	16242433	+
scaffold200	scaffold200	25613	171048	11	16242434	16387869	+
scaffold200	scaffold200	171094	386079	11	16387870	16602855	+
scaffold328	scaffold328	1	256064	5	7456037	7712100	-
scaffold94	scaffold94b	257555	424988	1	7698490	7865923	+
scaffold964	scaffold964	1	76890	12	20812343	20889232	+
scaffold327	scaffold327b	850655	1115024	9	4818284	5082653	+
scaffold1578	scaffold1578b	39096	441643	15	2927132	3329679	+
scaffold1578	scaffold1578b	441683	444487	15	3329680	3332484	+
scaffold334	scaffold334	1	94437	9	8347608	8442044	+
scaffold656	scaffold656	1	97083	4	1	97083	-
scaffold610	scaffold610b	243291	372840	8	15351206	15480755	+
scaffold610	scaffold610b	372860	376772	8	15480756	15484668	+
scaffold610	scaffold610b	376789	458512	8	15484669	15566392	+
scaffold39	scaffold39	175539	463479	10	7602629	7890569	-
scaffold39	scaffold39	15392	175492	10	7890570	8050670	-
scaffold39	scaffold39	1	15348	10	8050671	8066018	-
scaffold175	scaffold175b	46187	288798	1	20597551	20840162	-
scaffold709	scaffold709	1	190304	9	21416038	21606341	+
scaffold406	scaffold406	1	433	3	20025665	20026097	+
scaffold406	scaffold406	457	28941	3	20026098	20054582	+
scaffold406	scaffold406	28970	205654	3	20054583	20231267	+
scaffold500	scaffold500	1	315749	8	18151296	18467044	-
scaffold1394	scaffold1394	1	90692	15	6974260	7064951	-
scaffold650	scaffold650	1	176937	7	11571746	11748682	-
scaffold1486	scaffold1486	1	346453	9	1542470	1888922	+
scaffold317	scaffold317a	1	341756	2	4557504	4899259	+
scaffold430	scaffold430	1	583009	4	12786802	13369810	-
scaffold180	scaffold180	1	142157	9	7741999	7884155	-
scaffold338	scaffold338a	1	155076	4	5400884	5555959	-
scaffold311	scaffold311	1	346141	7	14493578	14839718	-
scaffold457	scaffold457	1	158309	8	10288542	10446850	+
scaffold568	scaffold568	27042	458263	5	8557215	8988436	-
scaffold568	scaffold568	1	26809	5	8988437	9015245	-
scaffold30	scaffold30b	669897	736746	3	3344218	3411067	-
scaffold30	scaffold30b	541401	669857	3	3411068	3539524	-
scaffold196	scaffold196a	1	50295	14	4493225	4543519	+
scaffold469	scaffold469	1	414997	10	12198242	12613238	-
scaffold678	scaffold678	1	277372	9	10499182	10776553	+
scaffold591	scaffold591	1	65284	6	7484371	7549654	+
scaffold591	scaffold591	65326	96091	6	7549655	7580420	+
scaffold883	scaffold883	1	347563	11	19278821	19626383	-
scaffold2252	scaffold2252	1	94749	13	14798902	14893650	-
scaffold65	scaffold65	107552	123052	2	11739233	11754733	-
scaffold65	scaffold65	1	107519	2	11754734	11862252	-
scaffold3319	scaffold3319	1	54632	14	4437593	4492224	+
scaffold427	scaffold427	1	113837	12	11174243	11288079	-
scaffold535	scaffold535	1	265904	11	10933961	11199864	-
scaffold51	scaffold51c	703021	1415582	4	10466163	11178724	-
scaffold51	scaffold51c	558411	703003	4	11178725	11323317	-
scaffold227	scaffold227	1	94856	8	9035388	9130243	+
scaffold680	scaffold680	1	408325	8	21462803	21871127	+
scaffold210	scaffold210	1	78555	9	5398765	5477319	-
scaffold596	scaffold596b	129478	255621	12	6508900	6635043	+
scaffold596	scaffold596b	255669	276823	12	6635044	6656198	+
scaffold596	scaffold596b	276942	276941	12	6656199	6656198	+
scaffold422	scaffold422b	79638	253200	15	8178741	8352303	-
scaffold1125	scaffold1125	1	175960	7	11365676	11541635	+
scaffold434	scaffold434	1	489253	11	15048830	15538082	+
scaffold320	scaffold320	1	975253	3	10476459	11451711	-
scaffold703	scaffold703	1	15723	2	14763064	14778786	+
scaffold703	scaffold703	15746	41017	2	14778787	14804058	+
scaffold701	scaffold701b	457808	560912	12	18781080	18884184	+
scaffold701	scaffold701b	560938	1096758	12	18884185	19420005	+
scaffold910	scaffold910	1	407192	9	2587532	2994723	-
scaffold731	scaffold731	1	97507	10	18010030	18107536	-
scaffold863	scaffold863	736835	1308131	12	19442498	20013794	-
scaffold863	scaffold863	276591	736818	12	20013795	20474022	-
scaffold863	scaffold863	1	276564	12	20474023	20750586	-
scaffold578	scaffold578	1	48115	4	19879828	19927942	-
scaffold1558	scaffold1558	1	39715	6	3713646	3753360	+
scaffold1558	scaffold1558	39741	432947	6	3753361	4146567	+
scaffold98	scaffold98	1	920301	12	1515626	2435926	-
scaffold1247	scaffold1247b	528572	551042	6	14326147	14348617	-
scaffold898	scaffold898	1	1044925	11	4008032	5052956	-
scaffold754	scaffold754	134386	462269	9	19795785	20123668	-
scaffold754	scaffold754	12784	134298	9	20123669	20245183	-
scaffold754	scaffold754	1	12746	9	20245184	20257929	-
scaffold150	scaffold150	1	108111	8	11871962	11980072	+
scaffold572	scaffold572b	328878	472948	14	13024708	13168778	+
scaffold267	scaffold267	1	355317	2	6121230	6476546	-
scaffold1743	scaffold1743	1	54459	9	22037118	22091576	+
scaffold127	scaffold127	1	1319751	13	9908824	11228574	+
scaffold127	scaffold127	1319811	1405599	13	11228575	11314363	+
scaffold296	scaffold296a	43826	355053	13	12715891	13027118	-
scaffold296	scaffold296a	1	43787	13	13027119	13070905	-
scaffold1851	scaffold1851	1	88693	7	17188861	17277553	+
scaffold981	scaffold981	1	365038	14	181944	546981	-
scaffold810	scaffold810	1	133977	1	4859885	4993861	+
scaffold584	scaffold584	1	305062	1	26164655	26469716	+
scaffold584	scaffold584	305163	560737	1	26469717	26725291	+
scaffold920	scaffold920	1	67747	4	98084	165830	-
scaffold705	scaffold705	1	150842	8	6811730	6962571	-
scaffold454	scaffold454	1	790511	2	3761835	4552345	+
scaffold727	scaffold727	1	189315	1	13251213	13440527	+
scaffold924	scaffold924	1	578258	12	2845319	3423576	-
scaffold1856	scaffold1856	1	140618	7	13193968	13334585	+
scaffold780	scaffold780	1	58838	15	5762480	5821317	+
scaffold371	scaffold371	391464	852955	7	8721569	9183060	-
scaffold371	scaffold371	1	391440	7	9183061	9574500	-
scaffold1405	scaffold1405	1	60275	14	9826729	9887003	-
scaffold217	scaffold217	1	962699	4	166850	1129548	+
scaffold217	scaffold217	962736	1253120	4	1129549	1419933	+
scaffold1311	scaffold1311	1	222920	1	5826154	6049073	+
scaffold15	scaffold15a	1	544994	4	7742118	8287111	-
scaffold1421	scaffold1421	1	208208	9	4602835	4811042	-
scaffold5617	scaffold5617	1	980	2	1373728	1374707	+
scaffold1134	scaffold1134	46236	199170	9	1309492	1462426	-
scaffold1134	scaffold1134	1	46219	9	1462427	1508645	-
scaffold654	scaffold654	1	176009	7	2074029	2250037	+
scaffold310	scaffold310c	1458256	1600286	8	4306856	4448886	-
scaffold76	scaffold76a	1	502621	11	5747368	6249988	+
scaffold362	scaffold362	1	826563	11	11816531	12643093	-
scaffold485	scaffold485	1	224438	13	783305	1007742	-
scaffold148	scaffold148	1	55716	9	10027820	10083535	+
scaffold148	scaffold148	55822	126392	9	10083536	10154106	+
scaffold151	scaffold151a	1	435782	5	11882188	12317969	+
scaffold847	scaffold847	1	233435	7	17802876	18036310	+
scaffold1005	scaffold1005	1	18216	7	10391293	10409508	+
scaffold1005	scaffold1005	18262	26640	7	10409509	10417887	+
scaffold1005	scaffold1005	26682	106246	7	10417888	10497452	+
scaffold1060	scaffold1060	1	131954	14	1	131954	+
scaffold1060	scaffold1060	132052	136019	14	131955	135922	+
scaffold835	scaffold835a	1	182200	5	1591058	1773257	-
scaffold308	scaffold308	1	268019	1	12164525	12432543	-
scaffold102	scaffold102	1	257605	3	8991106	9248710	+
scaffold102	scaffold102	257626	626311	3	9248711	9617396	+
scaffold102	scaffold102	626357	738832	3	9617397	9729872	+
scaffold520	scaffold520	1	335348	14	10480519	10815866	+
scaffold2151	scaffold2151	1	85722	1	28990897	29076618	-
scaffold1253	scaffold1253a	1	565815	9	1894474	2460288	+
scaffold555	scaffold555	1	193533	1	9447380	9640912	+
scaffold2083	scaffold2083	1	129312	9	21127786	21257097	+
scaffold286	scaffold286b	250418	428748	6	139280	317610	-
scaffold286	scaffold286b	53232	250394	6	317611	514773	-
scaffold1363	scaffold1363b	39176	54880	13	4791011	4806715	+
scaffold289	scaffold289	1	276241	2	16044377	16320617	-
scaffold120	scaffold120	1	117919	2	2799952	2917870	-
scaffold305	scaffold305c	767503	991214	5	11657476	11881187	+
scaffold233	scaffold233	1	266032	1	14752321	15018352	+
scaffold233	scaffold233	266074	580723	1	15018353	15333002	+
scaffold572	scaffold572a	1	328877	8	2620200	2949076	+
scaffold370	scaffold370	1	224217	15	4564668	4788884	+
scaffold172	scaffold172	1	602446	6	12008754	12611199	+
scaffold262	scaffold262	1	451087	4	3837659	4288745	+
scaffold248	scaffold248	1	475270	8	11395692	11870961	+
scaffold265	scaffold265	1	105612	2	12484989	12590600	+
scaffold265	scaffold265	105655	146805	2	12590601	12631751	+
scaffold1376	scaffold1376	1	440504	15	770814	1211317	-
scaffold57	scaffold57b	1574567	1820724	6	5505376	5751533	+
scaffold536	scaffold536	2823	164077	9	17781556	17942810	-
scaffold536	scaffold536	1	2778	9	17942811	17945588	-
scaffold29	scaffold29	1580570	1637416	12	8090789	8147635	-
scaffold29	scaffold29	1215980	1580539	12	8147636	8512195	-
scaffold29	scaffold29	1080262	1215937	12	8512196	8647871	-
scaffold29	scaffold29	1079109	1080220	12	8647872	8648983	-
scaffold29	scaffold29	420988	1079082	12	8648984	9307078	-
scaffold29	scaffold29	359705	420959	12	9307079	9368333	-
scaffold29	scaffold29	1	359607	12	9368334	9727940	-
scaffold915	scaffold915	1	189818	8	14049515	14239332	+
scaffold915	scaffold915	189914	624474	8	14239333	14673893	+
scaffold21	scaffold21	1	230841	4	7486576	7717416	-
scaffold524	scaffold524	221350	329714	3	25977255	26085619	-
scaffold524	scaffold524	1	221332	3	26085620	26306951	-
scaffold544	scaffold544	1	86075	1	19369937	19456011	-
scaffold112	scaffold112	1	693492	1	18329846	19023337	+
scaffold326	scaffold326b	257583	460237	4	4644773	4847427	+
scaffold326	scaffold326b	460270	464134	4	4847428	4851292	+
scaffold218	scaffold218b	298144	556179	12	11661929	11919964	+
scaffold17	scaffold17	1	153480	8	8855054	9008533	+
scaffold17	scaffold17	153519	179372	8	9008534	9034387	+
scaffold2022	scaffold2022	2427	568155	14	18642611	19208339	-
scaffold2022	scaffold2022	1	2377	14	19208340	19210716	-
scaffold152	scaffold152	1	86531	1	15440977	15527507	+
scaffold195	scaffold195	1	86148	2	13240844	13326991	+
scaffold195	scaffold195	86174	173862	2	13326992	13414680	+
scaffold338	scaffold338b	155077	296302	10	14991543	15132768	+
scaffold5633	scaffold5633	1	2503	1	8767872	8770374	+
scaffold743	scaffold743	1	276101	2	25110213	25386313	-
scaffold896	scaffold896	1	325187	13	407472	732658	+
scaffold360	scaffold360b	407006	1176022	15	2122292	2891308	+
scaffold44	scaffold44b	680852	719564	3	16854040	16892752	+
scaffold475	scaffold475b	1833322	1931741	2	5022725	5121144	-
scaffold475	scaffold475b	1020636	1833287	2	5121145	5933796	-
scaffold475	scaffold475b	895340	1020600	2	5933797	6059057	-
scaffold475	scaffold475b	877348	895302	2	6059058	6077012	-
scaffold309	scaffold309	1	311924	9	11523415	11835338	+
scaffold559	scaffold559	1	101094	2	11200205	11301298	-
scaffold247	scaffold247	1	180564	14	6994286	7174849	+
scaffold271	scaffold271	1	380350	14	12215943	12596292	+
scaffold734	scaffold734	1	167222	15	11647269	11814490	+
scaffold1155	scaffold1155	1	185711	15	7518829	7704539	+
scaffold145	scaffold145b	774567	1021990	13	16681095	16928518	-
scaffold145	scaffold145b	433196	774514	13	16928519	17269837	-
scaffold42	scaffold42	1	59340	13	15366920	15426259	+
scaffold42	scaffold42	59393	111328	13	15426260	15478195	+
scaffold42	scaffold42	111373	615767	13	15478196	15982590	+
scaffold42	scaffold42	615793	1314296	13	15982591	16681094	+
scaffold2096	scaffold2096	1	75461	8	17211125	17286585	+
scaffold808	scaffold808b	29625	187588	4	16974756	17132719	-
scaffold19	scaffold19a	1	82044	6	6654185	6736228	+
scaffold19	scaffold19a	82102	785063	6	6736229	7439190	+
scaffold32	scaffold32	1	122007	2	10825076	10947082	+
scaffold736	scaffold736	1	300365	7	12861092	13161456	-
scaffold215	scaffold215	1	100552	10	1	100552	-
scaffold164	scaffold164a	1	376085	8	7277750	7653834	+
scaffold44	scaffold44a	1	680851	1	20876494	21557344	+
scaffold917	scaffold917b	915410	1256560	2	23566190	23907340	-
scaffold917	scaffold917b	747437	915300	2	23907341	24075204	-
scaffold25	scaffold25a	1	1360000	12	15032294	16392293	+
scaffold1801	scaffold1801	1	104596	3	26531524	26636119	+
scaffold208	scaffold208	1	830661	2	20060797	20891457	-
scaffold286	scaffold286a	1	28321	3	22285419	22313739	+
scaffold286	scaffold286a	28364	53231	3	22313740	22338607	+
scaffold835	scaffold835b	337259	337655	8	18523565	18523961	-
scaffold835	scaffold835b	182201	337095	8	18523962	18678856	-
scaffold1068	scaffold1068	1	157831	8	5879631	6037461	+
scaffold28	scaffold28b	1327296	1933586	7	14860645	15466935	-
scaffold28	scaffold28b	1227434	1327241	7	15466936	15566743	-
scaffold28	scaffold28b	612327	1227414	7	15566744	16181831	-
scaffold701	scaffold701a	1	457807	3	16893772	17351578	-
scaffold416	scaffold416a	1	558320	5	13082787	13641106	-
scaffold116	scaffold116	1	680196	2	8900667	9580862	-
scaffold821	scaffold821	1	260036	1	28636184	28896219	+
scaffold344	scaffold344	1	416403	1	10698618	11115020	+
scaffold344	scaffold344	416427	435377	1	11115021	11133971	+
scaffold344	scaffold344	435402	462156	1	11133972	11160726	+
scaffold344	scaffold344	462205	531525	1	11160727	11230047	+
scaffold344	scaffold344	531555	609259	1	11230048	11307752	+
scaffold2619	scaffold2619	1	5447	4	6109130	6114576	+
scaffold2619	scaffold2619	5645	32814	4	6114577	6141746	+
scaffold859	scaffold859	1	203702	15	1815401	2019102	+
scaffold859	scaffold859	203729	298671	15	2019103	2114045	+
scaffold294	scaffold294	1	987411	11	8507474	9494884	-
scaffold235	scaffold235	1	640389	2	9585568	10225956	-
scaffold2174	scaffold2174	1	53843	10	15886540	15940382	+
scaffold376	scaffold376b	397276	857624	1	6835077	7295425	+
scaffold376	scaffold376b	857652	1174873	1	7295426	7612647	+
scaffold145	scaffold145a	1	433195	14	1912194	2345388	+
scaffold472	scaffold472a	1	215450	4	18669899	18885348	-
scaffold18	scaffold18	1	427562	6	9261865	9689426	-
scaffold319	scaffold319	1	656620	13	2992125	3648744	+
scaffold319	scaffold319	656646	1024938	13	3648745	4017037	+
scaffold2786	scaffold2786	1	215449	12	3442737	3658185	+
scaffold54	scaffold54	1	571760	10	6081363	6653122	+
scaffold312	scaffold312	1	29063	1	14343293	14372355	+
scaffold312	scaffold312	29085	72333	1	14372356	14415604	+
scaffold312	scaffold312	72391	345637	1	14415605	14688851	+
scaffold1635	scaffold1635a	1	261401	2	2486491	2747891	+
scaffold381	scaffold381	1	65954	8	16678804	16744757	+
scaffold123	scaffold123a	1	747000	11	2686992	3433991	+
scaffold993	scaffold993	1	156567	9	18454602	18611168	+
scaffold993	scaffold993	156599	313328	9	18611169	18767898	+
scaffold10	scaffold10	1	392142	9	14723739	15115880	+
scaffold10	scaffold10	392167	453471	9	15115881	15177185	+
scaffold498	scaffold498	1	135717	12	6699033	6834749	+
scaffold45	scaffold45	959766	964580	13	6466534	6471348	-
scaffold45	scaffold45	861889	959707	13	6471349	6569167	-
scaffold45	scaffold45	1	861845	13	6569168	7431012	-
scaffold1199	scaffold1199	1	125636	8	1	125636	-
scaffold25	scaffold25b	1360001	1563746	12	16863451	17067196	+
scaffold25	scaffold25b	1563766	2631401	12	17067197	18134832	+
scaffold1170	scaffold1170	122677	206360	3	7358938	7442621	-
scaffold1170	scaffold1170	1	122622	3	7442622	7565243	-
scaffold1374	scaffold1374	1	23905	5	2342267	2366171	+
scaffold510	scaffold510	1	315103	1	23609703	23924805	+
scaffold3010	scaffold3010	1	44697	13	14700287	14744983	+
scaffold1360	scaffold1360	1	90059	14	12597293	12687351	+
scaffold1347	scaffold1347	1	130188	15	7065952	7196139	+
scaffold310	scaffold310a	1	749409	1	6073806	6823214	-
scaffold368	scaffold368b	123266	235331	7	7485118	7597183	-
scaffold428	scaffold428	7352	113817	4	3530474	3636939	-
scaffold428	scaffold428	1	7254	4	3636940	3644193	-
scaffold808	scaffold808a	1	29624	5	13965080	13994703	+
scaffold384	scaffold384	1	166966	6	10524909	10691874	+
scaffold1313	scaffold1313	1	488868	2	24080913	24569780	-
scaffold27	scaffold27b	398548	1732048	6	7899337	9232837	-
scaffold2239	scaffold2239	1	153637	14	15579706	15733342	+
scaffold107	scaffold107	1	560080	2	22145832	22705911	-
scaffold2945	scaffold2945	1	39652	8	17489482	17529133	+
scaffold67	scaffold67b	1178871	1317456	10	13212605	13351190	+
scaffold67	scaffold67b	1317505	2733296	10	13351191	14766982	+
scaffold67	scaffold67b	2733315	2885518	10	14766983	14919186	+
scaffold507	scaffold507	1	150500	9	10155107	10305606	+
scaffold471	scaffold471	1	352220	3	14754121	15106340	+
scaffold1044	scaffold1044	1	43592	9	2518175	2561766	-
scaffold35	scaffold35b	299174	679534	2	20913126	21293486	+
scaffold27	scaffold27a	1	398547	12	974577	1373123	+
scaffold245	scaffold245	19461	376869	11	9975955	10333363	-
scaffold245	scaffold245	1	19424	11	10333364	10352787	-
scaffold44	scaffold44c	719565	796253	15	4115215	4191903	+
scaffold451	scaffold451	1	146500	1	25624695	25771194	+
scaffold163	scaffold163	1	283912	12	4732061	5015972	+
scaffold163	scaffold163	284119	694998	12	5015973	5426852	+
scaffold906	scaffold906	212607	752464	6	2932968	3472825	-
scaffold906	scaffold906	160510	212561	6	3472826	3524877	-
scaffold906	scaffold906	1	160463	6	3524878	3685340	-
scaffold1262	scaffold1262	1	213280	9	9447114	9660393	+
scaffold1863	scaffold1863	1	62675	8	1223154	1285828	+
scaffold583	scaffold583	1	406618	4	6142767	6549384	+
scaffold505	scaffold505a	202220	455744	11	15564410	15817934	-
scaffold505	scaffold505a	1	202188	11	15817935	16020122	-
scaffold269	scaffold269	37334	181296	9	13423909	13567871	-
scaffold269	scaffold269	1	37309	9	13567872	13605180	-
scaffold155	scaffold155b	234748	671213	8	5419145	5855610	+
scaffold1635	scaffold1635b	261402	340230	3	16727025	16805853	+
scaffold161	scaffold161	1	120953	11	10476252	10597204	+
scaffold161	scaffold161	121008	171571	11	10597205	10647768	+
scaffold161	scaffold161	171593	242855	11	10647769	10719031	+
scaffold161	scaffold161	242925	400552	11	10719032	10876659	+
scaffold773	scaffold773	1	225440	13	17315477	17540916	-
scaffold1158	scaffold1158	1	251704	12	3793332	4045035	+
scaffold2003	scaffold2003	1	48101	1	26726292	26774392	+
scaffold1216	scaffold1216	1	921462	7	2989742	3911203	-
scaffold480	scaffold480	1	330798	14	9914026	10244823	-
scaffold326	scaffold326a	1	257582	9	14386157	14643738	-
scaffold1324	scaffold1324	1	105251	1	14121579	14226829	-
scaffold74	scaffold74	1	831318	9	15379525	16210842	-
scaffold62	scaffold62	1	522916	8	699238	1222153	+
scaffold732	scaffold732	1	402727	15	12744138	13146864	-
scaffold355	scaffold355	792014	888752	10	6678123	6774861	-
scaffold355	scaffold355	744161	791988	10	6774862	6822689	-
scaffold355	scaffold355	1	744131	10	6822690	7566820	-
scaffold117	scaffold117	1	656107	6	11334291	11990397	+
scaffold612	scaffold612b	277050	391712	14	3887542	4002204	+
scaffold612	scaffold612b	391907	826294	14	4002205	4436592	+
scaffold604	scaffold604	79733	485832	12	6860236	7266335	-
scaffold604	scaffold604	1	79714	12	7266336	7346049	-
scaffold629	scaffold629	1	78161	14	10269824	10347984	+
scaffold629	scaffold629	78189	170553	14	10347985	10440349	+
scaffold2968	scaffold2968	1	70377	1	28563232	28633608	-
scaffold19	scaffold19b	785064	828243	6	7440191	7483370	-
scaffold204	scaffold204	216353	279730	12	664330	727707	-
scaffold204	scaffold204	171465	216307	12	727708	772550	-
scaffold204	scaffold204	1	171429	12	772551	943979	-
scaffold211	scaffold211	1	238302	3	14160091	14398392	-
scaffold382	scaffold382	1	218443	15	4788905	5007347	-
scaffold279	scaffold279	1	622410	12	4109632	4732041	-
scaffold2416	scaffold2416a	1	57073	5	1997797	2054869	+
scaffold575	scaffold575	1	109787	13	6324907	6434693	+
scaffold450	scaffold450	1	209474	14	9598396	9807869	-
scaffold159	scaffold159a	1	517716	7	6966402	7484117	-
scaffold779	scaffold779	1	265228	4	7208359	7473586	+
scaffold13	scaffold13	1	340290	4	5557442	5897731	-
scaffold660	scaffold660	1	476736	2	14987000	15463735	-
scaffold1106	scaffold1106	1	113300	15	15523472	15636771	-
scaffold1168	scaffold1168	11541	526057	11	2152576	2667092	-
scaffold1168	scaffold1168	1	11322	11	2667093	2678414	-
scaffold488	scaffold488b	125530	594158	3	22411951	22880579	+
scaffold488	scaffold488b	594197	1344199	3	22880580	23630582	+
scaffold621	scaffold621	1	392956	13	11844023	12236978	-
scaffold413	scaffold413b	793383	1131459	4	16591084	16929160	+
scaffold1409	scaffold1409	1	82980	9	10792465	10875444	+
scaffold668	scaffold668	1	133072	7	8139184	8272255	-
scaffold1949	scaffold1949	1	40821	9	19753964	19794784	+
scaffold947	scaffold947	191142	611741	1	8771375	9191974	-
scaffold947	scaffold947	1	191103	1	9191975	9383077	-
scaffold1135	scaffold1135	1	89653	7	18210067	18299719	+
scaffold5306	scaffold5306	1	556	1	28634609	28635164	+
scaffold804	scaffold804	1	99296	5	8055518	8154813	-
scaffold1308	scaffold1308	1	609833	5	16985789	17595621	+
scaffold1308	scaffold1308	609863	713998	5	17595622	17699757	+
scaffold1649	scaffold1649	1	84525	12	1385531	1470055	-
scaffold1419	scaffold1419	1	64113	3	9730873	9794985	+
scaffold1086	scaffold1086	1	130048	1	19171194	19301241	+
scaffold109	scaffold109	1	226984	3	8412608	8639591	+
scaffold249	scaffold249	1	285366	14	7431049	7716414	+
scaffold115	scaffold115	1	188857	14	7175850	7364706	-
scaffold2896	scaffold2896	1	130876	13	4046940	4177815	+
scaffold645	scaffold645	1	47467	9	7120306	7167772	+
scaffold1230	scaffold1230	1	99483	9	21281508	21380990	+
scaffold424	scaffold424	1	83476	9	7606315	7689790	+
scaffold243	scaffold243	1	299475	3	21103347	21402821	+
scaffold43	scaffold43a	1	439700	13	14913269	15352968	+
scaffold605	scaffold605b	848421	1022550	1	2430549	2604678	+
scaffold547	scaffold547	1	38446	4	8307178	8345623	+
scaffold547	scaffold547	38467	120387	4	8345624	8427544	+
scaffold547	scaffold547	120627	197624	4	8427545	8504542	+
scaffold547	scaffold547	197647	232452	4	8504543	8539348	+
scaffold602	scaffold602	1	46785	14	12688352	12735136	+
scaffold602	scaffold602	46805	191857	14	12735137	12880189	+
scaffold602	scaffold602	191875	335392	14	12880190	13023707	+
scaffold101	scaffold101	1	483253	3	20588115	21071367	+
scaffold305	scaffold305b	410418	767502	8	2246478	2603562	+
scaffold75	scaffold75	97163	126309	5	7329758	7358904	-
scaffold75	scaffold75	1	97113	5	7358905	7456017	-
scaffold377	scaffold377	1	502299	2	544449	1046747	+
scaffold377	scaffold377	502341	737078	2	1046748	1281485	+
scaffold903	scaffold903	1	114307	11	6265383	6379689	+
scaffold903	scaffold903	114325	631267	11	6379690	6896632	+
scaffold617	scaffold617c	813439	972000	13	19434434	19592995	+
scaffold288	scaffold288	1	201772	12	7636963	7838734	-
scaffold33	scaffold33d	1959498	2127348	8	22220936	22388786	-
scaffold911	scaffold911	1	239016	9	20858391	21097406	+
scaffold230	scaffold230	1	510219	3	188276	698494	-
scaffold70	scaffold70	1	22252	1	27762526	27784777	-
scaffold46	scaffold46	1	768546	7	13475659	14244204	+
scaffold46	scaffold46	768594	1016966	7	14244205	14492577	+
scaffold239	scaffold239	1	428124	13	12274435	12702558	+
scaffold155	scaffold155c	762046	809190	3	1	47145	-
scaffold155	scaffold155c	671214	762011	3	47146	137943	-
scaffold1123	scaffold1123a	1	553761	6	15807091	16360851	+
scaffold1123	scaffold1123a	553794	787815	6	16360852	16594873	+
scaffold300	scaffold300	1	338090	11	13398543	13736632	+
scaffold300	scaffold300	338139	343796	11	13736633	13742290	+
scaffold540	scaffold540b	944962	1157522	9	1060773	1273333	-
scaffold290	scaffold290	1	237635	14	9032286	9269920	+
scaffold165	scaffold165	282592	935523	12	9764107	10417038	-
scaffold165	scaffold165	193255	282575	12	10417039	10506359	-
scaffold165	scaffold165	102182	193237	12	10506360	10597415	-
scaffold165	scaffold165	22443	102164	12	10597416	10677137	-
scaffold165	scaffold165	1	22422	12	10677138	10699559	-
scaffold464	scaffold464b	650627	1667423	14	14547860	15564656	-
scaffold360	scaffold360a	1	407005	3	7805154	8212158	-
scaffold411	scaffold411	1	760319	3	15965687	16726005	+
scaffold325	scaffold325c	627104	750777	15	3377110	3500783	+
scaffold1143	scaffold1143a	1	647000	1	4185668	4832667	+
scaffold2292	scaffold2292	1	87065	13	1680155	1767219	+
scaffold1202	scaffold1202	1	278459	1	25886196	26164654	+
scaffold156	scaffold156b	2059218	2281796	2	8587698	8810276	+
scaffold6	scaffold6b	112585	478413	1	5459305	5825133	+
scaffold254	scaffold254	1	180255	9	1	180255	-
scaffold489	scaffold489a	1	56133	5	3839167	3895299	+
scaffold489	scaffold489a	56156	256245	5	3895300	4095389	+
scaffold134	scaffold134	1	127166	14	19265141	19392306	-
scaffold1025	scaffold1025	1	94466	7	17077623	17172088	+
scaffold216	scaffold216	543	645842	3	23796463	24441762	-
scaffold216	scaffold216	1	500	3	24441763	24442262	-
scaffold222	scaffold222b	1198249	1508233	8	10455083	10765067	+
scaffold2974	scaffold2974	1	91705	6	521346	613050	-
scaffold875	scaffold875	1	44017	15	11474681	11518697	+
scaffold1721	scaffold1721b	194915	238582	8	654570	698237	+
scaffold48	scaffold48	1	149203	8	16434321	16583523	+
scaffold48	scaffold48	149256	205863	8	16583524	16640131	+
scaffold587	scaffold587	1	396429	9	550719	947147	+
scaffold1035	scaffold1035	92887	428889	8	17692554	18028556	-
scaffold1035	scaffold1035	55153	92850	8	18028557	18066254	-
scaffold1035	scaffold1035	1	55119	8	18066255	18121373	-
scaffold1884	scaffold1884	1	174268	13	5755272	5929539	+
scaffold1884	scaffold1884	174292	176935	13	5929540	5932183	+
scaffold1884	scaffold1884	176970	194493	13	5932184	5949707	+
scaffold1017	scaffold1017	1	88987	11	10364635	10453621	+
scaffold3153	scaffold3153	1	54652	8	18678857	18733508	+
scaffold1469	scaffold1469	1	87281	2	10348164	10435444	+
scaffold158	scaffold158	1	138847	10	4053285	4192131	+
scaffold511	scaffold511	1	250795	7	125631	376425	+
scaffold511	scaffold511	250818	658196	7	376426	783804	+
scaffold931	scaffold931	360579	463482	1	4994862	5097765	-
scaffold931	scaffold931	1	360539	1	5097766	5458304	-
scaffold3749	scaffold3749	1	24968	8	6038462	6063429	+
scaffold540	scaffold540a	819073	944961	7	1033430	1159318	-
scaffold540	scaffold540a	1	819056	7	1159319	1978374	-
scaffold1136	scaffold1136	1	94496	12	3673836	3768331	-
scaffold490	scaffold490	1	148002	9	20306016	20454017	+
scaffold272	scaffold272	1	907	4	14119916	14120822	+
scaffold272	scaffold272	1006	745592	4	14120823	14865409	+
scaffold272	scaffold272	745649	1952140	4	14865410	16071901	+
scaffold272	scaffold272	1952182	2415421	4	16071902	16535141	+
scaffold285	scaffold285	1	233640	3	10011350	10244989	-
scaffold97	scaffold97	1	135187	6	11165314	11300500	-
scaffold6	scaffold6a	1	112584	14	4754636	4867219	-
scaffold155	scaffold155a	1	234747	6	15323673	15558419	+
scaffold23	scaffold23b	564339	781883	7	16205990	16423534	-
scaffold23	scaffold23b	540604	564309	7	16423535	16447240	-
scaffold473	scaffold473	1	207544	9	18768899	18976442	+
scaffold473	scaffold473	207640	984160	9	18976443	19752963	+
scaffold1045	scaffold1045	1	92672	3	22142303	22234974	+
scaffold571	scaffold571	1	165665	8	7019402	7185066	+
scaffold661	scaffold661	1	330738	10	12798704	13129441	-
scaffold1578	scaffold1578a	1	39095	6	12908847	12947941	+
scaffold696	scaffold696	1	98991	11	19788781	19887771	-
scaffold23	scaffold23a	1	540603	12	116059	656661	+
scaffold444	scaffold444	1	96514	7	9984749	10081262	-
scaffold3053	scaffold3053	1	17570	4	8686855	8704424	-
scaffold374	scaffold374	1	325416	14	11541075	11866490	+
scaffold2596	scaffold2596	1	12470	7	13462189	13474658	+
scaffold12	scaffold12	1	1290693	10	8142638	9433330	+
scaffold12	scaffold12	1290863	1428522	10	9433331	9570990	+
scaffold12	scaffold12	1428561	1610640	10	9570991	9753070	+
scaffold12	scaffold12	1610677	1760903	10	9753071	9903297	+
scaffold12	scaffold12	1760953	1769429	10	9903298	9911774	+
scaffold12	scaffold12	1769479	1995166	10	9911775	10137462	+
scaffold12	scaffold12	1995360	2259202	10	10137463	10401305	+
scaffold201	scaffold201	118838	592936	14	10948180	11422278	-
scaffold201	scaffold201	1	118796	14	11422279	11541074	-
scaffold141	scaffold141	1	264001	1	22126562	22390562	-
scaffold25	scaffold25c	2631402	3087368	6	2412877	2868843	+
scaffold1533	scaffold1533	1	88114	12	1	88114	-
scaffold36	scaffold36	1	278982	3	14441024	14720005	+
scaffold128	scaffold128	80013	290996	5	9027564	9238547	-
scaffold128	scaffold128	1	79989	5	9238548	9318536	-
scaffold126	scaffold126	1	262812	8	9799833	10062644	-
scaffold358	scaffold358	1	120483	10	16899596	17020078	-
scaffold222	scaffold222a	1	285665	3	18295028	18580692	+
scaffold222	scaffold222a	285685	1198248	3	18580693	19493256	+
scaffold687	scaffold687	1	685069	14	16250495	16935563	-
scaffold1004	scaffold1004	1	288485	12	2531834	2820318	-
scaffold751	scaffold751	423741	496732	4	9115385	9188376	-
scaffold751	scaffold751	1	423693	4	9188377	9612069	-
scaffold488	scaffold488a	1	125529	5	3712638	3838166	+
scaffold132	scaffold132a	1	776262	1	24814932	25591193	-
scaffold325	scaffold325d	750778	904015	7	17352242	17505479	-
scaffold400	scaffold400	1	197777	2	14488989	14686765	+
scaffold546	scaffold546	309493	384677	4	1777984	1853168	-
scaffold546	scaffold546	1	309451	4	1853169	2162619	-
scaffold242	scaffold242a	85117	316831	15	10947419	11179133	-
scaffold242	scaffold242a	1	85096	15	11179134	11264229	-
scaffold468	scaffold468	311808	400158	2	15489487	15577837	-
scaffold468	scaffold468	230494	311654	2	15577838	15658998	-
scaffold468	scaffold468	1	230476	2	15658999	15889474	-
scaffold594	scaffold594b	300701	302066	2	4920802	4922167	-
scaffold594	scaffold594b	219514	300659	2	4922168	5003313	-
scaffold327	scaffold327a	519823	850654	5	1	330832	-
scaffold327	scaffold327a	1	519766	5	330833	850598	-
scaffold1249	scaffold1249	1	361147	13	4871081	5232227	+
scaffold349	scaffold349	1	974953	8	19795676	20770628	+
scaffold612	scaffold612a	1	277049	14	3585259	3862307	+
scaffold77	scaffold77b	415555	802665	1	12448812	12835922	+
scaffold53	scaffold53	1	455211	4	4938461	5393671	+
scaffold2932	scaffold2932	79570	279517	5	2061792	2261739	-
scaffold2932	scaffold2932	1	79527	5	2261740	2341266	-
scaffold542	scaffold542	1	48355	14	9458501	9506855	+
scaffold191	scaffold191	1	377294	9	13963865	14341158	-
scaffold199	scaffold199a	1	187359	10	10413116	10600474	+
scaffold594	scaffold594a	1	219513	10	11978729	12198241	+
scaffold1123	scaffold1123b	787816	815591	8	2217702	2245477	+
scaffold1982	scaffold1982	1	221802	1	8545070	8766871	+
scaffold786	scaffold786	1	61224	2	1	61224	-
scaffold825	scaffold825	1	45838	13	320487	366324	+
scaffold231	scaffold231a	1	49636	8	19745040	19794675	+
scaffold242	scaffold242b	446258	497164	3	11720357	11771263	-
scaffold242	scaffold242b	316832	446215	3	11771264	11900647	-
scaffold586	scaffold586	1	256538	7	10769435	11025972	-
scaffold103	scaffold103	1	720360	1	27820347	28540706	+
scaffold236	scaffold236	1	43294	9	10876445	10919738	+
scaffold2182	scaffold2182	1	26986	14	13169779	13196764	+
scaffold1889	scaffold1889	1	13115	8	16641132	16654246	+
scaffold132	scaffold132b	776263	1114506	5	6746143	7084386	-
scaffold256	scaffold256b	77736	113844	2	10685018	10721126	+
scaffold2404	scaffold2404	1	191764	6	15580311	15772074	-
scaffold175	scaffold175c	528682	592226	1	20285837	20349381	-
scaffold175	scaffold175c	288799	528656	1	20349382	20589239	-
scaffold462	scaffold462	1092165	1841552	3	1166403	1915790	-
scaffold462	scaffold462	38509	1092144	3	1915791	2969426	-
scaffold462	scaffold462	1	38465	3	2969427	3007891	-
scaffold51	scaffold51a	1	31902	14	13197765	13229666	+
scaffold51	scaffold51a	31945	411991	14	13229667	13609713	+
scaffold111	scaffold111	1	131073	3	7588908	7719980	-
scaffold1821	scaffold1821	1	121473	14	2868750	2990222	+
scaffold1821	scaffold1821	121715	211574	14	2990223	3080082	+
scaffold970	scaffold970	1	135781	12	7485221	7621001	+
scaffold7	scaffold7	1	594113	3	11943435	12537547	-
scaffold3914	scaffold3914	1	16225	2	22128607	22144831	+
scaffold171	scaffold171a	1	65312	7	7964940	8030251	-
scaffold94	scaffold94a	1	257554	4	9613070	9870623	+
scaffold866	scaffold866	1	577454	6	622438	1199891	-
scaffold322	scaffold322	1	132926	7	10126010	10258935	-
scaffold977	scaffold977b	1255802	1289877	10	500397	534472	-
scaffold917	scaffold917a	1	747436	13	18677010	19424445	-
scaffold496	scaffold496	1	84547	8	9646526	9731072	-
scaffold196	scaffold196c	1601410	1901133	12	5461849	5761572	-
scaffold196	scaffold196c	1514004	1601375	12	5761573	5848944	-
scaffold67	scaffold67a	1107807	1178870	9	16522055	16593118	-
scaffold67	scaffold67a	1048641	1107752	9	16593119	16652230	-
scaffold67	scaffold67a	1	1048606	9	16652231	17700836	-
scaffold253	scaffold253	1	287929	14	11908159	12196087	-
scaffold744	scaffold744	222792	441976	13	19593996	19813180	-
scaffold744	scaffold744	1	222769	13	19813181	20035949	-
scaffold306	scaffold306b	345181	1423099	12	13953375	15031293	+
scaffold635	scaffold635	1	383379	8	22450577	22833955	+
scaffold635	scaffold635	383437	579284	8	22833956	23029803	+
scaffold2857	scaffold2857	1	49677	3	3540525	3590201	-
scaffold342	scaffold342	1	853546	8	7654835	8508380	+
scaffold305	scaffold305a	1	217092	6	14349618	14566709	+
scaffold305	scaffold305a	217143	410417	6	14566710	14759984	+
scaffold1105	scaffold1105	1	14508	7	10564337	10578844	+
scaffold1105	scaffold1105	14605	157298	7	10578845	10721538	+
scaffold2	scaffold2	1	1085360	11	13792291	14877650	-
scaffold846	scaffold846	1	223944	15	4192904	4416847	-
scaffold171	scaffold171b	65313	417180	13	9179345	9531212	-
scaffold735	scaffold735	1	68020	14	8123910	8191929	+
scaffold735	scaffold735	68055	130579	14	8191930	8254454	+
scaffold1080	scaffold1080	1	229924	3	8714056	8943979	+
scaffold1536	scaffold1536b	29941	333658	5	14171287	14475004	+
scaffold1536	scaffold1536b	333705	351467	5	14475005	14492767	+
scaffold1098	scaffold1098	1	67675	10	17902023	17969697	-
scaffold139	scaffold139	1	114666	6	11027339	11142004	-
scaffold251	scaffold251	1	695341	8	23089999	23785339	-
scaffold232	scaffold232	1	92677	1	28897220	28989896	+
scaffold1331	scaffold1331	1	369788	9	20455018	20824805	-
scaffold453	scaffold453	1	101930	2	10722127	10824056	+
scaffold472	scaffold472b	215451	377277	14	18463878	18625704	-
