# Supplementary material for: Mapping Quantitative Trait Loci onto Chromosome-Scale Pseudomolecules in Flax
Source: Methods Protoc. 2020 Apr 4;3(2):28. doi: 10.3390/mps3020028 (PMC7359702; doi:10.3390/mps3020028)
Supplement: Supplementary file 1 [file mps-03-00028-s001.zip › supp_files/program_packages/database_files/TableS5_flax_all_genes_coords.txt]

chr	ID	start	end	strand	functional annotation	scaffold	refined scaffold	arabidopsis gene	gene names	dummy
1	Lus10018815	27823004	27824842	-	WRKY family transcription factor	scaffold103	scaffold103	AT4G01250.1	AtWRKY22,WRKY22	1
1	Lus10018817	27834261	27837195	+	RING/U-box superfamily protein	scaffold103	scaffold103	AT4G01270.1		1
1	Lus10018818	27839600	27839875	-	Protein of unknown function, DUF538	scaffold103	scaffold103	AT1G02816.1		1
1	Lus10018819	27840609	27842551	+	Erythronate-4-phosphate dehydrogenase family protein	scaffold103	scaffold103	AT1G01500.1		1
1	Lus10018820	27844081	27847906	+	Peptidase family M48 family protein	scaffold103	scaffold103	AT4G01320.1	ATSTE24,STE24	1
1	Lus10018821	27849541	27850584	+		scaffold103	scaffold103	AT2G46080.1		1
1	Lus10018822	27851020	27853718	-	Mechanosensitive ion channel protein	scaffold103	scaffold103	AT4G00290.1		1
1	Lus10018823	27856253	27857680	+	fringe-related protein	scaffold103	scaffold103	AT4G00300.2		1
1	Lus10018824	27858914	27866661	-	Quinoprotein amine dehydrogenase, beta chain-like; RIC1-like guanyl-nucleotide exchange factor	scaffold103	scaffold103	AT5G28350.1		1
1	Lus10018825	27868718	27870058	+	Eukaryotic aspartyl protease family protein	scaffold103	scaffold103	AT5G33340.1	CDR1	1
1	Lus10018826	27870405	27872349	-	PLAC8 family protein	scaffold103	scaffold103	AT4G23470.1		1
1	Lus10018827	27875626	27883037	+	transmembrane protein-related	scaffold103	scaffold103	AT2G46060.1		1
1	Lus10018828	27886068	27887963	+	calmodulin-binding receptor-like cytoplasmic kinase 2	scaffold103	scaffold103	AT4G00330.1	CRCK2	1
1	Lus10018829	27891953	27892773	+		scaffold103	scaffold103	AT2G46000.1		1
1	Lus10018830	27896502	27897335	+	cytochrome P450, family 86, subfamily A, polypeptide 8	scaffold103	scaffold103	AT2G45970.1	CYP86A8,LCR	1
1	Lus10018831	27897370	27898248	+	cytochrome P450, family 86, subfamily A, polypeptide 2	scaffold103	scaffold103	AT4G00360.1	ATT1,CYP86A2	1
1	Lus10018832	27900605	27902554	+	glycerol-3-phosphate acyltransferase 5	scaffold103	scaffold103	AT3G11430.1	ATGPAT5,GPAT5	1
1	Lus10018833	27904716	27927408	+	SKP1-like 21	scaffold103	scaffold103	AT3G61415.1	ASK21,SK21	1
1	Lus10018834	27911636	27916336	-	SIGNAL PEPTIDE PEPTIDASE-LIKE 4	scaffold103	scaffold103	AT1G01650.1	ATSPPL4,SPPL4	1
1	Lus10018835	27918941	27921741	-	U-box domain-containing protein kinase family protein	scaffold103	scaffold103	AT2G45910.1		1
1	Lus10018836	27929484	27930592	+	2-oxoglutarate (2OG) and Fe(II)-dependent oxygenase superfamily protein	scaffold103	scaffold103	AT5G51310.1		1
1	Lus10018838	27937689	27939633	+	Major facilitator superfamily protein	scaffold103	scaffold103	AT1G68570.1		1
1	Lus10018839	27940183	27943209	-	C2 calcium/lipid-binding plant phosphoribosyltransferase family protein	scaffold103	scaffold103	AT4G11610.1		1
1	Lus10018840	27949058	27950622	+	Remorin family protein	scaffold103	scaffold103	AT3G61260.1		1
1	Lus10018841	27951494	27952462	+	hydroxyproline-rich glycoprotein family protein	scaffold103	scaffold103	AT5G09530.1		1
1	Lus10018842	27955259	27959473	+	beta-amylase 7	scaffold103	scaffold103	AT2G45880.1	BAM7,BMY4	1
1	Lus10018843	27960179	27961541	-	Amino acid dehydrogenase family protein	scaffold103	scaffold103	AT4G00620.1		1
1	Lus10018844	27962127	27971680	+	K+ efflux antiporter 2	scaffold103	scaffold103	AT4G00630.1	ATKEA2,KEA2	1
1	Lus10018845	27974041	27978608	-	FKBP-like peptidyl-prolyl cis-trans isomerase family protein	scaffold103	scaffold103	AT3G12340.1		1
1	Lus10018847	27981630	27982357	+	Thioesterase superfamily protein	scaffold103	scaffold103	AT3G61200.1		1
1	Lus10018848	27983768	27986083	-	S-adenosyl-L-methionine-dependent methyltransferases superfamily protein	scaffold103	scaffold103	AT4G00740.1		1
1	Lus10018849	27987889	27990618	-	BR-signaling kinase 3	scaffold103	scaffold103	AT4G00710.1	BSK3	1
1	Lus10018850	27994609	27997346	+	shaggy-like protein kinase 32	scaffold103	scaffold103	AT4G00720.1	ASKTHETA,ATSK32,SK32	1
1	Lus10018851	28000701	28003808	+		scaffold103	scaffold103	AT3G56870.1		1
1	Lus10018852	28021306	28023651	+	amino acid permease 3	scaffold103	scaffold103	AT1G77380.1	AAP3,ATAAP3	1
1	Lus10018853	28029293	28031800	+	phenylalanyl-tRNA synthetase class IIc family protein	scaffold103	scaffold103	AT3G58140.1		1
1	Lus10018854	28033559	28037423	-	Chaperone DnaJ-domain superfamily protein	scaffold103	scaffold103	AT1G21660.1		1
1	Lus10018855	28039176	28040480	+	Protein kinase superfamily protein	scaffold103	scaffold103	AT1G11050.1		1
1	Lus10018856	28041677	28042750	-	Cupredoxin superfamily protein	scaffold103	scaffold103	AT1G21090.1		1
1	Lus10018857	28045641	28046282	-	Basic-leucine zipper (bZIP) transcription factor family protein	scaffold103	scaffold103	AT5G44080.1		1
1	Lus10018858	28047630	28049659	+	GTP-binding family protein	scaffold103	scaffold103	AT3G07050.1		1
1	Lus10018859	28050668	28051468	+	DNA-binding storekeeper protein-related transcriptional regulator	scaffold103	scaffold103	AT4G00390.1		1
1	Lus10018860	28052429	28053610	+	Protein kinase superfamily protein	scaffold103	scaffold103	AT1G11050.1		1
1	Lus10018861	28054331	28056175	+	Protein kinase superfamily protein	scaffold103	scaffold103	AT1G11050.1		1
1	Lus10018862	28058365	28061400	-	Class II aminoacyl-tRNA and biotin synthetases superfamily protein	scaffold103	scaffold103	AT4G31180.1		1
1	Lus10018863	28061673	28062651	+	F-box/RNI-like/FBD-like domains-containing protein	scaffold103	scaffold103	AT5G44950.1		1
1	Lus10018864	28063216	28064330	-		scaffold103	scaffold103	AT1G77350.1		1
1	Lus10018865	28065620	28068717	+	Preprotein translocase SecA family protein	scaffold103	scaffold103	AT1G21650.3		1
1	Lus10018866	28069458	28071310	-	plastid transcriptionally active 6	scaffold103	scaffold103	AT1G21600.1	PTAC6	1
1	Lus10018867	28072039	28076657	-	ribonucleotide reductase 1	scaffold103	scaffold103	AT2G21790.1	ATRNR1,CLS8,R1,RNR1	1
1	Lus10018868	28078635	28080988	+	like COV 2	scaffold103	scaffold103	AT1G43130.1	LCV2	1
1	Lus10018869	28082791	28084793	+	like COV 2	scaffold103	scaffold103	AT1G43130.1	LCV2	1
1	Lus10018870	28085008	28086638	-	NagB/RpiA/CoA transferase-like superfamily protein	scaffold103	scaffold103	AT1G76730.1		1
1	Lus10018871	28088290	28092163	-	polypyrimidine tract-binding protein 3	scaffold103	scaffold103	AT1G43190.1	PTB3	1
1	Lus10018872	28093717	28093938	+	cytochrome c oxidase 17	scaffold103	scaffold103	AT3G15352.1	ATCOX17,COX17	1
1	Lus10018874	28098825	28100841	-	SET domain-containing protein	scaffold103	scaffold103	AT1G43245.1		1
1	Lus10018875	28101096	28102432	-	thioredoxin Y1	scaffold103	scaffold103	AT1G76760.1	ATY1,TRX-Y1,TY1	1
1	Lus10018878	28107528	28110938	-	UDP-Glycosyltransferase superfamily protein	scaffold103	scaffold103	AT1G43620.1	TT15,UGT80B1	1
1	Lus10018879	28113954	28114792	-	Protein of unknown function (DUF677)	scaffold103	scaffold103	AT3G49070.1		1
1	Lus10018880	28114889	28115628	-	Protein of unknown function (DUF677)	scaffold103	scaffold103	AT5G66660.1		1
1	Lus10018881	28118176	28120616	-	GTP-binding family protein	scaffold103	scaffold103	AT3G07050.1		1
1	Lus10018882	28121456	28122665	+	HSP20-like chaperones superfamily protein	scaffold103	scaffold103	AT1G76770.1		1
1	Lus10018883	28125315	28126505	-	Protein of unknown function (DUF793)	scaffold103	scaffold103	AT1G18740.1		1
1	Lus10018884	28130497	28132459	-	tubby like protein 1	scaffold103	scaffold103	AT1G76900.1	AtTLP1,TLP1	1
1	Lus10018885	28137020	28141032	-	Inositol monophosphatase family protein	scaffold103	scaffold103	AT1G43670.1		1
1	Lus10018886	28143273	28144361	+	sequence-specific DNA binding transcription factors	scaffold103	scaffold103	AT1G21200.1		1
1	Lus10018887	28155112	28157563	+	Duplicated homeodomain-like superfamily protein	scaffold103	scaffold103	AT1G76880.1		1
1	Lus10018888	28163890	28166291	-	Duplicated homeodomain-like superfamily protein	scaffold103	scaffold103	AT1G76880.1		1
1	Lus10018889	28179846	28182002	+	nodulin MtN21 /EamA-like transporter family protein	scaffold103	scaffold103	AT1G43650.1		1
1	Lus10018890	28183908	28184875	+	nodulin MtN21 /EamA-like transporter family protein	scaffold103	scaffold103	AT1G43650.1		1
1	Lus10018891	28185333	28186722	-	glycosyltransferase family protein 28	scaffold103	scaffold103	AT4G16710.1		1
1	Lus10018892	28187689	28191861	+	Spc97 / Spc98 family of spindle pole body (SBP) component	scaffold103	scaffold103	AT1G80260.1	emb1427	1
1	Lus10018895	28202143	28206587	-	ACT-like protein tyrosine kinase family protein	scaffold103	scaffold103	AT4G35780.1		1
1	Lus10018896	28210526	28211617	-	F-box family protein	scaffold103	scaffold103	AT1G76920.1		1
1	Lus10018897	28216864	28226621	-	Tetratricopeptide repeat (TPR)-like superfamily protein	scaffold103	scaffold103	AT5G16860.1		1
1	Lus10018898	28226933	28229713	-	cytochrome P450, family 707, subfamily A, polypeptide 3	scaffold103	scaffold103	AT5G45340.1	CYP707A3	1
1	Lus10018899	28230965	28232737	-	VIRE2-interacting protein 1	scaffold103	scaffold103	AT1G43700.1	SUE3,VIP1	1
1	Lus10018900	28234249	28235999	-	Transcription factor GTE6	scaffold103	scaffold103	AT2G34900.1	GTE01,GTE1,IMB1	1
1	Lus10018901	28237612	28238201	+	L-aspartate oxidase	scaffold103	scaffold103	AT5G14760.1	AO	1
1	Lus10018902	28244654	28249741	+	cellulose synthase 1	scaffold103	scaffold103	AT4G32410.1	AtCESA1,CESA1,RSW1	1
1	Lus10018903	28250481	28254576	-	nucleotide binding;nucleic acid binding	scaffold103	scaffold103	AT1G21320.1		1
1	Lus10018904	28258222	28263580	+	Regulator of chromosome condensation (RCC1) family with FYVE zinc finger domain	scaffold103	scaffold103	AT1G76950.1	PRAF1	1
1	Lus10018906	28273886	28276389	-	riboflavin kinase/FMN hydrolase	scaffold103	scaffold103	AT4G21470.1	ATFMN/FHY,FMN/FHY	1
1	Lus10018907	28278448	28279971	-		scaffold103	scaffold103	AT1G02290.1		1
1	Lus10018909	28288085	28288808	-	actin-related protein C3	scaffold103	scaffold103	AT1G60430.1	ARPC3	1
1	Lus10018910	28292057	28293969	-	P-loop containing nucleoside triphosphate hydrolases superfamily protein	scaffold103	scaffold103	AT1G80380.3		1
1	Lus10018911	28301588	28305403	+	Leucine-rich repeat receptor-like protein kinase family protein	scaffold103	scaffold103	AT3G24240.1		1
1	Lus10018913	28308139	28310947	+	calmodulin-binding receptor-like cytoplasmic kinase 3	scaffold103	scaffold103	AT2G11520.1	CRCK3	1
1	Lus10018914	28311814	28314462	-	Major facilitator superfamily protein	scaffold103	scaffold103	AT1G71890.1	ATSUC5,SUC5	1
1	Lus10018915	28317714	28320546	-	Major facilitator superfamily protein	scaffold103	scaffold103	AT1G71890.1	ATSUC5,SUC5	1
1	Lus10018916	28334843	28339637	-	Thioredoxin superfamily protein	scaffold103	scaffold103	AT1G21350.3		1
1	Lus10018917	28342730	28344442	+	Glycolipid transfer protein (GLTP) family protein	scaffold103	scaffold103	AT3G21260.3	GLTP3	1
1	Lus10018918	28344893	28348288	-	glycosyl hydrolase 9A1	scaffold103	scaffold103	AT5G49720.1	ATGH9A1,DEC,GH9A1,IRX2,KOR,KOR1,RSW2,TSD1	1
1	Lus10018919	28350168	28351545	-	pathogenesis-related family protein	scaffold103	scaffold103	AT1G78780.2		1
1	Lus10018920	28353009	28355875	-	Protein of unknown function (DUF300)	scaffold103	scaffold103	AT1G77220.1		1
1	Lus10018921	28357650	28361073	-	vacuolar protein sorting 45	scaffold103	scaffold103	AT1G77140.1	ATVPS45,VPS45	1
1	Lus10018922	28362305	28365170	+	plant glycogenin-like starch initiation protein 2	scaffold103	scaffold103	AT1G77130.1	GUX3,PGSIP2	1
1	Lus10018923	28365957	28367578	+	Uncharacterised protein family UPF0090	scaffold103	scaffold103	AT1G77122.1		1
1	Lus10018924	28371849	28374084	+	serine carboxypeptidase-like 42	scaffold103	scaffold103	AT5G42240.1	scpl42	1
1	Lus10018925	28375412	28375783	+	tracheary element differentiation-related 6	scaffold103	scaffold103	AT1G43790.1	TED6	1
1	Lus10018926	28379153	28381248	+	Plant stearoyl-acyl-carrier-protein desaturase family protein	scaffold103	scaffold103	AT1G43800.1		1
1	Lus10018927	28385490	28386953	+	TBP-associated factor 13	scaffold103	scaffold103	AT1G02680.1	TAF13	1
1	Lus10018928	28387370	28392974	-	global transcription factor group A2	scaffold103	scaffold103	AT4G08350.1	GTA02,GTA2	1
1	Lus10018929	28398399	28400548	+	Peroxidase superfamily protein	scaffold103	scaffold103	AT1G77100.1		1
1	Lus10018930	28402751	28404469	+	Exostosin family protein	scaffold103	scaffold103	AT1G21480.1		1
1	Lus10018931	28405073	28406575	-	Mog1/PsbP/DUF1795-like photosystem II reaction center PsbP family protein	scaffold103	scaffold103	AT1G77090.1		1
1	Lus10018932	28410338	28412410	+	Nodulin MtN3 family protein	scaffold103	scaffold103	AT1G21460.1		1
1	Lus10018933	28415251	28418014	+	SEUSS transcriptional co-regulator	scaffold103	scaffold103	AT1G43850.1	SEU	1
1	Lus10018934	28419878	28422935	+	Phosphatidate cytidylyltransferase family protein	scaffold103	scaffold103	AT4G26770.1		1
1	Lus10018935	28423812	28426825	+	Polynucleotidyl transferase, ribonuclease H-like superfamily protein	scaffold103	scaffold103	AT5G25800.1		1
1	Lus10018936	28434810	28436050	+	myb domain protein 105	scaffold103	scaffold103	AT1G69560.1	ATMYB105,LOF2,MYB105	1
1	Lus10018937	28438416	28441289	+	NB-ARC domain-containing disease resistance protein	scaffold103	scaffold103	AT3G07040.1	RPM1,RPS3	1
1	Lus10018938	28442012	28443212	+	plantacyanin	scaffold103	scaffold103	AT2G02850.1	ARPN	1
1	Lus10018939	28444102	28449314	+	NAD-dependent malic enzyme 1	scaffold103	scaffold103	AT2G13560.1	NAD-ME1	1
1	Lus10018940	28451529	28453017	-		scaffold103	scaffold103	AT1G31130.1		1
1	Lus10018941	28454146	28458077	+	hydrolases, acting on acid anhydrides, in phosphorus-containing anhydrides;ATP-dependent helicases;nucleic acid binding;ATP binding;RNA binding;helicases	scaffold103	scaffold103	AT1G77030.1		1
1	Lus10018942	28459294	28461409	-	F-box/RNI-like superfamily protein	scaffold103	scaffold103	AT1G21410.1	SKP2A	1
1	Lus10018943	28467930	28471971	-	ACT domain repeat 3	scaffold103	scaffold103	AT1G76990.1	ACR3	1
1	Lus10018944	28477719	28480486	-	Protein kinase protein with adenine nucleotide alpha hydrolases-like domain	scaffold103	scaffold103	AT3G13690.1		1
1	Lus10018945	28480944	28487068	-	Thiamin diphosphate-binding fold (THDP-binding) superfamily protein	scaffold103	scaffold103	AT1G21400.1		1
1	Lus10018946	28487941	28489586	+	RH39	scaffold103	scaffold103	AT4G09730.1	RH39	1
1	Lus10018947	28491827	28492837	+	embryo defective 2170	scaffold103	scaffold103	AT1G21390.1	emb2170	1
1	Lus10018948	28494876	28497556	-	Target of Myb protein 1	scaffold103	scaffold103	AT1G21380.1		1
1	Lus10018949	28499184	28500826	+	2-oxoglutarate (2OG) and Fe(II)-dependent oxygenase superfamily protein	scaffold103	scaffold103	AT2G44800.1		1
1	Lus10018950	28502245	28503514	+	2-oxoglutarate (2OG) and Fe(II)-dependent oxygenase superfamily protein	scaffold103	scaffold103	AT3G60290.1		1
1	Lus10018951	28505635	28507033	+		scaffold103	scaffold103	AT5G64680.1		1
1	Lus10018954	28518446	28521345	+	S-adenosyl-L-methionine-dependent methyltransferases superfamily protein	scaffold103	scaffold103	AT1G29470.1		1
1	Lus10018955	28523681	28524535	+		scaffold103	scaffold103	AT1G21510.1		1
1	Lus10005189	12885463	12885783	+	lycopene cyclase	scaffold104	scaffold104	AT3G10230.1	LYC	1
1	Lus10005190	12891989	12892590	+	lycopene cyclase	scaffold104	scaffold104	AT3G10230.1	LYC	1
1	Lus10005191	12902639	12906267	+	Protein of unknown function (DUF1022)	scaffold104	scaffold104	AT5G22350.1	ELM1	1
1	Lus10005192	12907576	12911061	+	RING/FYVE/PHD zinc finger superfamily protein	scaffold104	scaffold104	AT3G20280.1		1
1	Lus10005193	12914056	12916741	+	OTU-like cysteine protease family protein	scaffold104	scaffold104	AT2G27350.1		1
1	Lus10005194	12930548	12935029	+	high affinity K+ transporter 5	scaffold104	scaffold104	AT4G13420.1	ATHAK5,HAK5	1
1	Lus10005195	12935152	12936126	+	high affinity K+ transporter 5	scaffold104	scaffold104	AT4G13420.1	ATHAK5,HAK5	1
1	Lus10005197	12945155	12949371	+		scaffold104	scaffold104	AT3G44330.1		1
1	Lus10005198	12953525	12955562	+	Leucine-rich repeat (LRR) family protein	scaffold104	scaffold104	AT5G22320.1		1
1	Lus10005199	12963925	12965136	+	photosystem I subunit O	scaffold104	scaffold104	AT1G08380.1	PSAO	1
1	Lus10005200	12979141	12981498	+		scaffold104	scaffold104	AT3G11590.1		1
1	Lus10005201	12984106	12986497	-	nitrilase 4	scaffold104	scaffold104	AT5G22300.1	AtNIT4,NIT4	1
1	Lus10005202	12990406	12991307	+	2-oxoglutarate (2OG) and Fe(II)-dependent oxygenase superfamily protein	scaffold104	scaffold104	AT1G06620.1		1
1	Lus10005204	13001375	13003092	+	NAC domain containing protein 89	scaffold104	scaffold104	AT5G22290.1	anac089,NAC089	1
1	Lus10005205	13005366	13008536	+	long-chain base1	scaffold104	scaffold104	AT4G36480.1	ATLCB1,EMB2779,FBR11,LCB1	1
1	Lus10005206	13008827	13009561	-	ovate family protein 6	scaffold104	scaffold104	AT3G52525.1	ATOFP6,OFP6	1
1	Lus10005207	13020223	13022172	-	Tetratricopeptide repeat (TPR)-like superfamily protein	scaffold104	scaffold104	AT4G21065.1		1
1	Lus10005208	13028249	13028985	+	Protein of unknown function (DUF1279)	scaffold104	scaffold104	AT2G27290.1		1
1	Lus10005209	13029292	13031704	-	E2F transcription factor 1	scaffold104	scaffold104	AT5G22220.2	ATE2FB,E2F1,E2FB	1
1	Lus10005210	13041203	13043466	+	YELLOW STRIPE like 7	scaffold104	scaffold104	AT1G65730.1	YSL7	1
1	Lus10005211	13043691	13044296	-	Eukaryotic aspartyl protease family protein	scaffold104	scaffold104	AT3G52500.1		1
1	Lus10005212	13044382	13045176	-	Eukaryotic aspartyl protease family protein	scaffold104	scaffold104	AT3G52500.1		1
1	Lus10005213	13046760	13049813	+	5\'-3\' exoribonuclease 3	scaffold104	scaffold104	AT1G75660.1	AtXRN3,XRN3	1
1	Lus10005214	13051831	13052157	-	Late embryogenesis abundant (LEA) hydroxyproline-rich glycoprotein family	scaffold104	scaffold104	AT3G44220.1		1
1	Lus10005215	13057720	13059206	-	exoribonuclease 2	scaffold104	scaffold104	AT5G42540.2	AtXRN2,XRN2	1
1	Lus10005216	13060716	13061459	-	Late embryogenesis abundant (LEA) hydroxyproline-rich glycoprotein family	scaffold104	scaffold104	AT2G27260.1		1
1	Lus10005217	13062064	13070133	-	organic cation/carnitine transporter4	scaffold104	scaffold104	AT3G20660.1	4-Oct,AtOCT4	1
1	Lus10002641	19172725	19173174	+	ENTH/ANTH/VHS superfamily protein	scaffold1086	scaffold1086	AT4G40080.1		1
1	Lus10002642	19173554	19174111	+	ENTH/ANTH/VHS superfamily protein	scaffold1086	scaffold1086	AT4G40080.1		1
1	Lus10002643	19178960	19179508	+	ENTH/ANTH/VHS superfamily protein	scaffold1086	scaffold1086	AT4G40080.1		1
1	Lus10002644	19182607	19182801	+	MLP-like protein 34	scaffold1086	scaffold1086	AT1G70850.1	MLP34	1
1	Lus10002645	19183989	19190058	-	MATE efflux family protein	scaffold1086	scaffold1086	AT5G65380.1		1
1	Lus10002647	19202033	19204435	-		scaffold1086	scaffold1086	AT4G38100.1		1
1	Lus10002648	19206271	19211219	-	phosphofructokinase 5	scaffold1086	scaffold1086	AT2G22480.1	PFK5	1
1	Lus10002649	19212354	19212916	-	basic helix-loop-helix (bHLH) DNA-binding superfamily protein	scaffold1086	scaffold1086	AT4G38070.1		1
1	Lus10002650	19214232	19214900	-	Chaperone DnaJ-domain superfamily protein	scaffold1086	scaffold1086	AT5G64360.1		1
1	Lus10002651	19216327	19219183	+	NAD(P)-binding Rossmann-fold superfamily protein	scaffold1086	scaffold1086	AT5G37530.1		1
1	Lus10002652	19222165	19226525	+	MSCS-like 2	scaffold1086	scaffold1086	AT5G10490.1	MSL2	1
1	Lus10002653	19227980	19230704	-	O-fucosyltransferase family protein	scaffold1086	scaffold1086	AT5G65470.1		1
1	Lus10002654	19232571	19235089	+		scaffold1086	scaffold1086	AT5G65490.1		1
1	Lus10002655	19235500	19239655	-	Kinase interacting (KIP1-like) family protein	scaffold1086	scaffold1086	AT2G22560.1		1
1	Lus10002656	19240921	19241244	+		scaffold1086	scaffold1086	AT5G65495.1		1
1	Lus10002657	19248737	19251961	+	AINTEGUMENTA-like 6	scaffold1086	scaffold1086	AT5G10510.2	AIL6,PLT3	1
1	Lus10002658	19252886	19254510	-	ROP binding protein kinases 2	scaffold1086	scaffold1086	AT3G05140.1	RBK2	1
1	Lus10002659	19254698	19256619	-	ROP binding protein kinases 1	scaffold1086	scaffold1086	AT5G10520.1	RBK1	1
1	Lus10002660	19257405	19260119	-	Terpenoid cyclases/Protein prenyltransferases superfamily protein	scaffold1086	scaffold1086	AT3G14520.1		1
1	Lus10002661	19263812	19265711	+	cytochrome P450, family 71, subfamily B, polypeptide 34	scaffold1086	scaffold1086	AT3G26300.1	CYP71B34	1
1	Lus10002662	19270660	19272871	+	RNA-binding KH domain-containing protein	scaffold1086	scaffold1086	AT2G22600.1		1
1	Lus10002663	19277958	19284007	-	Deoxyxylulose-5-phosphate synthase	scaffold1086	scaffold1086	AT4G15560.1	CLA,CLA1,DEF,DXPS2,DXS	1
1	Lus10002664	19292155	19294633	-	Exostosin family protein	scaffold1086	scaffold1086	AT4G38040.1		1
1	Lus10002665	19295393	19296796	-	RNI-like superfamily protein	scaffold1086	scaffold1086	AT1G80570.2		1
1	Lus10002666	19299788	19301033	-	Rhamnogalacturonate lyase family protein	scaffold1086	scaffold1086	AT4G38030.1		1
1	Lus10003599	27213371	27217955	-	RELA/SPOT homolog 1	scaffold1099	scaffold1099	AT4G02260.2	AT-RSH1,ATRSH1,RSH1	1
1	Lus10003600	27207655	27209873	-	RELA/SPOT homolog 1	scaffold1099	scaffold1099	AT4G02260.1	AT-RSH1,ATRSH1,RSH1	1
1	Lus10003601	27203532	27204451	-	Integrase-type DNA-binding superfamily protein	scaffold1099	scaffold1099	AT1G72360.2	HRE1	1
1	Lus10003604	27188898	27191478	-	S-adenosyl-L-methionine-dependent methyltransferases superfamily protein	scaffold1099	scaffold1099	AT5G51130.1		1
1	Lus10003605	27184826	27187217	+	UDP-xylose synthase 4	scaffold1099	scaffold1099	AT2G47650.1	UXS4	1
1	Lus10003606	27179477	27181183	+	RNA-binding (RRM/RBD/RNP motifs) family protein	scaffold1099	scaffold1099	AT1G02840.1	ATSRP34,SR1,SRP34	1
1	Lus10003608	27172666	27172965	+		scaffold1099	scaffold1099	AT5G44005.1		1
1	Lus10003609	27165688	27166002	-		scaffold1099	scaffold1099	AT5G44005.1		1
1	Lus10003610	27162123	27162434	-		scaffold1099	scaffold1099	AT5G44005.1		1
1	Lus10003611	27151160	27152410	-	annexin 1	scaffold1099	scaffold1099	AT1G35720.1	ANNAT1,ATOXY5,OXY5	1
1	Lus10003612	27144226	27147986	+	Protein kinase family protein with leucine-rich repeat domain	scaffold1099	scaffold1099	AT1G35710.1		1
1	Lus10003613	27137272	27138923	+		scaffold1099	scaffold1099	AT1G04030.1		1
1	Lus10003614	27131019	27133352	-	peptide transporter 3	scaffold1099	scaffold1099	AT5G46050.1	ATPTR3,PTR3	1
1	Lus10003615	27122732	27127545	-	phospholipid sterol acyl transferase 1	scaffold1099	scaffold1099	AT1G04010.1	ATPSAT1,PSAT1	1
1	Lus10003617	27116420	27116935	+	RING-H2 finger protein 2B	scaffold1099	scaffold1099	AT2G01150.1	RHA2B	1
1	Lus10003618	27110691	27113969	+	no pollen germination related 2	scaffold1099	scaffold1099	AT4G28600.1	NPGR2	1
1	Lus10003619	27104704	27105160	-		scaffold1099	scaffold1099	AT5G44060.1		1
1	Lus10003620	27097334	27101805	-	ATP citrate lyase (ACL) family protein	scaffold1099	scaffold1099	AT2G20420.1		1
1	Lus10003621	27094560	27097000	+	Long-chain fatty alcohol dehydrogenase family protein	scaffold1099	scaffold1099	AT4G28570.1		1
1	Lus10003622	27087064	27090156	+	phytochelatin synthase 1 (PCS1)	scaffold1099	scaffold1099	AT5G44070.1	ARA8,ATPCS1,CAD1,PCS1	1
1	Lus10003623	27083163	27085757	+	phytochelatin synthase 1 (PCS1)	scaffold1099	scaffold1099	AT5G44070.1	ARA8,ATPCS1,CAD1,PCS1	1
1	Lus10003624	27080008	27081438	-	ROP-interactive CRIB motif-containing protein 7	scaffold1099	scaffold1099	AT4G28560.1	RIC7	1
1	Lus10003625	27077224	27078030	+	PAK-box/P21-Rho-binding family protein	scaffold1099	scaffold1099	AT4G28556.1	RIC7	1
1	Lus10003626	27069378	27070936	+	glycolipid transfer protein 1	scaffold1099	scaffold1099	AT2G33470.1	ATGLTP1,GLTP1	1
1	Lus10003627	27067086	27067834	-	Ribosomal protein L14	scaffold1099	scaffold1099	AT4G27090.1		1
1	Lus10003628	27062580	27066162	+	Calcium-binding EF-hand family protein	scaffold1099	scaffold1099	AT5G44090.1		1
1	Lus10003630	27053689	27059756	+	adenosylmethionine-8-amino-7-oxononanoate transaminases	scaffold1099	scaffold1099	AT5G57590.1	BIO1	1
1	Lus10018097	18332046	18334006	+	Lipase class 3-related protein	scaffold112	scaffold112	AT5G24230.1		1
1	Lus10018098	18338780	18340866	+	GRAS family transcription factor family protein	scaffold112	scaffold112	AT2G01570.1	RGA,RGA1	1
1	Lus10018099	18362462	18364039	-	GRAS family transcription factor family protein	scaffold112	scaffold112	AT2G01570.1	RGA,RGA1	1
1	Lus10018100	18395486	18397366	-	GRAS family transcription factor family protein	scaffold112	scaffold112	AT2G01570.1	RGA,RGA1	1
1	Lus10018101	18399363	18400709	-	GRAS family transcription factor family protein	scaffold112	scaffold112	AT2G01570.1	RGA,RGA1	1
1	Lus10018102	18406876	18410238	+	Glycosyl hydrolase family protein	scaffold112	scaffold112	AT5G20950.1		1
1	Lus10018103	18414081	18417409	+	Plant invertase/pectin methylesterase inhibitor superfamily	scaffold112	scaffold112	AT3G49220.1		1
1	Lus10018104	18418099	18420349	-	Phosphatidylinositol 3- and 4-kinase ;Ubiquitin family protein	scaffold112	scaffold112	AT5G24240.1		1
1	Lus10018105	18423874	18424212	-	inhibitor-3	scaffold112	scaffold112	AT2G31305.1	INH3	1
1	Lus10018106	18427772	18430057	-	F-box family protein	scaffold112	scaffold112	AT3G06240.1		1
1	Lus10018107	18438203	18441946	-	prolyl oligopeptidase family protein	scaffold112	scaffold112	AT5G24260.1		1
1	Lus10018108	18444357	18445905	-	Calcium-binding EF-hand family protein	scaffold112	scaffold112	AT5G24270.1	ATSOS3,CBL4,SOS3	1
1	Lus10018109	18462772	18464688	+	Pentatricopeptide repeat (PPR) superfamily protein	scaffold112	scaffold112	AT3G49240.1	emb1796	1
1	Lus10018110	18465608	18467524	-	Protein with RING/U-box and TRAF-like domains	scaffold112	scaffold112	AT4G27880.1		1
1	Lus10018111	18475901	18478730	+		scaffold112	scaffold112	AT2G41150.2		1
1	Lus10018112	18481214	18483686	+	dual specificity protein phosphatase-related	scaffold112	scaffold112	AT4G18593.1		1
1	Lus10018113	18488285	18490873	-	Tetratricopeptide repeat (TPR)-like superfamily protein	scaffold112	scaffold112	AT5G01110.1		1
1	Lus10018115	18506695	18509951	+	IQ-domain 21	scaffold112	scaffold112	AT3G49260.3	iqd21	1
1	Lus10018116	18511482	18516217	+	Glycogen/starch synthases, ADP-glucose type	scaffold112	scaffold112	AT5G24300.1	ATSS1,SSI,SSI1	1
1	Lus10018117	18537461	18540314	+	Ribonuclease P protein subunit P38-related	scaffold112	scaffold112	AT5G53020.1		1
1	Lus10018119	18548254	18549867	+	FAD-binding Berberine family protein	scaffold112	scaffold112	AT2G34790.1	EDA28,MEE23	1
1	Lus10018120	18564294	18569758	+	P-loop containing nucleoside triphosphate hydrolases superfamily protein	scaffold112	scaffold112	AT3G45850.1		1
1	Lus10018121	18574961	18578879	-		scaffold112	scaffold112	AT3G45830.1		1
1	Lus10018122	18585682	18592151	-	phototropin 1	scaffold112	scaffold112	AT3G45780.1	JK224,NPH1,PHOT1,RPT1	1
1	Lus10018123	18599476	18601238	+	Protein of unknown function (DUF604)	scaffold112	scaffold112	AT5G41460.1		1
1	Lus10018124	18614981	18618931	+	related to AP2.7	scaffold112	scaffold112	AT2G28550.3	RAP2.7,TOE1	1
1	Lus10018125	18621289	18625955	-	RNA binding (RRM/RBD/RNP motifs) family protein	scaffold112	scaffold112	AT3G45630.1		1
1	Lus10018126	18636810	18641520	-	RNA binding (RRM/RBD/RNP motifs) family protein	scaffold112	scaffold112	AT3G45630.1		1
1	Lus10018127	18648825	18650440	-	mitogen-activated protein kinase 3	scaffold112	scaffold112	AT3G45640.1	ATMAPK3,ATMPK3,MPK3	1
1	Lus10018128	18657611	18660101	+	arogenate dehydratase 2	scaffold112	scaffold112	AT3G07630.1	ADT2	1
1	Lus10018129	18666819	18672877	+	vacuolar proton ATPase A1	scaffold112	scaffold112	AT2G28520.1	VHA-A1	1
1	Lus10018130	18679963	18681441	+	ATPase family associated with various cellular activities (AAA)	scaffold112	scaffold112	AT1G21690.3	EMB1968,RFC4	1
1	Lus10018131	18683208	18684151	+	Pollen Ole e 1 allergen and extensin family protein	scaffold112	scaffold112	AT1G29140.1		1
1	Lus10018132	18692108	18697375	+	NRAMP metal ion transporter 6	scaffold112	scaffold112	AT1G15960.1	ATNRAMP6,NRAMP6	1
1	Lus10018133	18698181	18700033	-	6,7-dimethyl-8-ribityllumazine synthase / DMRL synthase / lumazine synthase / riboflavin synthase	scaffold112	scaffold112	AT2G44050.1	COS1	1
1	Lus10018134	18700159	18705685	-	MATE efflux family protein	scaffold112	scaffold112	AT1G15170.1		1
1	Lus10018135	18707231	18711041	-	MATE efflux family protein	scaffold112	scaffold112	AT1G15170.1		1
1	Lus10018136	18714914	18719183	-	MATE efflux family protein	scaffold112	scaffold112	AT1G71140.1		1
1	Lus10018137	18720784	18722858	+	8-oxoguanine-DNA glycosylase 1	scaffold112	scaffold112	AT1G21710.1	ATOGG1,OGG1	1
1	Lus10018138	18723149	18729217	-	beta-galactosidase 16	scaffold112	scaffold112	AT1G77410.1	BGAL16	1
1	Lus10018139	18730299	18730730	+	Translation protein SH3-like family protein	scaffold112	scaffold112	AT3G49910.1		1
1	Lus10018140	18735963	18736649	+	RING/U-box superfamily protein	scaffold112	scaffold112	AT3G19910.1		1
1	Lus10018142	18748326	18749493	-	NAC (No Apical Meristem) domain transcriptional regulator superfamily protein	scaffold112	scaffold112	AT1G01720.1	ANAC002,ATAF1	1
1	Lus10018143	18761120	18761488	+	Cwf15 / Cwc15 cell cycle control family protein	scaffold112	scaffold112	AT3G13200.1	EMB2769	1
1	Lus10018144	18761835	18763971	-	replication factor C subunit 3	scaffold112	scaffold112	AT1G77470.1	RFC3,RFC5	1
1	Lus10018145	18764999	18773363	+	P-loop containing nucleoside triphosphate hydrolases superfamily protein	scaffold112	scaffold112	AT1G21730.1		1
1	Lus10018146	18773626	18775879	-	Eukaryotic aspartyl protease family protein	scaffold112	scaffold112	AT1G77480.2		1
1	Lus10018147	18777375	18779476	-	methyltransferases;nucleic acid binding	scaffold112	scaffold112	AT3G26410.1		1
1	Lus10018148	18779674	18782216	-	Eukaryotic aspartyl protease family protein	scaffold112	scaffold112	AT1G44130.1		1
1	Lus10018149	18790764	18792717	-	methyltransferases;nucleic acid binding	scaffold112	scaffold112	AT3G26410.1		1
1	Lus10018150	18795175	18795870	+	Vacuolar iron transporter (VIT) family protein	scaffold112	scaffold112	AT3G43660.1		1
1	Lus10018151	18798410	18799925	-	Protein of unknown function (DUF1997)	scaffold112	scaffold112	AT4G31115.2		1
1	Lus10018152	18803029	18804538	+	HSP40/DnaJ peptide-binding protein	scaffold112	scaffold112	AT1G11040.1		1
1	Lus10018153	18804849	18808403	-	aldehyde dehydrogenase 3H1	scaffold112	scaffold112	AT1G44170.1	ALDH3H1,ALDH4	1
1	Lus10018154	18810981	18813635	+	RNA polymerase I specific transcription initiation factor RRN3 protein	scaffold112	scaffold112	AT1G30590.1		1
1	Lus10018155	18815138	18818643	+	thylakoidal ascorbate peroxidase	scaffold112	scaffold112	AT1G77490.1	TAPX	1
1	Lus10018156	18820183	18823235	+	PDI-like 1-1	scaffold112	scaffold112	AT1G21750.1	ATPDI5,ATPDIL1-1,PDI5,PDIL1-1	1
1	Lus10018157	18824351	18825010	-	cytochrome P450, family 96, subfamily A, polypeptide 9	scaffold112	scaffold112	AT4G39480.1	CYP96A9	1
1	Lus10018158	18825969	18826295	-	cytochrome P450, family 96, subfamily A, polypeptide 5	scaffold112	scaffold112	AT2G21910.1	CYP96A5	1
1	Lus10018159	18826676	18827200	-	cytochrome P450, family 96, subfamily A, polypeptide 12	scaffold112	scaffold112	AT4G39510.1	CYP96A12	1
1	Lus10018160	18829631	18830209	-	cytochrome P450, family 96, subfamily A, polypeptide 1	scaffold112	scaffold112	AT2G23180.1	CYP96A1	1
1	Lus10018161	18834173	18834691	-	cytochrome P450, family 96, subfamily A, polypeptide 9	scaffold112	scaffold112	AT4G39480.1	CYP96A9	1
1	Lus10018162	18834998	18836023	-	cytochrome P450, family 96, subfamily A, polypeptide 10	scaffold112	scaffold112	AT4G39490.1	CYP96A10	1
1	Lus10018163	18837725	18839252	-	Chlorophyll A-B binding family protein	scaffold112	scaffold112	AT1G44575.1	NPQ4,PSBS	1
1	Lus10018164	18845550	18848223	+	Plant protein of unknown function (DUF869)	scaffold112	scaffold112	AT1G77580.2		1
1	Lus10018165	18849294	18851113	-	TRAM, LAG1 and CLN8 (TLC) lipid-sensing domain containing protein	scaffold112	scaffold112	AT1G21790.1		1
1	Lus10018166	18852182	18852496	-		scaffold112	scaffold112	AT1G44414.1		1
1	Lus10018167	18859288	18859977	-	RING/U-box superfamily protein	scaffold112	scaffold112	AT3G19950.1		1
1	Lus10018168	18860406	18861573	-	Acyl-CoA N-acyltransferases (NAT) superfamily protein	scaffold112	scaffold112	AT1G21770.1		1
1	Lus10018169	18862134	18871665	+	IAA-leucine resistant (ILR)-like gene 6	scaffold112	scaffold112	AT1G44350.1	ILL6	1
1	Lus10018170	18874070	18875400	+		scaffold112	scaffold112	AT4G08330.1		1
1	Lus10018171	18877475	18878683	-	F-box family protein	scaffold112	scaffold112	AT2G02240.1	MEE66	1
1	Lus10018172	18880062	18883188	+	plastid transcriptionally active 17	scaffold112	scaffold112	AT1G80480.1	PTAC17	1
1	Lus10018173	18886239	18886784	-	phloem protein 2-B13	scaffold112	scaffold112	AT1G56240.1	AtPP2-B13,PP2-B13	1
1	Lus10018174	18888764	18891396	+		scaffold112	scaffold112	AT5G41980.1		1
1	Lus10018175	18892015	18892287	-	phloem protein 2-B8	scaffold112	scaffold112	AT2G02340.1	AtPP2-B8,PP2-B8	1
1	Lus10018176	18898285	18903476	+	DNA polymerase V family	scaffold112	scaffold112	AT5G64420.1		1
1	Lus10018177	18905103	18907065	-		scaffold112	scaffold112	AT1G21830.1		1
1	Lus10018178	18912954	18916899	-	long chain acyl-CoA synthetase 9	scaffold112	scaffold112	AT1G77590.1	LACS9	1
1	Lus10018179	18918639	18921892	-	Tetratricopeptide repeat (TPR)-like superfamily protein	scaffold112	scaffold112	AT4G08320.1		1
1	Lus10018180	18923017	18936551	-	ARM repeat superfamily protein	scaffold112	scaffold112	AT1G77600.2		1
1	Lus10018181	18937671	18939272	+	Thiamine pyrophosphate dependent pyruvate decarboxylase family protein	scaffold112	scaffold112	AT4G33070.1		1
1	Lus10018182	18939797	18950867	-	ARM repeat superfamily protein	scaffold112	scaffold112	AT5G36230.1		1
1	Lus10018183	18953265	18954538	+	Cystathionine beta-synthase (CBS) family protein	scaffold112	scaffold112	AT4G27460.1		1
1	Lus10018184	18955866	18958400	-	Tetratricopeptide repeat (TPR)-like superfamily protein	scaffold112	scaffold112	AT5G41950.1		1
1	Lus10018185	18959965	18960549	+	Late embryogenesis abundant (LEA) hydroxyproline-rich glycoprotein family	scaffold112	scaffold112	AT3G54200.1		1
1	Lus10018186	18960974	18964536	-	allantoinase	scaffold112	scaffold112	AT4G04955.1	ALN,ATALN	1
1	Lus10018187	18965564	18968931	+	DNA mismatch repair protein MutS, type 2	scaffold112	scaffold112	AT1G65070.2		1
1	Lus10018188	18970617	18974280	+	silencing defective 5	scaffold112	scaffold112	AT3G15390.1	SDE5	1
1	Lus10018189	18975033	18977057	+	EamA-like transporter family protein	scaffold112	scaffold112	AT1G77610.1		1
1	Lus10018190	18977793	18979085	-	Adenine nucleotide alpha hydrolases-like superfamily protein	scaffold112	scaffold112	AT1G44760.1		1
1	Lus10018191	18981564	18983689	+	lysm domain GPI-anchored protein 1 precursor	scaffold112	scaffold112	AT1G21880.2	LYM1	1
1	Lus10018192	18984376	18985061	-	Ribosomal protein S13/S18 family	scaffold112	scaffold112	AT5G14320.1		1
1	Lus10018193	18987809	18988570	+	F-box and associated interaction domains-containing protein	scaffold112	scaffold112	AT1G53790.2		1
1	Lus10018194	18989425	18991059	+	MEI2 C-terminal RRM only like 1	scaffold112	scaffold112	AT1G37140.1	MCT1	1
1	Lus10018195	18997320	18998687	-	MEI2 C-terminal RRM only like 1	scaffold112	scaffold112	AT1G37140.1	MCT1	1
1	Lus10018196	19001811	19002521	+	EID1-like 2	scaffold112	scaffold112	AT5G39360.1	EDL2	1
1	Lus10018197	19002849	19004190	-		scaffold112	scaffold112	AT3G29280.1		1
1	Lus10018198	19005001	19006613	+	Pentatricopeptide repeat (PPR) superfamily protein	scaffold112	scaffold112	AT3G29290.1	emb2076	1
1	Lus10018200	19017024	19020425	-	phosphatidylinositol-4-phosphate 5-kinase 1	scaffold112	scaffold112	AT1G21980.1	ATPIP5K1,ATPIPK1,PIP5K1	1
1	Lus10027713	4191375	4197854	+	HhH-GPD base excision DNA repair family protein	scaffold1143	scaffold1143a	AT5G04560.2	DME	1
1	Lus10027714	4200344	4202393	-	Ribosomal RNA processing Brix domain protein	scaffold1143	scaffold1143a	AT3G23620.1		1
1	Lus10027715	4205713	4211910	+	ENTH/VHS family protein	scaffold1143	scaffold1143a	AT2G36480.3		1
1	Lus10027716	4212831	4213593	-	PHYTOSULFOKINE 3 PRECURSOR	scaffold1143	scaffold1143a	AT3G44735.1	ATPSK3,PSK1,PSK3	1
1	Lus10027717	4219140	4221312	+	Aldolase superfamily protein	scaffold1143	scaffold1143a	AT3G52930.1		1
1	Lus10027718	4224157	4226637	-	Duplicated homeodomain-like superfamily protein	scaffold1143	scaffold1143a	AT5G03680.1	PTL	1
1	Lus10027719	4237056	4238435	-	Plant protein of unknown function (DUF247)	scaffold1143	scaffold1143a	AT2G36430.1		1
1	Lus10027720	4240923	4242488	-	Plant protein of unknown function (DUF247)	scaffold1143	scaffold1143a	AT2G36430.1		1
1	Lus10027721	4243356	4246209	+	Ankyrin repeat family protein	scaffold1143	scaffold1143a	AT3G18670.1		1
1	Lus10027722	4247371	4248033	-	C-repeat/DRE binding factor 2	scaffold1143	scaffold1143a	AT4G25470.1	ATCBF2,CBF2,DREB1C,FTQ4	1
1	Lus10027723	4253928	4257105	-		scaffold1143	scaffold1143a	AT5G03670.1		1
1	Lus10027724	4272600	4273915	-	Family of unknown function (DUF662)	scaffold1143	scaffold1143a	AT2G36410.2		1
1	Lus10027725	4278511	4291590	-	pleiotropic drug resistance 11	scaffold1143	scaffold1143a	AT1G66950.1	ATPDR11,PDR11	1
1	Lus10027726	4291705	4292088	+	heat shock protein 70 (Hsp 70) family protein	scaffold1143	scaffold1143a	AT5G28540.1	BIP1	1
1	Lus10027727	4293685	4296686	-	pleiotropic drug resistance 11	scaffold1143	scaffold1143a	AT1G66950.1	ATPDR11,PDR11	1
1	Lus10027728	4301602	4308243	-	L-O-methylthreonine resistant 1	scaffold1143	scaffold1143a	AT3G10050.1	OMR1	1
1	Lus10027729	4309625	4311850	+	FKBP-like peptidyl-prolyl cis-trans isomerase family protein	scaffold1143	scaffold1143a	AT3G10060.1		1
1	Lus10027731	4313310	4315731	-		scaffold1143	scaffold1143a	AT1G03910.1		1
1	Lus10027732	4317883	4320985	+	Eukaryotic aspartyl protease family protein	scaffold1143	scaffold1143a	AT2G36670.2		1
1	Lus10027733	4322917	4327201	+	poly(A) binding protein 7	scaffold1143	scaffold1143a	AT2G36660.1	PAB7	1
1	Lus10027734	4329278	4332279	-	serine carboxypeptidase-like 51	scaffold1143	scaffold1143a	AT2G27920.1	SCPL51	1
1	Lus10027735	4335850	4337616	+	PLATZ transcription factor family protein	scaffold1143	scaffold1143a	AT1G21000.1		1
1	Lus10027736	4340338	4340820	-	RING/U-box superfamily protein	scaffold1143	scaffold1143a	AT4G17905.1	ATL4H	1
1	Lus10027737	4342012	4344461	-	Pectin lyase-like superfamily protein	scaffold1143	scaffold1143a	AT2G36710.1		1
1	Lus10027738	4347071	4352219	-	Acyl-CoA N-acyltransferase with RING/FYVE/PHD-type zinc finger domain	scaffold1143	scaffold1143a	AT2G36720.1		1
1	Lus10027739	4354667	4356740	-	UDP-Glycosyltransferase superfamily protein	scaffold1143	scaffold1143a	AT2G36780.1		1
1	Lus10027740	4357917	4359270	+	expansin A9	scaffold1143	scaffold1143a	AT5G02260.1	ATEXP9,ATEXPA9,ATHEXP ALPHA 1.10,EXP9,EXPA9	1
1	Lus10027741	4360358	4364534	-	Aldolase-type TIM barrel family protein	scaffold1143	scaffold1143a	AT1G79500.1	AtkdsA1	1
1	Lus10027742	4367406	4369487	+	Arabidopsis Inositol phosphorylceramide synthase 1	scaffold1143	scaffold1143a	AT3G54020.1	AtIPCS1	1
1	Lus10027743	4373470	4375892	+	Protein kinase protein with tetratricopeptide repeat domain	scaffold1143	scaffold1143a	AT3G54030.1		1
1	Lus10027744	4376549	4378223	-	RING/FYVE/PHD zinc finger superfamily protein	scaffold1143	scaffold1143a	AT5G05830.1		1
1	Lus10027745	4380493	4381690	-	Ubiquitin C-terminal hydrolases superfamily protein	scaffold1143	scaffold1143a	AT4G22285.1		1
1	Lus10027746	4381704	4382597	-	Ubiquitin C-terminal hydrolases superfamily protein	scaffold1143	scaffold1143a	AT4G22285.1		1
1	Lus10027747	4389709	4392013	+	laccase 7	scaffold1143	scaffold1143a	AT3G09220.1	LAC7	1
1	Lus10027748	4392692	4394209	+	high cyclic electron flow 1	scaffold1143	scaffold1143a	AT3G54050.1	HCEF1	1
1	Lus10027749	4394575	4395974	-		scaffold1143	scaffold1143a	AT2G37960.1		1
1	Lus10027750	4396344	4397920	+	plastid transcriptionally active 13	scaffold1143	scaffold1143a	AT3G09210.1	PTAC13	1
1	Lus10027751	4400740	4401834	+	Concanavalin A-like lectin family protein	scaffold1143	scaffold1143a	AT5G01090.1		1
1	Lus10027752	4403641	4404246	+	SOUL heme-binding family protein	scaffold1143	scaffold1143a	AT2G37970.1	SOUL-1	1
1	Lus10027753	4405720	4408448	-	O-fucosyltransferase family protein	scaffold1143	scaffold1143a	AT3G54100.1		1
1	Lus10027754	4412759	4413753	+	Ribosomal protein L35Ae family protein	scaffold1143	scaffold1143a	AT1G74270.1		1
1	Lus10027755	4416085	4417945	+	plant uncoupling mitochondrial protein 1	scaffold1143	scaffold1143a	AT3G54110.1	ATPUMP1,ATUCP1,PUMP1,UCP,UCP1	1
1	Lus10027756	4418697	4419976	-	Reticulon family protein	scaffold1143	scaffold1143a	AT3G54120.1		1
1	Lus10027757	4420798	4422821	-	Josephin family protein	scaffold1143	scaffold1143a	AT3G54130.1		1
1	Lus10027758	4423693	4425762	-	Cysteine proteinases superfamily protein	scaffold1143	scaffold1143a	AT2G38025.1		1
1	Lus10027759	4427950	4433689	+	mRNA capping enzyme family protein	scaffold1143	scaffold1143a	AT3G09100.2		1
1	Lus10027760	4435202	4439433	+	defective in exine formation protein (DEX1)	scaffold1143	scaffold1143a	AT3G09090.1	DEX1	1
1	Lus10027761	4440502	4442584	-	phosphate transporter 4;2	scaffold1143	scaffold1143a	AT2G38060.1	PHT4;2	1
1	Lus10027762	4445716	4446941	+	Yippee family putative zinc-binding protein	scaffold1143	scaffold1143a	AT2G40110.1		1
1	Lus10027763	4448055	4449527	+	Frigida-like protein	scaffold1143	scaffold1143a	AT5G27220.1		1
1	Lus10027764	4449950	4451350	+	FAD/NAD(P)-binding oxidoreductase family protein	scaffold1143	scaffold1143a	AT3G09580.1		1
1	Lus10027765	4452659	4455903	+	FRIGIDA-like protein	scaffold1143	scaffold1143a	AT5G48385.1		1
1	Lus10027766	4457152	4466337	-	carboxyl-terminal domain (ctd) phosphatase-like 2	scaffold1143	scaffold1143a	AT5G01270.2	ATCPL2,CPL2	1
1	Lus10027767	4471062	4476332	-		scaffold1143	scaffold1143a	AT2G40070.1		1
1	Lus10027770	4481160	4482413	+	alpha 1,4-glycosyltransferase family protein	scaffold1143	scaffold1143a	AT5G01250.1		1
1	Lus10027771	4483249	4487562	+	alpha 1,4-glycosyltransferase family protein	scaffold1143	scaffold1143a	AT2G38150.1		1
1	Lus10027772	4489473	4490921	+	alpha 1,4-glycosyltransferase family protein	scaffold1143	scaffold1143a	AT2G38150.1		1
1	Lus10027775	4498455	4500775	+	RP non-ATPase subunit 8A	scaffold1143	scaffold1143a	AT5G05780.1	AE3,ATHMOV34,RPN8A	1
1	Lus10027776	4501747	4502439	+	prohibitin 3	scaffold1143	scaffold1143a	AT5G40770.1	ATPHB3,PHB3	1
1	Lus10027777	4504802	4505266	-		scaffold1143	scaffold1143a	AT3G09032.1		1
1	Lus10027778	4512886	4513110	-	HXXXD-type acyl-transferase family protein	scaffold1143	scaffold1143a	AT5G01210.1		1
1	Lus10027779	4513350	4514300	-	HXXXD-type acyl-transferase family protein	scaffold1143	scaffold1143a	AT5G01210.1		1
1	Lus10027780	4522293	4523374	+	F-box and associated interaction domains-containing protein	scaffold1143	scaffold1143a	AT3G23880.1		1
1	Lus10027781	4525476	4526994	-	Duplicated homeodomain-like superfamily protein	scaffold1143	scaffold1143a	AT2G38090.1		1
1	Lus10027782	4531322	4533405	-	Laccase/Diphenol oxidase family protein	scaffold1143	scaffold1143a	AT2G38080.1	ATLMCO4,IRX12,LAC4,LMCO4	1
1	Lus10027783	4535585	4536482	+		scaffold1143	scaffold1143a	AT3G09050.1		1
1	Lus10027785	4540753	4544200	-	Protein of unknown function (DUF740)	scaffold1143	scaffold1143a	AT3G09070.1		1
1	Lus10027786	4563743	4564877	-	light harvesting complex photosystem II	scaffold1143	scaffold1143a	AT3G08940.2	LHCB4.2	1
1	Lus10027787	4566649	4567805	+	high mobility group B1	scaffold1143	scaffold1143a	AT3G51880.2	HMGB1,NFD1	1
1	Lus10027788	4568063	4571198	-	Protein of unknown function, DUF647	scaffold1143	scaffold1143a	AT5G01510.1	RUS5	1
1	Lus10027789	4571918	4573783	-	Mitochondrial substrate carrier family protein	scaffold1143	scaffold1143a	AT3G51870.1		1
1	Lus10027790	4574648	4589147	+	SGNH hydrolase-type esterase superfamily protein	scaffold1143	scaffold1143a	AT2G38180.1		1
1	Lus10027791	4577520	4581377	-	cation exchanger 3	scaffold1143	scaffold1143a	AT3G51860.1	ATCAX3,ATHCX1,CAX1-LIKE,CAX3	1
1	Lus10027792	4586559	4587053	-	chlororespiratory reduction 3	scaffold1143	scaffold1143a	AT2G01590.1	CRR3	1
1	Lus10027793	4589341	4589649	+	SGNH hydrolase-type esterase superfamily protein	scaffold1143	scaffold1143a	AT3G11210.1		1
1	Lus10027794	4590143	4593358	-	LMBR1-like membrane protein	scaffold1143	scaffold1143a	AT5G01460.1		1
1	Lus10027795	4596418	4599792	+	Endoplasmic reticulum vesicle transporter protein	scaffold1143	scaffold1143a	AT3G22290.1		1
1	Lus10027796	4601781	4602633	+	cytochrome P450, family 93, subfamily D, polypeptide 1	scaffold1143	scaffold1143a	AT5G06900.1	CYP93D1	1
1	Lus10027797	4603147	4603737	-	DOF zinc finger protein 1	scaffold1143	scaffold1143a	AT1G51700.1	ADOF1,DOF1	1
1	Lus10027798	4604987	4606233	+	cytochrome P450, family 93, subfamily D, polypeptide 1	scaffold1143	scaffold1143a	AT5G06900.1	CYP93D1	1
1	Lus10027799	4607544	4609338	+		scaffold1143	scaffold1143a	AT3G12150.1		1
1	Lus10027800	4610235	4611508	+	Ribosomal protein L7Ae/L30e/S12e/Gadd45 family protein	scaffold1143	scaffold1143a	AT2G32060.1		1
1	Lus10027801	4612461	4614442	-	P-loop containing nucleoside triphosphate hydrolases superfamily protein	scaffold1143	scaffold1143a	AT5G59440.3	ATTMPK.1,ATTMPK.2,ZEU1	1
1	Lus10027802	4619455	4621038	+	bZIP transcription factor family protein	scaffold1143	scaffold1143a	AT5G06839.3	bZIP65,TGA10	1
1	Lus10027803	4628241	4630504	+	DNAJ heat shock family protein	scaffold1143	scaffold1143a	AT3G08910.1		1
1	Lus10027804	4631750	4637057	-	xyloglucanase 113	scaffold1143	scaffold1143a	AT2G35610.1	XEG113	1
1	Lus10027805	4638488	4640447	+	alfin-like 1	scaffold1143	scaffold1143a	AT5G05610.1	AL1	1
1	Lus10027806	4640846	4642491	+	myb-like HTH transcriptional regulator family protein	scaffold1143	scaffold1143a	AT2G01060.1		1
1	Lus10027807	4645393	4647123	-	2-oxoglutarate (2OG) and Fe(II)-dependent oxygenase superfamily protein	scaffold1143	scaffold1143a	AT5G05600.1		1
1	Lus10027808	4652957	4655792	-	calcium-dependent protein kinase 13	scaffold1143	scaffold1143a	AT3G51850.1	CPK13	1
1	Lus10027809	4658469	4660574	-	fatty acid desaturase 8	scaffold1143	scaffold1143a	AT5G05580.1	FAD8	1
1	Lus10027810	4661655	4664056	-	transducin family protein / WD-40 repeat family protein	scaffold1143	scaffold1143a	AT5G05570.1		1
1	Lus10027811	4666856	4670295	+	acyl-CoA oxidase 4	scaffold1143	scaffold1143a	AT3G51840.1	ACX4,ATG6,ATSCX	1
1	Lus10027812	4671267	4672013	-	transcription factor-related	scaffold1143	scaffold1143a	AT1G58330.1	ZW2	1
1	Lus10027813	4677893	4681082	+	Plant protein of unknown function (DUF828)	scaffold1143	scaffold1143a	AT5G01360.1	TBL3	1
1	Lus10027814	4682339	4691282	+	AMP deaminase, putative / myoadenylate deaminase, putative	scaffold1143	scaffold1143a	AT2G38280.1	ATAMPD,FAC1	1
1	Lus10027815	4691931	4694447	+	UbiA prenyltransferase family protein	scaffold1143	scaffold1143a	AT3G51820.1	ATG4,CHLG,G4	1
1	Lus10027816	4694779	4695196	-	Stress induced protein	scaffold1143	scaffold1143a	AT3G51810.1	AT3,ATEM1,EM1,GEA1	1
1	Lus10027817	4696058	4697847	+	Mitochondrial substrate carrier family protein	scaffold1143	scaffold1143a	AT5G01340.1		1
1	Lus10027818	4698779	4702038	+	metallopeptidase M24 family protein	scaffold1143	scaffold1143a	AT3G51800.3	ATEBP1,ATG2,EBP1	1
1	Lus10027819	4702670	4704248	+	urophorphyrin methylase 1	scaffold1143	scaffold1143a	AT5G40850.1	UPM1	1
1	Lus10027820	4706480	4708794	+	pyruvate decarboxylase-2	scaffold1143	scaffold1143a	AT5G54960.1	PDC2	1
1	Lus10027821	4709174	4709671	-	receptor like protein 56	scaffold1143	scaffold1143a	AT5G49290.1	ATRLP56,RLP56	1
1	Lus10027822	4711399	4713098	+	BCL-2-associated athanogene 4	scaffold1143	scaffold1143a	AT3G51780.1	ATBAG4,BAG4	1
1	Lus10027823	4714025	4714528	+	receptor kinase 3	scaffold1143	scaffold1143a	AT4G21380.1	ARK3,RK3	1
1	Lus10027824	4714525	4715763	-	F-box family protein	scaffold1143	scaffold1143a	AT3G06240.1		1
1	Lus10027825	4719865	4722116	+	Protein phosphatase 2C family protein	scaffold1143	scaffold1143a	AT4G38520.1		1
1	Lus10027826	4722859	4724419	-	Protein of unknown function (DUF3353)	scaffold1143	scaffold1143a	AT2G20920.1		1
1	Lus10027827	4726849	4730163	+	ATPase, V1 complex, subunit B protein	scaffold1143	scaffold1143a	AT4G38510.5		1
1	Lus10027828	4732063	4733315	+	DNAJ heat shock N-terminal domain-containing protein	scaffold1143	scaffold1143a	AT5G23590.1		1
1	Lus10027829	4736400	4738898	+	Tetratricopeptide repeat (TPR)-like superfamily protein	scaffold1143	scaffold1143a	AT3G59040.2		1
1	Lus10027830	4740367	4745748	+	Splicing factor, CC1-like	scaffold1143	scaffold1143a	AT2G16940.1		1
1	Lus10027831	4746656	4748620	-	Endomembrane protein 70 protein family	scaffold1143	scaffold1143a	AT5G35160.2		1
1	Lus10027832	4749667	4752614	+	PAM domain (PCI/PINT associated module) protein	scaffold1143	scaffold1143a	AT1G20200.1	EMB2719,HAP15	1
1	Lus10027833	4754213	4754844	-	SNARE-like superfamily protein	scaffold1143	scaffold1143a	AT2G20930.1		1
1	Lus10027834	4756223	4756906	+	Disease resistance-responsive (dirigent-like protein) family protein	scaffold1143	scaffold1143a	AT2G21100.1		1
1	Lus10027835	4758052	4761786	-	translocon outer complex protein 120	scaffold1143	scaffold1143a	AT3G16620.1	ATTOC120,TOC120	1
1	Lus10027836	4763883	4764485	+	Pentatricopeptide repeat (PPR-like) superfamily protein	scaffold1143	scaffold1143a	AT2G21090.1		1
1	Lus10027837	4767223	4768545	+	armadillo repeat only 1	scaffold1143	scaffold1143a	AT4G34940.1	ARO1	1
1	Lus10027838	4772725	4773462	+	armadillo repeat only 1	scaffold1143	scaffold1143a	AT4G34940.1	ARO1	1
1	Lus10027839	4776326	4776811	+	glycine-rich protein 2B	scaffold1143	scaffold1143a	AT2G21060.1	ATCSP4,ATGRP2B,GRP2B	1
1	Lus10027840	4781224	4787271	-	Senescence/dehydration-associated protein-related	scaffold1143	scaffold1143a	AT2G17840.1	ERD7	1
1	Lus10027841	4788393	4796038	-	HEAT repeat ;HECT-domain (ubiquitin-transferase)	scaffold1143	scaffold1143a	AT4G38600.1	KAK,UPL3	1
1	Lus10027842	4797965	4800888	+	synaptotagmin A	scaffold1143	scaffold1143a	AT2G20990.1	ATSYTA,NTMC2T1.1,NTMC2TYPE1.1,SYT1,SYTA	1
1	Lus10027843	4801747	4806803	-	glycosyl hydrolase family 35 protein	scaffold1143	scaffold1143a	AT2G16730.1	BGAL13	1
1	Lus10027844	4807923	4813392	-	glycosyl hydrolase family 35 protein	scaffold1143	scaffold1143a	AT2G16730.1	BGAL13	1
1	Lus10027845	4814056	4815580	+	minichromosome maintenance 10	scaffold1143	scaffold1143a	AT2G20980.1	MCM10	1
1	Lus10027846	4816311	4817221	+	ubiquitin-conjugating enzyme 28	scaffold1143	scaffold1143a	AT1G64230.1	UBC28	1
1	Lus10027847	4820822	4821975	+	Basic-leucine zipper (bZIP) transcription factor family protein	scaffold1143	scaffold1143a	AT2G16770.1	bZIP23	1
1	Lus10027848	4823944	4826073	+	Transducin family protein / WD-40 repeat family protein	scaffold1143	scaffold1143a	AT4G35050.1	MSI3,NFC3	1
1	Lus10027849	4827172	4827439	+		scaffold1143	scaffold1143a	AT3G15395.1		1
1	Lus10027850	4827659	4829074	+	UDP-Glycosyltransferase superfamily protein	scaffold1143	scaffold1143a	AT5G49690.1		1
1	Lus10027851	4829931	4831703	-	high-affinity nickel-transport family protein	scaffold1143	scaffold1143a	AT2G16800.1		1
1	Lus10006534	25888427	25889584	-	Peroxidase superfamily protein	scaffold1202	scaffold1202	AT5G05340.1		1
1	Lus10006535	25893259	25896135	+	Peroxidase superfamily protein	scaffold1202	scaffold1202	AT5G05340.1		1
1	Lus10006536	25897641	25898444	+	RmlC-like cupins superfamily protein	scaffold1202	scaffold1202	AT5G39150.1		1
1	Lus10006538	25900502	25901185	+	RmlC-like cupins superfamily protein	scaffold1202	scaffold1202	AT5G39120.1		1
1	Lus10006541	25915718	25916094	+	myb domain protein 113	scaffold1202	scaffold1202	AT1G66370.1	AtMYB113,MYB113	1
1	Lus10006542	25918456	25919478	-	senescence-associated gene 12	scaffold1202	scaffold1202	AT5G45890.1	SAG12	1
1	Lus10006543	25921496	25922170	+	RmlC-like cupins superfamily protein	scaffold1202	scaffold1202	AT5G39150.1		1
1	Lus10006544	25923915	25928882	-	Protein kinase superfamily protein	scaffold1202	scaffold1202	AT3G59110.1		1
1	Lus10006545	25931013	25931914	-	Aldolase-type TIM barrel family protein	scaffold1202	scaffold1202	AT5G64250.1		1
1	Lus10006546	25932673	25935756	+	apyrase 2	scaffold1202	scaffold1202	AT5G18280.1	APY2,ATAPY2	1
1	Lus10006547	25943881	25945537	+	NAC domain containing protein 47	scaffold1202	scaffold1202	AT3G04070.1	anac047,NAC047	1
1	Lus10006548	25948940	25951929	+	RPA70-kDa subunit B	scaffold1202	scaffold1202	AT5G08020.1	ATRPA70B,RPA70B	1
1	Lus10006549	25953489	25953827	+	RmlC-like cupins superfamily protein	scaffold1202	scaffold1202	AT3G04200.1		1
1	Lus10006550	25953886	25954095	+	RmlC-like cupins superfamily protein	scaffold1202	scaffold1202	AT5G38960.1		1
1	Lus10006551	25955465	25957280	+	hydroxyproline-rich glycoprotein family protein	scaffold1202	scaffold1202	AT2G39050.1		1
1	Lus10006552	25958869	25959805	+	pathogenesis-related 4	scaffold1202	scaffold1202	AT3G04720.1	HEL,PR-4,PR4	1
1	Lus10006553	25961812	25962988	+	pathogenesis-related 4	scaffold1202	scaffold1202	AT3G04720.1	HEL,PR-4,PR4	1
1	Lus10006555	25966694	25966966	+	BURP domain-containing protein	scaffold1202	scaffold1202	AT5G25610.1	ATRD22,RD22	1
1	Lus10006556	25968436	25968975	+	pathogenesis-related 4	scaffold1202	scaffold1202	AT3G04720.1	HEL,PR-4,PR4	1
1	Lus10006557	25971968	25973184	+	pathogenesis-related 4	scaffold1202	scaffold1202	AT3G04720.1	HEL,PR-4,PR4	1
1	Lus10006558	25976347	25979100	+	DREB2A-interacting protein 2	scaffold1202	scaffold1202	AT2G30580.1	DRIP2	1
1	Lus10006559	25980326	25983443	-	ankyrin repeat family protein	scaffold1202	scaffold1202	AT3G04710.3		1
1	Lus10006560	25985111	25986331	-	Protein of unknown function (DUF1685)	scaffold1202	scaffold1202	AT1G08790.1		1
1	Lus10006561	25987655	25988618	-	winged-helix DNA-binding transcription factor family protein	scaffold1202	scaffold1202	AT2G30620.2		1
1	Lus10006562	25992523	25993106	+	winged-helix DNA-binding transcription factor family protein	scaffold1202	scaffold1202	AT2G30620.2		1
1	Lus10006563	25994711	25996667	-	TPX2 (targeting protein for Xklp2) protein family	scaffold1202	scaffold1202	AT1G54460.1		1
1	Lus10006564	26010154	26011378	+	Alba DNA/RNA-binding protein	scaffold1202	scaffold1202	AT3G04620.1		1
1	Lus10006565	26013383	26017585	+	RNA-binding KH domain-containing protein	scaffold1202	scaffold1202	AT3G04610.1	FLK	1
1	Lus10006566	26028544	26031452	+	Protein of unknown function, DUF593	scaffold1202	scaffold1202	AT1G08800.1		1
1	Lus10006568	26061952	26063167	+	SSXT family protein	scaffold1202	scaffold1202	AT5G28640.1	AN3,ATGIF1,GIF,GIF1	1
1	Lus10006570	26085402	26087727	+	Peptidase C13 family	scaffold1202	scaffold1202	AT1G08750.1		1
1	Lus10006571	26088982	26090835	+	Peptidase C13 family	scaffold1202	scaffold1202	AT1G08750.1		1
1	Lus10006572	26093360	26093806	+	AT hook motif DNA-binding family protein	scaffold1202	scaffold1202	AT3G04590.1		1
1	Lus10006573	26100931	26102324	+	AT hook motif DNA-binding family protein	scaffold1202	scaffold1202	AT3G04590.2		1
1	Lus10006574	26110974	26114859	+	Signal transduction histidine kinase, hybrid-type, ethylene sensor	scaffold1202	scaffold1202	AT3G04580.1	EIN4	1
1	Lus10006575	26115209	26116182	-	2-oxoglutarate (2OG) and Fe(II)-dependent oxygenase superfamily protein	scaffold1202	scaffold1202	AT1G52820.1		1
1	Lus10006576	26117338	26118842	+	Methyltransferase family protein	scaffold1202	scaffold1202	AT1G54650.1		1
1	Lus10006577	26128908	26129804	-	AT-hook motif nuclear-localized protein 19	scaffold1202	scaffold1202	AT3G04570.1	AHL19	1
1	Lus10006578	26137164	26138995	-	P-loop containing nucleoside triphosphate hydrolases superfamily protein	scaffold1202	scaffold1202	AT4G10650.1		1
1	Lus10006579	26148080	26148805	+	ethylene response factor 1	scaffold1202	scaffold1202	AT3G23240.1	ATERF1,ERF1	1
1	Lus10006580	26150427	26152248	-	RNA-binding ASCH domain protein	scaffold1202	scaffold1202	AT2G20410.1		1
1	Lus10006581	26154478	26158124	+	oligopeptide transporter 7	scaffold1202	scaffold1202	AT4G10770.1	ATOPT7,OPT7	1
1	Lus10001846	13190049	13192428	+	Aluminium activated malate transporter family protein	scaffold1218	scaffold1218	AT2G27240.1		1
1	Lus10001847	13183165	13184978	-	SOUL heme-binding family protein	scaffold1218	scaffold1218	AT5G20140.1		1
1	Lus10001848	13176337	13176840	-	pectin methylesterase 3	scaffold1218	scaffold1218	AT3G14310.1	ATPME3,PME3	1
1	Lus10001849	13158402	13161132	+	Aluminium activated malate transporter family protein	scaffold1218	scaffold1218	AT1G08440.1		1
1	Lus10001850	13150394	13152510	-	histone deacetylase 8	scaffold1218	scaffold1218	AT1G08460.1	ATHDA8,HDA08,HDA8	1
1	Lus10001851	13144795	13147818	-	Leucine-rich repeat protein kinase family protein	scaffold1218	scaffold1218	AT2G01820.1		1
1	Lus10001852	13136297	13137279	-	Tetratricopeptide repeat (TPR)-like superfamily protein	scaffold1218	scaffold1218	AT1G05750.1	CLB19,PDE247	1
1	Lus10001853	13136011	13136271	-	Tetratricopeptide repeat (TPR)-like superfamily protein	scaffold1218	scaffold1218	AT1G05750.1	CLB19,PDE247	1
1	Lus10001856	13122412	13124241	+	FAD/NAD(P)-binding oxidoreductase family protein	scaffold1218	scaffold1218	AT3G44190.1		1
1	Lus10001857	13115057	13119637	-	NIMA (never in mitosis, gene A)-related 6	scaffold1218	scaffold1218	AT3G44200.1	ATNEK6,IBO1,NEK6	1
1	Lus10001858	13114016	13114529	+	UDP-Glycosyltransferase superfamily protein	scaffold1218	scaffold1218	AT4G27570.1		1
1	Lus10042235	3776300	3777514	+	Protein of unknown function (DUF567)	scaffold123	scaffold123d	AT2G30270.1		1
1	Lus10042236	3765612	3775836	-	HEAT/U-box domain-containing protein	scaffold123	scaffold123d	AT5G58410.1		1
1	Lus10042237	3761105	3763465	-	Plant protein of unknown function (DUF827)	scaffold123	scaffold123d	AT4G27595.1		1
1	Lus10042239	3754336	3757608	+	receptor like protein 6	scaffold123	scaffold123d	AT1G45616.1	AtRLP6,RLP6	1
1	Lus10042240	3749743	3751853	-	U2 small nuclear ribonucleoprotein B	scaffold123	scaffold123d	AT2G30260.1	U2B\'\'	1
1	Lus10042241	3747960	3748376	-	UDP-Glycosyltransferase superfamily protein	scaffold123	scaffold123d	AT5G65550.1		1
1	Lus10042242	3746917	3747855	-	UDP-Glycosyltransferase superfamily protein	scaffold123	scaffold123d	AT5G65550.1		1
1	Lus10042243	3742520	3744567	-	WRKY DNA-binding protein 26	scaffold123	scaffold123d	AT5G07100.1	WRKY26	1
1	Lus10042244	3737920	3738450	+		scaffold123	scaffold123d	AT1G06980.1		1
1	Lus10042245	3726518	3730859	-	GDSL-like Lipase/Acylhydrolase superfamily protein	scaffold123	scaffold123d	AT1G06990.1		1
1	Lus10042246	3725035	3725778	-	prenylated RAB acceptor 1.B4	scaffold123	scaffold123d	AT2G38360.1	PRA1.B4	1
1	Lus10042247	3719439	3724048	+	sorting nexin 2B	scaffold123	scaffold123d	AT5G07120.1	SNX2b	1
1	Lus10042248	3709195	3716573	-	Tetratricopeptide repeat (TPR)-like superfamily protein	scaffold123	scaffold123d	AT5G58450.1		1
1	Lus10042249	3706579	3708462	+	laccase 3	scaffold123	scaffold123d	AT2G30210.1	LAC3	1
1	Lus10042251	3702196	3702887	-	laccase 13	scaffold123	scaffold123d	AT5G07130.1	LAC13	1
1	Lus10042252	3700859	3701894	-	laccase 12	scaffold123	scaffold123d	AT5G05390.1	LAC12	1
1	Lus10042253	3699579	3700554	+	HIT-type Zinc finger family protein	scaffold123	scaffold123d	AT5G37055.1	ATSWC6,SEF	1
1	Lus10042254	3694674	3698522	-	cation/H+ exchanger 24	scaffold123	scaffold123d	AT5G37060.1	ATCHX24,CHX24	1
1	Lus10042255	3690795	3693482	-	catalytics;transferases;[acyl-carrier-protein] S-malonyltransferases;binding	scaffold123	scaffold123d	AT2G30200.1		1
1	Lus10042256	3689810	3690451	+		scaffold123	scaffold123d	AT1G07020.1		1
1	Lus10042257	3688364	3688778	-	Homeobox-leucine zipper family protein / lipid-binding START domain-containing protein	scaffold123	scaffold123d	AT4G00730.1	AHDP,ANL2	1
1	Lus10042258	3681795	3684002	+	Mitochondrial substrate carrier family protein	scaffold123	scaffold123d	AT2G30160.1		1
1	Lus10042259	3679519	3680348	+	UDP-Glycosyltransferase superfamily protein	scaffold123	scaffold123d	AT2G30140.2		1
1	Lus10042260	3677228	3679492	+	UDP-Glycosyltransferase superfamily protein	scaffold123	scaffold123d	AT2G30140.1		1
1	Lus10042261	3674570	3676084	+	UDP-Glycosyltransferase superfamily protein	scaffold123	scaffold123d	AT2G30140.1		1
1	Lus10042262	3672265	3673633	-	UDP-Glycosyltransferase superfamily protein	scaffold123	scaffold123d	AT2G30150.1		1
1	Lus10042263	3671553	3672053	-	UDP-Glycosyltransferase superfamily protein	scaffold123	scaffold123d	AT2G30140.1		1
1	Lus10042264	3670503	3671000	-	UDP-Glycosyltransferase superfamily protein	scaffold123	scaffold123d	AT2G30140.1		1
1	Lus10042265	3669747	3670124	+		scaffold123	scaffold123d	AT3G19615.1		1
1	Lus10042266	3666686	3669046	+	S-locus lectin protein kinase family protein	scaffold123	scaffold123d	AT2G19130.1		1
1	Lus10042267	3660683	3662894	-		scaffold123	scaffold123d	AT2G30120.2		1
1	Lus10042268	3655540	3658187	+	TBP-associated factor 15	scaffold123	scaffold123d	AT1G50300.1	TAF15	1
1	Lus10042269	3652748	3654503	+	O-Glycosyl hydrolases family 17 protein	scaffold123	scaffold123d	AT5G58480.1		1
1	Lus10042270	3649037	3651422	-	Thioredoxin superfamily protein	scaffold123	scaffold123d	AT1G07080.1		1
1	Lus10042271	3640723	3641204	+	ADP-ribosylation factor family protein	scaffold123	scaffold123d	AT2G18390.1	ARL2,ATARLC1,HAL,TTN5	1
1	Lus10042272	3637955	3639160	+	Protein with RNI-like/FBD-like domains	scaffold123	scaffold123d	AT4G03220.1		1
1	Lus10042273	3631183	3635940	-	Protein of Unknown Function (DUF239)	scaffold123	scaffold123d	AT4G23350.1		1
1	Lus10042274	3627815	3629909	-	pentatricopeptide (PPR) repeat-containing protein	scaffold123	scaffold123d	AT2G30100.1		1
1	Lus10042275	3622856	3624183	+	Protein phosphatase 2C family protein	scaffold123	scaffold123d	AT1G07160.1		1
1	Lus10042277	3616095	3616841	+	TOXICOS EN LEVADURA 2	scaffold123	scaffold123d	AT3G16720.1	ATL2,TL2	1
1	Lus10042278	3607754	3614802	+	fructose-2,6-bisphosphatase	scaffold123	scaffold123d	AT1G07110.1	ATF2KP,F2KP,FKFBP	1
1	Lus10042280	3601048	3601695	-		scaffold123	scaffold123d	AT3G17930.1		1
1	Lus10042281	3593865	3596356	-	glutamine-dependent asparagine synthase 1	scaffold123	scaffold123d	AT3G47340.1	ASN1,AT-ASN1,DIN6	1
1	Lus10042282	3589224	3593467	+	phospholipase D beta 1	scaffold123	scaffold123d	AT2G42010.1	PLDBETA,PLDBETA1	1
1	Lus10042283	3560634	3588925	-	Phosphoglycerate mutase, 2,3-bisphosphoglycerate-independent	scaffold123	scaffold123d	AT3G08590.1		1
1	Lus10042284	3578857	3583067	+	NAC domain containing protein 57	scaffold123	scaffold123d	AT3G17730.1	anac057,NAC057	1
1	Lus10042285	3573740	3575993	+		scaffold123	scaffold123d	AT1G73470.3		1
1	Lus10042286	3569652	3573037	+	Endomembrane protein 70 protein family	scaffold123	scaffold123d	AT2G01970.1		1
1	Lus10042287	3555910	3558623	-	serine carboxypeptidase-like 45	scaffold123	scaffold123d	AT1G28110.1	SCPL45	1
1	Lus10042288	3551407	3552324	+	C2H2-like zinc finger protein	scaffold123	scaffold123d	AT2G01940.3	ATIDD15,SGR5	1
1	Lus10042289	3538514	3541010	-	Endosomal targeting BRO1-like domain-containing protein	scaffold123	scaffold123d	AT1G73390.1		1
1	Lus10042290	3536798	3537902	+		scaffold123	scaffold123d	AT3G05070.1		1
1	Lus10042291	3535219	3535800	+	MADS-box transcription factor family protein	scaffold123	scaffold123d	AT4G36590.1		1
1	Lus10042292	3521998	3523905	-	Homeodomain-like superfamily protein	scaffold123	scaffold123d	AT1G18330.1	EPR1,RVE7	1
1	Lus10042293	3520173	3521758	+	RNA-binding (RRM/RBD/RNP motifs) family protein	scaffold123	scaffold123d	AT1G73530.1		1
1	Lus10042294	3517732	3519449	+		scaffold123	scaffold123d	AT1G73350.2		1
1	Lus10042295	3515665	3516678	-	senescence-associated gene 12	scaffold123	scaffold123d	AT5G45890.1	SAG12	1
1	Lus10042296	3512396	3515383	+	DNA polymerase epsilon subunit B2	scaffold123	scaffold123d	AT5G22110.1	ATDPB2,CYL2,DPB2	1
1	Lus10042297	3506021	3511478	+	Protein kinase superfamily protein	scaffold123	scaffold123d	AT1G73450.1		1
1	Lus10042298	3500599	3504405	+	paralog of ARC6	scaffold123	scaffold123d	AT3G19180.1	ARC6H,ATCDP1,CDP1,PARC6	1
1	Lus10042301	3493508	3494155	+	Kunitz family trypsin and protease inhibitor protein	scaffold123	scaffold123d	AT1G17860.1		1
1	Lus10042302	3487735	3491880	-	Sec14p-like phosphatidylinositol transfer family protein	scaffold123	scaffold123d	AT2G21520.2		1
1	Lus10042303	3484509	3487329	+	SEC14-like 3	scaffold123	scaffold123d	AT2G21540.1	ATSFH3,SFH3	1
1	Lus10042304	3482554	3483069	-	F-box family protein	scaffold123	scaffold123d	AT2G39415.1		1
1	Lus10042305	3478538	3480932	-	Pyridoxal-dependent decarboxylase family protein	scaffold123	scaffold123d	AT5G11880.1		1
1	Lus10042306	3476412	3477116	+		scaffold123	scaffold123d	AT5G66440.1		1
1	Lus10042307	3470683	3472257	+	Pentatricopeptide repeat (PPR) superfamily protein	scaffold123	scaffold123d	AT1G74900.1	OTP43	1
1	Lus10042308	3468557	3470366	-	SNF1-related protein kinase regulatory subunit gamma 1	scaffold123	scaffold123d	AT3G48530.1	KING1	1
1	Lus10042309	3465924	3467060	-	Concanavalin A-like lectin protein kinase family protein	scaffold123	scaffold123d	AT5G10530.1		1
1	Lus10042310	3465037	3465780	-	Concanavalin A-like lectin protein kinase family protein	scaffold123	scaffold123d	AT5G10530.1		1
1	Lus10042311	3463441	3464793	+	NmrA-like negative transcriptional regulator family protein	scaffold123	scaffold123d	AT4G39230.1		1
1	Lus10042312	3461424	3462974	+	NmrA-like negative transcriptional regulator family protein	scaffold123	scaffold123d	AT4G39230.1		1
1	Lus10042313	3457971	3460359	+	NmrA-like negative transcriptional regulator family protein	scaffold123	scaffold123d	AT4G39230.1		1
1	Lus10042314	3455879	3456553	-	syntaxin of plants 111	scaffold123	scaffold123d	AT1G08560.1	ATSYP111,KN,SYP111	1
1	Lus10042315	3451227	3453135	+	pectinesterase 11	scaffold123	scaffold123d	AT2G21610.1	ATPE11,PE11	1
1	Lus10042316	3448876	3450383	-	Adenine nucleotide alpha hydrolases-like superfamily protein	scaffold123	scaffold123d	AT2G21620.1	RD2	1
1	Lus10042317	3446164	3447274	-	Adenine nucleotide alpha hydrolases-like superfamily protein	scaffold123	scaffold123d	AT2G21620.1	RD2	1
1	Lus10042318	3442713	3444260	-	3-ketoacyl-CoA synthase 4	scaffold123	scaffold123d	AT1G19440.1	KCS4	1
1	Lus10042319	3440477	3441122	-	cytochrome P450, family 79, subfamily B, polypeptide 3	scaffold123	scaffold123d	AT2G22330.1	CYP79B3	1
1	Lus10042320	3438908	3439717	+	cold, circadian rhythm, and rna binding 2	scaffold123	scaffold123d	AT2G21660.1	ATGRP7,CCR2,GR-RBP7,GRP7	1
1	Lus10042321	3435972	3436863	+	cold, circadian rhythm, and rna binding 2	scaffold123	scaffold123d	AT2G21660.1	ATGRP7,CCR2,GR-RBP7,GRP7	1
1	Lus10042322	3431487	3433772	-	Mitochondrial transcription termination factor family protein	scaffold123	scaffold123d	AT2G21710.1	EMB2219	1
1	Lus10042323	3425849	3427060	-	Erythronate-4-phosphate dehydrogenase family protein	scaffold123	scaffold123d	AT1G19400.1		1
1	Lus10042324	3417936	3423798	-	cyclase associated protein 1	scaffold123	scaffold123d	AT4G34490.1	ATCAP1,CAP 1,CAP1	1
1	Lus10042325	3414802	3416898	-	GTP binding protein beta 1	scaffold123	scaffold123d	AT4G34460.1	AGB1,ATAGB1,ELK4	1
1	Lus10042326	3408359	3413872	+	coatomer gamma-2 subunit, putative / gamma-2 coat protein, putative / gamma-2 COP, putative	scaffold123	scaffold123d	AT4G34450.1		1
1	Lus10042327	3402145	3407015	+	Protein kinase superfamily protein	scaffold123	scaffold123d	AT4G34440.1		1
1	Lus10042328	3398893	3401061	-	RAB GTPase homolog G3F	scaffold123	scaffold123d	AT3G18820.1	ATRAB7B,ATRABG3F,RAB71,RAB7B,RABG3F	1
1	Lus10042329	3390868	3395637	+	DNA-binding family protein	scaffold123	scaffold123d	AT4G34430.1	ATSWI3D,CHB3	1
1	Lus10042331	3388731	3389354	+	RNI-like superfamily protein	scaffold123	scaffold123d	AT3G18150.1		1
1	Lus10042332	3386863	3387495	-	unknown seed protein like 1	scaffold123	scaffold123d	AT1G49320.1	ATUSPL1,USPL1	1
1	Lus10042333	3383159	3385932	+	Transducin/WD40 repeat-like superfamily protein	scaffold123	scaffold123d	AT3G18140.1		1
1	Lus10042334	3379693	3381072	-	serine carboxypeptidase-like 50	scaffold123	scaffold123d	AT1G15000.1	scpl50	1
1	Lus10042335	3378155	3378991	+	unknown seed protein like 1	scaffold123	scaffold123d	AT1G49320.1	ATUSPL1,USPL1	1
1	Lus10042336	3377073	3377643	+	SIN3-like 3	scaffold123	scaffold123d	AT1G24190.1	ATSIN3,SIN3,SNL3	1
1	Lus10042337	3375275	3376647	-	P-loop nucleoside triphosphate hydrolases superfamily protein with CH (Calponin Homology) domain	scaffold123	scaffold123d	AT5G41310.1		1
1	Lus10042338	3372970	3374484	+	Undecaprenyl pyrophosphate synthetase family protein	scaffold123	scaffold123d	AT1G11755.1	LEW1	1
1	Lus10042339	3369240	3371030	+	polyol/monosaccharide transporter 5	scaffold123	scaffold123d	AT3G18830.1	ATPLT5,ATPMT5,PMT5	1
1	Lus10042340	3364844	3366705	-	Nucleotide-diphospho-sugar transferase family protein	scaffold123	scaffold123d	AT1G19360.1		1
1	Lus10042341	3362369	3363703	-	Small nuclear ribonucleoprotein family protein	scaffold123	scaffold123d	AT1G76860.1		1
1	Lus10042342	3361156	3362094	+	Mitochondrial transcription termination factor family protein	scaffold123	scaffold123d	AT3G18870.1		1
1	Lus10042343	3356162	3358828	-	MATE efflux family protein	scaffold123	scaffold123d	AT1G47530.1		1
1	Lus10042344	3352169	3354594	-	MATE efflux family protein	scaffold123	scaffold123d	AT1G47530.1		1
1	Lus10042345	3349166	3351574	+	4-hydroxy-3-methylbut-2-enyl diphosphate reductase	scaffold123	scaffold123d	AT4G34350.1	CLB6,HDR,ISPH	1
1	Lus10042346	3345642	3348662	-	NAD(P)-binding Rossmann-fold superfamily protein	scaffold123	scaffold123d	AT3G18890.1		1
1	Lus10042347	3340124	3341701	-		scaffold123	scaffold123d	AT3G51010.1		1
1	Lus10042348	3335074	3339207	-	RING/U-box superfamily protein	scaffold123	scaffold123d	AT4G34370.1	ARI1,ATARI1	1
1	Lus10042349	3330183	3333682	-	basic helix-loop-helix (bHLH) DNA-binding superfamily protein	scaffold123	scaffold123d	AT3G57800.1		1
1	Lus10042350	3326927	3329389	-	Pectin lyase-like superfamily protein	scaffold123	scaffold123d	AT3G57790.1		1
1	Lus10042351	3326045	3326395	-		scaffold123	scaffold123d	AT2G42310.1		1
1	Lus10042352	3322418	3323352	+	associated protein 19	scaffold123	scaffold123d	AT2G17380.1	AP19	1
1	Lus10042353	3319571	3321799	-	Chaperone DnaJ-domain superfamily protein	scaffold123	scaffold123d	AT3G12170.1		1
1	Lus10042354	3318272	3318532	+		scaffold123	scaffold123d	AT2G41905.1		1
1	Lus10042356	3305865	3310459	+	lysophosphatidyl acyltransferase 2	scaffold123	scaffold123d	AT3G57650.1	LPAT2	1
1	Lus10042357	3296672	3302222	-	exostosin family protein	scaffold123	scaffold123d	AT3G57630.1		1
1	Lus10042358	3292831	3294797	-	adenylosuccinate synthase	scaffold123	scaffold123d	AT3G57610.1	ADSS	1
1	Lus10042360	3282973	3289411	+	DNA-binding protein, putative	scaffold123	scaffold123d	AT2G03270.1		1
1	Lus10042361	3281598	3282326	+	Homeodomain-like protein with RING/FYVE/PHD-type zinc finger domain	scaffold123	scaffold123d	AT1G01150.1		1
1	Lus10042362	3278661	3280253	-	Pentatricopeptide repeat (PPR) superfamily protein	scaffold123	scaffold123d	AT1G02420.1		1
1	Lus10042363	3277696	3277893	+		scaffold123	scaffold123d	AT3G52105.1		1
1	Lus10042364	3265385	3273565	+	ARM repeat superfamily protein	scaffold123	scaffold123d	AT3G57570.1		1
1	Lus10042365	3261128	3264704	+	MATE efflux family protein	scaffold123	scaffold123d	AT1G51340.2		1
1	Lus10042366	3255996	3258689	-	gamma subunit of Mt ATP synthase	scaffold123	scaffold123d	AT2G33040.1	ATP3	1
1	Lus10042367	3251983	3253462	-	Remorin family protein	scaffold123	scaffold123d	AT3G57540.1		1
1	Lus10042368	3249700	3250161	+	Pentatricopeptide repeat (PPR) superfamily protein	scaffold123	scaffold123d	AT5G39680.1	EMB2744	1
1	Lus10042369	3247381	3247962	+	Calcium-binding EF-hand family protein	scaffold123	scaffold123d	AT5G39670.1		1
1	Lus10042370	3241929	3245008	-	calcium-dependent protein kinase 32	scaffold123	scaffold123d	AT3G57530.1	ATCPK32,CDPK32,CPK32	1
1	Lus10042371	3235172	3238365	-	Pectin lyase-like superfamily protein	scaffold123	scaffold123d	AT3G07970.1	QRT2	1
1	Lus10042372	3219949	3232031	-	Uncharacterized protein	scaffold123	scaffold123d	AT2G41830.1		1
1	Lus10042373	3217541	3217901	-	Protein of unknown function (DUF1138)	scaffold123	scaffold123d	AT1G01170.1		1
1	Lus10042374	3215744	3216169	+	SAUR-like auxin-responsive protein family	scaffold123	scaffold123d	AT5G10990.1		1
1	Lus10042375	3208985	3210252	-	Aquaporin-like superfamily protein	scaffold123	scaffold123d	AT1G73190.1	ALPHA-TIP,TIP3;1	1
1	Lus10042376	3207626	3207955	-	SAUR-like auxin-responsive protein family	scaffold123	scaffold123d	AT4G34770.1		1
1	Lus10042377	3205965	3206288	-	SAUR-like auxin-responsive protein family	scaffold123	scaffold123d	AT4G34810.1		1
1	Lus10042378	3204969	3205283	+	SAUR-like auxin-responsive protein family	scaffold123	scaffold123d	AT4G34810.1		1
1	Lus10042379	3202402	3202791	-	SAUR-like auxin-responsive protein family	scaffold123	scaffold123d	AT4G34810.1		1
1	Lus10042380	3194257	3196474	-	Calcium-binding EF-hand family protein	scaffold123	scaffold123d	AT4G38810.2		1
1	Lus10042381	3190470	3194122	+	receptor like protein 15	scaffold123	scaffold123d	AT1G74190.1	AtRLP15,RLP15	1
1	Lus10042382	3186809	3188491	-	FAD-binding Berberine family protein	scaffold123	scaffold123d	AT5G44390.1		1
1	Lus10042383	3186121	3186504	-	FAD-binding Berberine family protein	scaffold123	scaffold123d	AT5G44410.1		1
1	Lus10042384	3185025	3185485	-	Beta-1,3-N-Acetylglucosaminyltransferase family protein	scaffold123	scaffold123d	AT4G32110.1		1
1	Lus10042385	3183452	3184617	+	plasma membrane intrinsic protein 1A	scaffold123	scaffold123d	AT3G61430.1	ATPIP1,PIP1,PIP1;1,PIP1A	1
1	Lus10042386	3179627	3181264	-	COBRA-like protein 2 precursor	scaffold123	scaffold123d	AT3G29810.1	COBL2	1
1	Lus10042387	3173497	3175930	-	Phosphorylase superfamily protein	scaffold123	scaffold123d	AT4G34840.1	ATMTAN2,ATMTN2,MTAN2,MTN2	1
1	Lus10042388	3171775	3173025	-	Chalcone and stilbene synthase family protein	scaffold123	scaffold123d	AT4G34850.1	LAP5	1
1	Lus10042389	3169365	3171651	+	ER lumen protein retaining receptor family protein	scaffold123	scaffold123d	AT2G21190.1		1
1	Lus10042390	3164399	3166817	+	Plant neutral invertase family protein	scaffold123	scaffold123d	AT4G34860.1		1
1	Lus10042391	3157898	3161656	-	Translocon-associated protein (TRAP), alpha subunit	scaffold123	scaffold123d	AT2G16595.1		1
1	Lus10042392	3151992	3153517	-	proline-rich protein 2	scaffold123	scaffold123d	AT2G21140.1	ATPRP2,PRP2	1
1	Lus10042393	3148151	3150934	-	Protein of unknown function (DUF803)	scaffold123	scaffold123d	AT4G38730.1		1
1	Lus10042394	3143516	3145783	-	Pollen Ole e 1 allergen and extensin family protein	scaffold123	scaffold123d	AT2G16630.1		1
1	Lus10042395	3140302	3142605	+	basic helix-loop-helix (bHLH) DNA-binding superfamily protein	scaffold123	scaffold123d	AT2G16910.1	AMS	1
1	Lus10042396	3134817	3136727	-	Arabidopsis phospholipase-like protein (PEARLI 4) family	scaffold123	scaffold123d	AT4G35110.3		1
1	Lus10042397	3132145	3134488	+	Seven transmembrane MLO family protein	scaffold123	scaffold123d	AT4G24250.1	ATMLO13,MLO13	1
1	Lus10042398	3128645	3130552	+	Polyketide cyclase/dehydrase and lipid transport superfamily protein	scaffold123	scaffold123d	AT5G49800.1		1
1	Lus10042399	3126884	3128551	+	NAD(P)-binding Rossmann-fold superfamily protein	scaffold123	scaffold123d	AT2G02400.1		1
1	Lus10042400	3119739	3126404	-		scaffold123	scaffold123d	AT2G02410.1		1
1	Lus10042401	3113386	3119033	+	AAA-type ATPase family protein	scaffold123	scaffold123d	AT2G02480.1	STI	1
1	Lus10042402	3107694	3111061	+	alfin-like 6	scaffold123	scaffold123d	AT2G02470.1	AL6	1
1	Lus10042403	3104638	3106462	+		scaffold123	scaffold123d	AT1G02330.1		1
1	Lus10042404	3102085	3103434	+	alfin-like 6	scaffold123	scaffold123d	AT2G02470.1	AL6	1
1	Lus10042405	3094591	3096848	-	tubulin folding cofactor B	scaffold123	scaffold123d	AT3G10220.1		1
1	Lus10042406	3091685	3093696	+	Transcriptional factor B3 family protein	scaffold123	scaffold123d	AT4G31690.1		1
1	Lus10042407	3080176	3086729	-	methionine S-methyltransferase	scaffold123	scaffold123d	AT5G49810.1	MMT	1
1	Lus10042408	3078683	3079258	-	HSP20-like chaperones superfamily protein	scaffold123	scaffold123d	AT4G10250.1	ATHSP22.0	1
1	Lus10042409	3067560	3074997	-	cullin-associated and neddylation dissociated	scaffold123	scaffold123d	AT2G02560.2	ATCAND1,CAND1,ETA2,HVE,TIP120	1
1	Lus10042410	3065323	3066849	+	NAD(P)-binding Rossmann-fold superfamily protein	scaffold123	scaffold123d	AT1G10310.1		1
1	Lus10042411	3061154	3064294	-	hydrolases;protein serine/threonine phosphatases	scaffold123	scaffold123d	AT1G48120.1		1
1	Lus10042414	3050378	3053848	+	Phototropic-responsive NPH3 family protein	scaffold123	scaffold123d	AT4G31820.1	ENP,MAB4,NPY1	1
1	Lus10042415	3045909	3048890	-	Endomembrane protein 70 protein family	scaffold123	scaffold123d	AT5G10840.1		1
1	Lus10042416	3040732	3044674	+	Protein phosphatase 2C family protein	scaffold123	scaffold123d	AT4G31860.1		1
1	Lus10042418	3035522	3036908	-	glutathione peroxidase 7	scaffold123	scaffold123d	AT4G31870.1	ATGPX7,GPX7	1
1	Lus10042419	3032680	3034581	+	cytochrome P450, family 71, subfamily A, polypeptide 25	scaffold123	scaffold123d	AT3G48280.1	CYP71A25	1
1	Lus10042420	3023528	3029630	-	RNA recognition motif (RRM)-containing protein	scaffold123	scaffold123d	AT5G25060.1		1
1	Lus10042421	3022207	3022770	+		scaffold123	scaffold123d	AT2G24960.2		1
1	Lus10042422	3017109	3021255	-	EamA-like transporter family	scaffold123	scaffold123d	AT4G32140.1		1
1	Lus10042423	3015727	3016350	+	VQ motif-containing protein	scaffold123	scaffold123d	AT1G80450.1		1
1	Lus10042424	3012172	3014007	-	translocon at the inner envelope membrane of chloroplasts 55-II	scaffold123	scaffold123d	AT2G24820.1	TIC55-II	1
1	Lus10042425	3010494	3011567	+	Spc97 / Spc98 family of spindle pole body (SBP) component	scaffold123	scaffold123d	AT1G80245.1		1
1	Lus10042426	3001332	3005286	-	Eukaryotic aspartyl protease family protein	scaffold123	scaffold123d	AT5G10770.1		1
1	Lus10042427	2997739	3000061	-	Eukaryotic aspartyl protease family protein	scaffold123	scaffold123d	AT5G10770.1		1
1	Lus10042428	2996124	2997110	+	Protein of unknown function (DUF1336)	scaffold123	scaffold123d	AT5G10750.1		1
1	Lus10042429	2992154	2994314	-	2-phosphoglycolate phosphatase 1	scaffold123	scaffold123d	AT5G36700.1	ATPGLP1,PGLP1	1
1	Lus10042430	2984503	2986994	-	HOPW1-1-interacting 2	scaffold123	scaffold123d	AT4G31750.1	WIN2	1
1	Lus10042431	2980379	2981103	+	CONSTANS-like 4	scaffold123	scaffold123d	AT5G24930.1	ATCOL4,COL4	1
1	Lus10042432	2978043	2978948	-	HXXXD-type acyl-transferase family protein	scaffold123	scaffold123d	AT5G47950.1		1
1	Lus10042433	2975246	2976598	-	HXXXD-type acyl-transferase family protein	scaffold123	scaffold123d	AT3G26040.1		1
1	Lus10042434	2971193	2973792	+	cyclic nucleotide-gated channel 14	scaffold123	scaffold123d	AT2G24610.1	ATCNGC14,CNGC14	1
1	Lus10042435	2968158	2969349	-	Barwin-related endoglucanase	scaffold123	scaffold123d	AT4G30380.1		1
1	Lus10042436	2965958	2966307	+	plant natriuretic peptide A	scaffold123	scaffold123d	AT2G18660.1	PNP-A	1
1	Lus10042437	2963926	2965179	-	FAD-dependent oxidoreductase family protein	scaffold123	scaffold123d	AT2G24580.1		1
1	Lus10042438	2962939	2963316	-	Nucleic acid-binding, OB-fold-like protein	scaffold123	scaffold123d	AT2G04520.1		1
1	Lus10042439	2959459	2961507	-	exocyst subunit exo70 family protein G1	scaffold123	scaffold123d	AT4G31540.1	ATEXO70G1,EXO70G1	1
1	Lus10042440	2958310	2958510	+		scaffold123	scaffold123d	AT5G10695.1		1
1	Lus10042441	2957056	2957508	-		scaffold123	scaffold123d	AT5G57510.1		1
1	Lus10042442	2955108	2956694	+	calmodulin-binding protein-related	scaffold123	scaffold123d	AT5G10660.1		1
1	Lus10042443	2949655	2951739	-	RING/U-box superfamily protein	scaffold123	scaffold123d	AT5G10650.1		1
1	Lus10042444	2945532	2946701	+		scaffold123	scaffold123d	AT2G24530.1		1
1	Lus10042445	2937951	2943241	+	H(+)-ATPase 9	scaffold123	scaffold123d	AT1G80660.2	AHA9,HA9	1
1	Lus10042446	2933699	2934526	-	FASCICLIN-like arabinogalactan protein 3 precursor	scaffold123	scaffold123d	AT2G24450.1	FLA3	1
1	Lus10042447	2918543	2932732	+	ARM repeat superfamily protein	scaffold123	scaffold123d	AT4G30990.1		1
1	Lus10042448	2916846	2918059	-	Plastid-lipid associated protein PAP / fibrillin family protein	scaffold123	scaffold123d	AT5G19940.1		1
1	Lus10042449	2914901	2915714	-	Bifunctional inhibitor/lipid-transfer protein/seed storage 2S albumin superfamily protein	scaffold123	scaffold123d	AT1G55260.2		1
1	Lus10042450	2909080	2911478	-	gamete expressed protein 1	scaffold123	scaffold123d	AT5G55490.1	ATGEX1,GEX1	1
1	Lus10042451	2905332	2908329	+	RECQ helicase l1	scaffold123	scaffold123d	AT3G05740.1	RECQI1	1
1	Lus10042452	2903664	2905070	-	Pentatricopeptide repeat (PPR) superfamily protein	scaffold123	scaffold123d	AT1G53330.1		1
1	Lus10042453	2899972	2900814	-		scaffold123	scaffold123d	AT3G14880.2		1
1	Lus10042454	2893227	2894299	+	PPPDE putative thiol peptidase family protein	scaffold123	scaffold123d	AT1G80690.1		1
1	Lus10042455	2886554	2891446	+	Protein kinase family protein	scaffold123	scaffold123d	AT3G13670.1		1
1	Lus10042456	2880233	2882645	+	ADP-glucose pyrophosphorylase small subunit 2	scaffold123	scaffold123d	AT1G05610.1	APS2	1
1	Lus10042457	2875305	2878540	-		scaffold123	scaffold123d	AT1G73240.1		1
1	Lus10042458	2871770	2873117	-	Leucine-rich repeat (LRR) family protein	scaffold123	scaffold123d	AT1G80080.1	AtRLP17,TMM	1
1	Lus10042459	2869488	2871636	+	Nse4, component of Smc5/6 DNA repair complex	scaffold123	scaffold123d	AT1G51130.1		1
1	Lus10042460	2861743	2863856	-	Protein kinase superfamily protein	scaffold123	scaffold123d	AT1G16670.1		1
1	Lus10042461	2853064	2854278	-	photosystem II subunit R	scaffold123	scaffold123d	AT1G79040.1	PSBR	1
1	Lus10042462	2848429	2852415	+	recA DNA recombination family protein	scaffold123	scaffold123d	AT1G79050.1		1
1	Lus10042463	2844084	2847715	-	DNAse I-like superfamily protein	scaffold123	scaffold123d	AT1G31500.4		1
1	Lus10042464	2840288	2843528	+	Tetratricopeptide repeat (TPR)-like superfamily protein	scaffold123	scaffold123d	AT1G33400.1		1
1	Lus10042465	2838377	2839771	-	Disease resistance protein (TIR-NBS-LRR class) family	scaffold123	scaffold123d	AT5G46490.2		1
1	Lus10042466	2834188	2837562	+	NAC domain containing protein 1	scaffold123	scaffold123d	AT1G56010.2	anac021,ANAC022,NAC1	1
1	Lus10042467	2829634	2832110	-	pfkB-like carbohydrate kinase family protein	scaffold123	scaffold123d	AT1G17160.1		1
1	Lus10042468	2827335	2828287	-	glutathione S-transferase TAU 19	scaffold123	scaffold123d	AT1G78380.1	ATGSTU19,GST8,GSTU19	1
1	Lus10042469	2825444	2826722	-	glutathione S-transferase TAU 19	scaffold123	scaffold123d	AT1G78380.1	ATGSTU19,GST8,GSTU19	1
1	Lus10042470	2823562	2824317	-	glutathione S-transferase TAU 19	scaffold123	scaffold123d	AT1G78380.1	ATGSTU19,GST8,GSTU19	1
1	Lus10042471	2819538	2821092	+	Uncharacterised protein family (UPF0497)	scaffold123	scaffold123d	AT1G17200.1		1
1	Lus10042474	2809267	2810971	-	Ribosomal protein L18ae family	scaffold123	scaffold123d	AT1G53560.1		1
1	Lus10042475	2800324	2805947	-	Calcium-dependent lipid-binding (CaLB domain) family protein	scaffold123	scaffold123d	AT3G14590.3	NTMC2T6.2,NTMC2TYPE6.2	1
1	Lus10042476	2797943	2799169	+	Pentatricopeptide repeat (PPR) superfamily protein	scaffold123	scaffold123d	AT3G14580.1		1
1	Lus10042477	2796271	2797460	-	F-box/RNI-like/FBD-like domains-containing protein	scaffold123	scaffold123d	AT1G16930.1		1
1	Lus10042478	2782491	2795772	+	glucan synthase-like 4	scaffold123	scaffold123d	AT3G14570.1	ATGSL04,atgsl4,gsl04	1
1	Lus10042479	2773457	2776262	+	RNA-binding KH domain-containing protein	scaffold123	scaffold123d	AT5G08420.1		1
1	Lus10042480	2769445	2772817	+	ZIP metal ion transporter family	scaffold123	scaffold123d	AT1G68100.1	IAR1	1
1	Lus10042481	2762311	2762832	+	nine-cis-epoxycarotenoid dioxygenase 9	scaffold123	scaffold123d	AT1G78390.1	ATNCED9,NCED9	1
1	Lus10042482	2761149	2762228	+	nine-cis-epoxycarotenoid dioxygenase 9	scaffold123	scaffold123d	AT1G78390.1	ATNCED9,NCED9	1
1	Lus10042483	2745533	2746927	+	glycoside hydrolase family 28 protein / polygalacturonase (pectinase) family protein	scaffold123	scaffold123d	AT2G33160.1		1
1	Lus10042484	2739965	2743371	-	Nucleotide-sugar transporter family protein	scaffold123	scaffold123d	AT5G65000.1		1
1	Lus10042485	2737388	2738931	+	Galactose mutarotase-like superfamily protein	scaffold123	scaffold123d	AT3G17940.1		1
1	Lus10042486	2732594	2735194	-	cytochrome P450, family 72, subfamily A, polypeptide 15	scaffold123	scaffold123d	AT3G14690.1	CYP72A15	1
1	Lus10042487	2729146	2731407	-	cytochrome P450, family 72, subfamily A, polypeptide 15	scaffold123	scaffold123d	AT3G14690.1	CYP72A15	1
1	Lus10042488	2727708	2728295	+	Disease resistance-responsive (dirigent-like protein) family protein	scaffold123	scaffold123d	AT1G58170.1		1
1	Lus10042489	2723543	2724212	+	Polyketide cyclase/dehydrase and lipid transport superfamily protein	scaffold123	scaffold123d	AT1G14960.1		1
1	Lus10042490	2720386	2721048	+	Polyketide cyclase/dehydrase and lipid transport superfamily protein	scaffold123	scaffold123d	AT1G14930.1		1
1	Lus10042491	2716553	2718995	+	solanesyl diphosphate synthase 2	scaffold123	scaffold123d	AT1G17050.1	SPS2	1
1	Lus10042492	2713400	2714055	+	Carbohydrate-binding X8 domain superfamily protein	scaffold123	scaffold123d	AT1G78520.1		1
1	Lus10042493	2706939	2707508	+	senescence-related gene 1	scaffold123	scaffold123d	AT1G17020.1	ATSRG1,SRG1	1
1	Lus10042494	2702530	2703154	+	RING/FYVE/PHD zinc finger superfamily protein	scaffold123	scaffold123d	AT3G14740.2		1
1	Lus10042495	2699657	2701382	-	Aldolase-type TIM barrel family protein	scaffold123	scaffold123d	AT4G18360.1		1
1	Lus10042496	2698071	2699118	-		scaffold123	scaffold123d	AT3G14760.1		1
1	Lus10042497	2691653	2693766	-	rhamnose biosynthesis 1	scaffold123	scaffold123d	AT1G78570.1	ATRHM1,RHM1,ROL1	1
1	Lus10042498	2687998	2690519	+	light-regulated zinc finger protein 1	scaffold123	scaffold123d	AT1G78600.1	DBB3,LZF1,STH3	1
1	Lus10042499	2682638	2686256	+	mechanosensitive channel of small conductance-like 4	scaffold123	scaffold123d	AT1G53470.1	MSL4	1
1	Lus10042501	2675460	2676883	+	Protein of unknown function DUF92, transmembrane	scaffold123	scaffold123d	AT1G78620.1		1
1	Lus10042502	2670237	2672531	+	Peptidase M20/M25/M40 family protein	scaffold123	scaffold123d	AT1G44820.1		1
1	Lus10042503	2669097	2669806	+		scaffold123	scaffold123d	AT1G08390.1		1
1	Lus10042504	2664219	2666242	-	GATA transcription factor 29	scaffold123	scaffold123d	AT3G20750.1	GATA29	1
1	Lus10042505	2655715	2663241	+	Leucine-rich repeat transmembrane protein kinase	scaffold123	scaffold123d	AT1G53440.1		1
1	Lus10042506	2654811	2655320	+	S-protein homologue 1	scaffold123	scaffold123d	AT4G16295.1	SPH1	1
1	Lus10042507	2643072	2649010	+	DegP protease 7	scaffold123	scaffold123d	AT3G03380.1	DegP7	1
1	Lus10042508	2637233	2638400	-	Late embryogenesis abundant protein (LEA) family protein	scaffold123	scaffold123d	AT4G13230.1		1
1	Lus10042509	2634355	2635231	+	Pectin lyase-like superfamily protein	scaffold123	scaffold123d	AT4G13710.1		1
1	Lus10005075	5839231	5842104	+	brassinosteroid-6-oxidase 1	scaffold1311	scaffold1311	AT5G38970.1	ATBR6OX,BR6OX,BR6OX1,CYP85A1	1
1	Lus10005076	5843658	5846481	-	reversibly glycosylated polypeptide 1	scaffold1311	scaffold1311	AT3G02230.1	ATRGP1,RGP1	1
1	Lus10005077	5847771	5849767	+	TBP-associated factor II 15	scaffold1311	scaffold1311	AT4G31720.1	STG1,TAF10,TAFII15	1
1	Lus10005078	5851257	5852513	-	scarecrow-like 3	scaffold1311	scaffold1311	AT1G50420.1	SCL-3,SCL3	1
1	Lus10005079	5858035	5859209	+	myb domain protein 121	scaffold1311	scaffold1311	AT3G30210.1	ATMYB121,MYB121	1
1	Lus10005080	5865422	5868248	+	K-box region and MADS-box transcription factor family protein	scaffold1311	scaffold1311	AT3G02310.1	AGL4,SEP2	1
1	Lus10005081	5875101	5877963	+	K-box region and MADS-box transcription factor family protein	scaffold1311	scaffold1311	AT1G69120.1	AGL7,AP1	1
1	Lus10005082	5879619	5880880	+	Thioredoxin superfamily protein	scaffold1311	scaffold1311	AT5G38900.1		1
1	Lus10005083	5881700	5882923	+	Thioredoxin superfamily protein	scaffold1311	scaffold1311	AT5G38900.1		1
1	Lus10005084	5884698	5886771	-	RING/U-box superfamily protein	scaffold1311	scaffold1311	AT5G38895.3		1
1	Lus10005085	5890152	5895971	+		scaffold1311	scaffold1311	AT5G38880.1		1
1	Lus10005086	5898154	5899555	+	Pollen Ole e 1 allergen and extensin family protein	scaffold1311	scaffold1311	AT5G15780.1		1
1	Lus10005087	5900546	5901842	+	Serine protease inhibitor (SERPIN) family protein	scaffold1311	scaffold1311	AT2G26390.1		1
1	Lus10005088	5902911	5903513	+	PRA1 (Prenylated rab acceptor) family protein	scaffold1311	scaffold1311	AT1G55190.1	PRA1.F2,PRA7	1
1	Lus10005089	5904641	5905956	+	Serine protease inhibitor (SERPIN) family protein	scaffold1311	scaffold1311	AT1G47710.1		1
1	Lus10005090	5909599	5930650	+	auxin transport protein (BIG)	scaffold1311	scaffold1311	AT3G02260.1	ASA1,BIG,CRM1,DOC1,LPR1,TIR3,UMB1	1
1	Lus10005091	5937111	5942182	-	BES1-interacting Myc-like protein 2	scaffold1311	scaffold1311	AT1G69010.1	BIM2	1
1	Lus10005092	5943375	5944931	+	alpha/beta-Hydrolases superfamily protein	scaffold1311	scaffold1311	AT5G42930.1		1
1	Lus10005093	5946537	5948187	-	Ribulose bisphosphate carboxylase (small chain) family protein	scaffold1311	scaffold1311	AT5G38420.1		1
1	Lus10005094	5951392	5954998	-	O-fucosyltransferase family protein	scaffold1311	scaffold1311	AT3G30300.1		1
1	Lus10005095	5957617	5959518	+	phosphoinositide 4-kinase gamma 7	scaffold1311	scaffold1311	AT2G03890.1	ATPI4K GAMMA 7,PI4K GAMMA 7,UBDK GAMMA 7	1
1	Lus10005097	5966287	5973898	+	DNA/RNA polymerases superfamily protein	scaffold1311	scaffold1311	AT5G15700.1		1
1	Lus10005098	5974909	5980124	-	SMAD/FHA domain-containing protein	scaffold1311	scaffold1311	AT5G38840.1		1
1	Lus10005099	5981046	5982827	-	Transmembrane amino acid transporter family protein	scaffold1311	scaffold1311	AT3G30390.1		1
1	Lus10005100	5987975	5989581	+	Transcription initiation factor TFIIE, beta subunit	scaffold1311	scaffold1311	AT4G20330.1		1
1	Lus10005101	5991807	5992364	+	WPP domain-interacting protein 1	scaffold1311	scaffold1311	AT5G11390.1	WIT1	1
1	Lus10005102	5992811	5994329	+	WPP domain-interacting protein 1	scaffold1311	scaffold1311	AT5G11390.1	WIT1	1
1	Lus10005103	6000467	6003296	+	NSP-interacting kinase 1	scaffold1311	scaffold1311	AT5G16000.1	NIK1	1
1	Lus10005104	6004556	6004849	-	RING/U-box superfamily protein	scaffold1311	scaffold1311	AT2G42350.1		1
1	Lus10005105	6004869	6005279	-	RING/U-box superfamily protein	scaffold1311	scaffold1311	AT2G42360.1		1
1	Lus10005106	6010505	6012234	+	CONSTANS-like 2	scaffold1311	scaffold1311	AT3G02380.1	ATCOL2,COL2	1
1	Lus10005107	6013763	6015531	+	Core-2/I-branching beta-1,6-N-acetylglucosaminyltransferase family protein	scaffold1311	scaffold1311	AT1G68390.1		1
1	Lus10005108	6016122	6017051	-	Core-2/I-branching beta-1,6-N-acetylglucosaminyltransferase family protein	scaffold1311	scaffold1311	AT1G10880.1		1
1	Lus10005109	6017535	6021313	-	Metallo-hydrolase/oxidoreductase superfamily protein	scaffold1311	scaffold1311	AT1G25375.1		1
1	Lus10005110	6022785	6023177	+		scaffold1311	scaffold1311	AT5G17190.1		1
1	Lus10005111	6030015	6037744	+	zinc finger protein-related	scaffold1311	scaffold1311	AT3G18290.1	BTS,EMB2454	1
1	Lus10005112	6038409	6039104	-		scaffold1311	scaffold1311	AT1G73885.1		1
1	Lus10005113	6040111	6044692	+	Chaperone DnaJ-domain superfamily protein	scaffold1311	scaffold1311	AT1G68370.1	ARG1	1
1	Lus10027947	25589704	25590336	-	cell wall / vacuolar inhibitor of fructosidase 1	scaffold132	scaffold132a	AT1G47960.1	ATC/VIF1,C/VIF1	1
1	Lus10027948	25578948	25581396	-	Haem oxygenase-like, multi-helical	scaffold132	scaffold132a	AT5G32470.1		1
1	Lus10027949	25575343	25578306	+	plant glycogenin-like starch initiation protein 6	scaffold132	scaffold132a	AT5G18480.1	PGSIP6	1
1	Lus10027951	25567157	25570258	-	Leucine-rich receptor-like protein kinase family protein	scaffold132	scaffold132a	AT1G08590.1		1
1	Lus10027952	25564590	25566583	+	Plant protein of unknown function (DUF946)	scaffold132	scaffold132a	AT3G04350.1		1
1	Lus10027953	25551945	25554838	-	plasmodesmata-located protein 4	scaffold132	scaffold132a	AT3G04370.1	PDLP4	1
1	Lus10027954	25548337	25549347	-	temperature sensing protein-related	scaffold132	scaffold132a	AT4G05440.1	EDA35	1
1	Lus10027955	25547060	25547392	-	temperature sensing protein-related	scaffold132	scaffold132a	AT4G05440.1	EDA35	1
1	Lus10027956	25540963	25541753	-	SET-domain containing protein lysine methyltransferase family protein	scaffold132	scaffold132a	AT3G04380.1	SDG31,SUVR4	1
1	Lus10027958	25534150	25536247	-	Homeodomain-like superfamily protein	scaffold132	scaffold132a	AT5G29000.2		1
1	Lus10027959	25527651	25530604	-		scaffold132	scaffold132a	AT5G28910.2		1
1	Lus10027960	25525171	25526804	+	Ankyrin repeat family protein	scaffold132	scaffold132a	AT3G04470.1		1
1	Lus10027961	25524353	25525075	+	Ankyrin repeat family protein	scaffold132	scaffold132a	AT3G04470.1		1
1	Lus10027962	25516962	25520268	+	endoribonucleases	scaffold132	scaffold132a	AT3G04480.1		1
1	Lus10027963	25510753	25514994	+	Calcium-binding EF-hand family protein	scaffold132	scaffold132a	AT5G28850.2		1
1	Lus10027964	25505789	25507009	-	Protein kinase family protein	scaffold132	scaffold132a	AT5G35960.1		1
1	Lus10027965	25502660	25503914	-	histidine-containing phosphotransfer factor 5	scaffold132	scaffold132a	AT1G03430.1	AHP5	1
1	Lus10027966	25501082	25501897	-	chlorophyll A/B binding protein 3	scaffold132	scaffold132a	AT1G29910.1	AB180,CAB3,LHCB1.2	1
1	Lus10027967	25497420	25498202	-	Leucine-rich repeat (LRR) family protein	scaffold132	scaffold132a	AT1G03440.1		1
1	Lus10027968	25497002	25497286	-	Leucine-rich repeat (LRR) family protein	scaffold132	scaffold132a	AT1G03440.1		1
1	Lus10027969	25489046	25490412	+	alpha/beta-Hydrolases superfamily protein	scaffold132	scaffold132a	AT3G63010.1	ATGID1B,GID1B	1
1	Lus10027970	25474526	25476343	+	receptor-like kinase in in flowers 3	scaffold132	scaffold132a	AT2G48010.1	RKF3	1
1	Lus10027971	25471719	25473623	-	receptor-like kinase in in flowers 3	scaffold132	scaffold132a	AT2G48010.1	RKF3	1
1	Lus10027972	25468993	25470735	-	receptor-like kinase in in flowers 3	scaffold132	scaffold132a	AT2G48010.1	RKF3	1
1	Lus10027973	25467815	25468847	+	Major facilitator superfamily protein	scaffold132	scaffold132a	AT2G48020.1		1
1	Lus10027974	25464880	25467762	+	Pentatricopeptide repeat (PPR) superfamily protein	scaffold132	scaffold132a	AT1G19290.1		1
1	Lus10027975	25456264	25463866	+	Major facilitator superfamily protein	scaffold132	scaffold132a	AT2G48020.1		1
1	Lus10027976	25452806	25455396	+	Major facilitator superfamily protein	scaffold132	scaffold132a	AT2G48020.1		1
1	Lus10027977	25449409	25449850	+	Major facilitator superfamily protein	scaffold132	scaffold132a	AT2G48020.1		1
1	Lus10027978	25446597	25447475	-	Ribonuclease T2 family protein	scaffold132	scaffold132a	AT1G14220.1		1
1	Lus10027979	25438478	25440885	+	DNAse I-like superfamily protein	scaffold132	scaffold132a	AT2G48030.1		1
1	Lus10027980	25433167	25434613	-	methyl-CPG-binding domain 4	scaffold132	scaffold132a	AT3G63030.1	MBD4	1
1	Lus10027981	25431513	25432297	+		scaffold132	scaffold132a	AT2G48060.1		1
1	Lus10027982	25399308	25431274	+		scaffold132	scaffold132a	AT2G48060.1		1
1	Lus10027983	25413238	25415136	-	Peroxidase superfamily protein	scaffold132	scaffold132a	AT5G06730.1		1
1	Lus10027984	25406066	25408956	-	Peroxidase superfamily protein	scaffold132	scaffold132a	AT5G06730.1		1
1	Lus10027985	25404162	25405392	-	endoplasmic reticulum auxin binding protein 1	scaffold132	scaffold132a	AT4G02980.1	ABP,ABP1	1
1	Lus10027986	25394304	25394585	-	Late embryogenesis abundant 3 (LEA3) family protein	scaffold132	scaffold132a	AT1G02820.1		1
1	Lus10027987	25391291	25391542	-	Late embryogenesis abundant 3 (LEA3) family protein	scaffold132	scaffold132a	AT1G02820.1		1
1	Lus10027988	25387034	25388689	+	peroxidase 2	scaffold132	scaffold132a	AT5G06720.1	ATPA2,PA2	1
1	Lus10027989	25384792	25386818	+	peroxidase 2	scaffold132	scaffold132a	AT5G06720.1	ATPA2,PA2	1
1	Lus10027990	25375277	25380850	+	oxidoreductase, 2OG-Fe(II) oxygenase family protein	scaffold132	scaffold132a	AT4G02940.1		1
1	Lus10027992	25355929	25358726	+		scaffold132	scaffold132a	AT2G43990.1		1
1	Lus10027993	25354591	25355612	-	C-8,7 sterol isomerase	scaffold132	scaffold132a	AT1G20050.1	HYD1	1
1	Lus10027994	25351249	25353477	+	E3 Ubiquitin ligase family protein	scaffold132	scaffold132a	AT1G63900.1		1
1	Lus10027995	25346929	25349890	-	GTP binding Elongation factor Tu family protein	scaffold132	scaffold132a	AT4G02930.1		1
1	Lus10027996	25344487	25346459	+		scaffold132	scaffold132a	AT4G02920.1		1
1	Lus10027997	25339576	25340699	+	alpha/beta-Hydrolases superfamily protein	scaffold132	scaffold132a	AT3G23600.1		1
1	Lus10027998	25330199	25336628	-	reduced epidermal fluorescence 4	scaffold132	scaffold132a	AT2G48110.1	MED33B,REF4	1
1	Lus10027999	25324628	25327120	+	debranching enzyme 1	scaffold132	scaffold132a	AT1G03310.1	ATISA2,BE2,DBE1,ISA2	1
1	Lus10028000	25318742	25323035	+	ERD (early-responsive to dehydration stress) family protein	scaffold132	scaffold132a	AT4G02900.1		1
1	Lus10028001	25314241	25315140	+	EID1-like 3	scaffold132	scaffold132a	AT3G63060.1	EDL3	1
1	Lus10028002	25308988	25309353	+	lipid transfer protein 4	scaffold132	scaffold132a	AT5G59310.1	LTP4	1
1	Lus10028003	25304230	25304595	+	lipid transfer protein 4	scaffold132	scaffold132a	AT5G59310.1	LTP4	1
1	Lus10028004	25297608	25302337	+	Tudor/PWWP/MBT domain-containing protein	scaffold132	scaffold132a	AT2G48160.1		1
1	Lus10028005	25290220	25293728	+		scaffold132	scaffold132a	AT1G03290.1		1
1	Lus10028006	25286437	25288715	+		scaffold132	scaffold132a	AT1G03290.1		1
1	Lus10028007	25282452	25285524	+	TCP-1/cpn60 chaperonin family protein	scaffold132	scaffold132a	AT5G20890.1		1
1	Lus10028009	25277472	25277933	-	zinc finger (C3HC4-type RING finger) family protein	scaffold132	scaffold132a	AT5G59550.1		1
1	Lus10028010	25270225	25273861	+	CBS domain-containing protein with a domain of unknown function (DUF21)	scaffold132	scaffold132a	AT1G03270.1		1
1	Lus10028011	25267576	25268154	-	Ubiquitin carboxyl-terminal hydrolase family protein	scaffold132	scaffold132a	AT3G63090.1		1
1	Lus10028012	25266961	25267422	-	Ubiquitin carboxyl-terminal hydrolase family protein	scaffold132	scaffold132a	AT3G63090.1		1
1	Lus10028013	25266094	25266720	-	Tetratricopeptide repeat (TPR)-like superfamily protein	scaffold132	scaffold132a	AT3G63095.1		1
1	Lus10028014	25264081	25264881	-	Tetratricopeptide repeat (TPR)-like superfamily protein	scaffold132	scaffold132a	AT3G63095.1		1
1	Lus10028015	25260993	25262015	+	isopentenyltransferase 3	scaffold132	scaffold132a	AT3G63110.1	ATIPT3,IPT3	1
1	Lus10028016	25246650	25249841	-	SNARE associated Golgi protein family	scaffold132	scaffold132a	AT1G03260.1		1
1	Lus10028017	25241806	25245293	-		scaffold132	scaffold132a	AT1G03250.1		1
1	Lus10028019	25231874	25232281	-	cysteine-rich RLK (RECEPTOR-like protein kinase) 3	scaffold132	scaffold132a	AT1G70530.1	CRK3	1
1	Lus10028021	25218880	25219374	+	response regulator 24	scaffold132	scaffold132a	AT5G26594.1	ARR24,RR24	1
1	Lus10028022	25215088	25217448	-	Small nuclear ribonucleoprotein family protein	scaffold132	scaffold132a	AT3G07590.1		1
1	Lus10028023	25211940	25213280	-	P-loop containing nucleoside triphosphate hydrolases superfamily protein	scaffold132	scaffold132a	AT4G09940.1		1
1	Lus10028024	25208684	25209787	-	F-box family protein	scaffold132	scaffold132a	AT2G27310.1		1
1	Lus10028025	25198662	25201363	-	Plant protein of unknown function (DUF828)	scaffold132	scaffold132a	AT3G06080.2	TBL10	1
1	Lus10028026	25197319	25197735	+	cysteine-rich RLK (RECEPTOR-like protein kinase) 21	scaffold132	scaffold132a	AT4G23290.2	CRK21	1
1	Lus10028028	25189053	25191732	-		scaffold132	scaffold132a	AT4G08310.1		1
1	Lus10028029	25186616	25188018	+	ChaC-like family protein	scaffold132	scaffold132a	AT1G44790.1		1
1	Lus10028030	25181071	25184272	+	nodulin MtN21 /EamA-like transporter family protein	scaffold132	scaffold132a	AT4G08300.1		1
1	Lus10028031	25170030	25171201	+	Thioredoxin superfamily protein	scaffold132	scaffold132a	AT4G08280.1		1
1	Lus10028032	25156903	25157307	-	Integrase-type DNA-binding superfamily protein	scaffold132	scaffold132a	AT1G21910.1		1
1	Lus10028033	25146166	25147142	+	pale cress protein (PAC)	scaffold132	scaffold132a	AT2G48120.1	PAC	1
1	Lus10028034	25141990	25143847	-	Co-chaperone GrpE family protein	scaffold132	scaffold132a	AT5G17710.2	EMB1241	1
1	Lus10028035	25140089	25140685	-	Oleosin family protein	scaffold132	scaffold132a	AT3G01570.1		1
1	Lus10028036	25136647	25138622	-	Rhomboid-related intramembrane serine protease family protein	scaffold132	scaffold132a	AT1G77860.1	KOM	1
1	Lus10028037	25133592	25136036	+		scaffold132	scaffold132a	AT1G36990.1		1
1	Lus10028038	25127072	25131395	-	MAPK/ERK kinase kinase 1	scaffold132	scaffold132a	AT4G08500.1	ARAKIN,ATMEKK1,MAPKKK8,MEKK1	1
1	Lus10028039	25112964	25114010	-	STELAR K+ outward rectifier	scaffold132	scaffold132a	AT3G02850.1	SKOR	1
1	Lus10028040	25110660	25112324	+	Protein of unknown function (DUF620)	scaffold132	scaffold132a	AT3G19540.1		1
1	Lus10028041	25108765	25110643	-	Disease resistance protein (TIR-NBS-LRR class) family	scaffold132	scaffold132a	AT1G17600.1		1
1	Lus10028042	25107141	25108452	-	disease resistance protein (TIR-NBS-LRR class), putative	scaffold132	scaffold132a	AT5G17680.1		1
1	Lus10028043	25105496	25107087	-	disease resistance protein (TIR-NBS-LRR class), putative	scaffold132	scaffold132a	AT5G17680.1		1
1	Lus10028044	25104633	25105144	-	Histone superfamily protein	scaffold132	scaffold132a	AT1G08880.1	G-H2AX,GAMMA-H2AX,H2AXA,HTA5	1
1	Lus10028045	25101623	25104192	-	NAD(P)-linked oxidoreductase superfamily protein	scaffold132	scaffold132a	AT1G04420.1		1
1	Lus10028046	25099867	25100292	-	Receptor-like protein kinase-related family protein	scaffold132	scaffold132a	AT1G70690.1	HWI1,PDLP5	1
1	Lus10028047	25090952	25092433	+	cytochrome P450, family 96, subfamily A, polypeptide 5	scaffold132	scaffold132a	AT2G21910.1	CYP96A5	1
1	Lus10028049	25083784	25084203	-	plasmodesmata-located protein 2	scaffold132	scaffold132a	AT1G04520.1	PDLP2	1
1	Lus10028053	25065974	25067619	-	receptor like protein 35	scaffold132	scaffold132a	AT3G11080.1	AtRLP35,RLP35	1
1	Lus10028054	25057488	25062705	+	Tetratricopeptide repeat (TPR)-like superfamily protein	scaffold132	scaffold132a	AT1G80150.1		1
1	Lus10028055	25054103	25054605	-	lipid transfer protein 4	scaffold132	scaffold132a	AT5G59310.1	LTP4	1
1	Lus10028056	25041632	25042837	-	GRAS family transcription factor	scaffold132	scaffold132a	AT4G08250.1		1
1	Lus10028057	25035710	25037196	+	Translation initiation factor eIF3 subunit	scaffold132	scaffold132a	AT5G37475.1		1
1	Lus10028058	25028475	25032779	-	Disease resistance protein (TIR-NBS-LRR class) family	scaffold132	scaffold132a	AT4G12010.1		1
1	Lus10028059	25026079	25026537	-	chloroplast heat shock protein 70-2	scaffold132	scaffold132a	AT5G49910.1	cpHsc70-2,CPHSC70-2EAT SHOCK PROTEIN 70-2,HSC70-7	1
1	Lus10028060	25019372	25023272	-	Disease resistance protein (TIR-NBS-LRR class) family	scaffold132	scaffold132a	AT4G12010.1		1
1	Lus10028061	25014195	25016400	+	heat shock protein 70 (Hsp 70) family protein	scaffold132	scaffold132a	AT5G28540.1	BIP1	1
1	Lus10028062	25005707	25007833	-	Histone H3 K4-specific methyltransferase SET7/9 family protein	scaffold132	scaffold132a	AT1G77660.1		1
1	Lus10028063	24994807	24995880	-	RING/U-box superfamily protein	scaffold132	scaffold132a	AT1G60360.1		1
1	Lus10028064	24990838	24994344	+	YbaK/aminoacyl-tRNA synthetase-associated domain	scaffold132	scaffold132a	AT1G44835.2		1
1	Lus10028065	24985915	24989925	-	Ribonuclease II/R family protein	scaffold132	scaffold132a	AT1G77680.1		1
1	Lus10028066	24977296	24983494	+	RNA helicase family protein	scaffold132	scaffold132a	AT1G33390.1	ATFAS4,FAS4	1
1	Lus10028067	24971860	24974435	-	S-locus lectin protein kinase family protein	scaffold132	scaffold132a	AT5G35370.1		1
1	Lus10028068	24964071	24966737	+	flavonol synthase 1	scaffold132	scaffold132a	AT5G08640.1	ATFLS1,FLS,FLS1	1
1	Lus10028070	24960855	24962384	-	Protein of unknown function (DUF620)	scaffold132	scaffold132a	AT3G19540.1		1
1	Lus10028071	24958997	24960658	+	camphor resistance CrcB family protein	scaffold132	scaffold132a	AT2G41705.1		1
1	Lus10028072	24952820	24955318	+	camphor resistance CrcB family protein	scaffold132	scaffold132a	AT2G41705.1		1
1	Lus10028073	24947752	24948330	-	cold shock domain protein 1	scaffold132	scaffold132a	AT4G36020.1	CSDP1	1
1	Lus10028074	24944557	24946230	-	Tetratricopeptide repeat (TPR)-like superfamily protein	scaffold132	scaffold132a	AT1G64310.1		1
1	Lus10028075	24941997	24943982	+	NB-ARC domain-containing disease resistance protein	scaffold132	scaffold132a	AT3G07040.1	RPM1,RPS3	1
1	Lus10028076	24939188	24940993	+	Disease resistance protein (CC-NBS-LRR class) family	scaffold132	scaffold132a	AT1G58848.1		1
1	Lus10028077	24937348	24938774	-		scaffold132	scaffold132a	AT1G22140.1		1
1	Lus10028078	24930807	24934879	+	like AUX1 3	scaffold132	scaffold132a	AT1G77690.1	LAX3	1
1	Lus10028079	24922389	24924601	-	Pathogenesis-related thaumatin superfamily protein	scaffold132	scaffold132a	AT1G77700.1		1
1	Lus10028080	24906104	24909121	-	O-fucosyltransferase family protein	scaffold132	scaffold132a	AT1G38065.1		1
1	Lus10028081	24902060	24904470	+	monooxygenase 1	scaffold132	scaffold132a	AT4G15760.1	MO1	1
1	Lus10028082	24897632	24899707	-	Pentatricopeptide repeat (PPR-like) superfamily protein	scaffold132	scaffold132a	AT4G08210.1		1
1	Lus10028083	24886121	24888096	+	C2H2-like zinc finger protein	scaffold132	scaffold132a	AT1G75710.1		1
1	Lus10028084	24879264	24881102	+	KRR1 family protein	scaffold132	scaffold132a	AT3G24080.2		1
1	Lus10028085	24874931	24878765	-	putative protein kinase 1	scaffold132	scaffold132a	AT1G77720.1	PPK1	1
1	Lus10028087	24864624	24869145	-	OSBP(oxysterol binding protein)-related protein 1C	scaffold132	scaffold132a	AT4G08180.1	ORP1C	1
1	Lus10001965	14181190	14182767	+	FAD-binding Berberine family protein	scaffold1324	scaffold1324	AT5G44390.1		1
1	Lus10001966	14169742	14171354	+	SMAD/FHA domain-containing protein	scaffold1324	scaffold1324	AT2G21530.1		1
1	Lus10001967	14160090	14166851	+	Dihydrolipoamide acetyltransferase, long form protein	scaffold1324	scaffold1324	AT3G52200.1	LTA3	1
1	Lus10001968	14156997	14158287	-	NAD(P)-binding Rossmann-fold superfamily protein	scaffold1324	scaffold1324	AT5G61830.1		1
1	Lus10001969	14136262	14139128	+	hydrolase family protein / HAD-superfamily protein	scaffold1324	scaffold1324	AT3G45740.1		1
1	Lus10001970	14123579	14126115	+	NagB/RpiA/CoA transferase-like superfamily protein	scaffold1324	scaffold1324	AT2G05830.1		1
1	Lus10001447	27359615	27359917	-	sequence-specific DNA binding transcription factors;transcription regulators	scaffold133	scaffold133	AT2G47270.1		1
1	Lus10001448	27358406	27358747	-	Plant invertase/pectin methylesterase inhibitor superfamily protein	scaffold133	scaffold133	AT1G23350.1		1
1	Lus10001449	27354533	27357334	+	glycerol-3-phosphate acyltransferase 3	scaffold133	scaffold133	AT4G01950.1	ATGPAT3,GPAT3	1
1	Lus10001450	27349419	27353195	+	nuclear encoded CLP protease 5	scaffold133	scaffold133	AT1G02560.1	CLPP5,NCLPP1,NCLPP5	1
1	Lus10001451	27344340	27346008	-	RGA-like protein 3	scaffold133	scaffold133	AT5G17490.1	RGL3	1
1	Lus10001452	27337516	27342536	-	Minichromosome maintenance (MCM2/3/5) family protein	scaffold133	scaffold133	AT4G02060.1	MCM7,PRL	1
1	Lus10001453	27336685	27337047	+	CP12 domain-containing protein 1	scaffold133	scaffold133	AT2G47400.1	CP12,CP12-1	1
1	Lus10001454	27334528	27334716	+	Cytochrome c oxidase subunit Vc family protein	scaffold133	scaffold133	AT5G61310.1		1
1	Lus10001455	27326093	27331234	-	transcription coactivators	scaffold133	scaffold133	AT4G02110.1		1
1	Lus10001456	27320458	27321018	-		scaffold133	scaffold133	AT5G38700.1		1
1	Lus10001457	27317139	27319116	-		scaffold133	scaffold133	AT2G25920.1		1
1	Lus10001458	27315328	27316982	+	myb domain protein 12	scaffold133	scaffold133	AT2G47460.1	ATMYB12,MYB12,PFG1	1
1	Lus10001459	27312731	27314082	+		scaffold133	scaffold133	AT1G02870.1		1
1	Lus10001460	27310615	27311868	+	2-oxoglutarate (2OG) and Fe(II)-dependent oxygenase superfamily protein	scaffold133	scaffold133	AT2G36690.1		1
1	Lus10001461	27304214	27305134	-	galacturonosyltransferase-like 7	scaffold133	scaffold133	AT3G62660.1	GATL7	1
1	Lus10001462	27299938	27302127	-	Drought-responsive family protein	scaffold133	scaffold133	AT3G05700.1		1
1	Lus10001463	27296641	27299262	-	NAD+ transporter 1	scaffold133	scaffold133	AT2G47490.1	ATNDT1,NDT1	1
1	Lus10001464	27293521	27294075	-	Plant invertase/pectin methylesterase inhibitor superfamily protein	scaffold133	scaffold133	AT4G02250.1		1
1	Lus10001465	27288489	27292067	-	lipoxygenase 1	scaffold133	scaffold133	AT1G55020.1	ATLOX1,LOX1	1
1	Lus10001466	27281838	27283961	-	Plant invertase/pectin methylesterase inhibitor superfamily	scaffold133	scaffold133	AT4G02300.1		1
1	Lus10001467	27281489	27281746	-	Plant invertase/pectin methylesterase inhibitor superfamily	scaffold133	scaffold133	AT4G02320.1		1
1	Lus10001468	27275400	27280467	-	sucrose synthase 3	scaffold133	scaffold133	AT4G02280.1	ATSUS3,SUS3	1
1	Lus10001469	27274638	27274859	-		scaffold133	scaffold133	AT5G50335.1		1
1	Lus10001470	27271646	27272604	-	Protein kinase superfamily protein	scaffold133	scaffold133	AT1G71530.1		1
1	Lus10009382	11819632	11829206	-	tRNA synthetase beta subunit family protein	scaffold137	scaffold137	AT1G72550.1		1
1	Lus10009383	11830099	11836510	-	PHD finger family protein	scaffold137	scaffold137	AT5G22760.1		1
1	Lus10009384	11859296	11859559	-	Disease resistance protein (TIR-NBS class)	scaffold137	scaffold137	AT1G72890.1		1
1	Lus10009385	11865264	11866187	-	inositol polyphosphate kinase 2 beta	scaffold137	scaffold137	AT5G61760.1	ATIPK2BETA,IPK2B,IPK2BETA	1
1	Lus10009386	11870065	11880166	-	Transmembrane amino acid transporter family protein	scaffold137	scaffold137	AT1G08230.2	ATGAT1,GAT1	1
1	Lus10009387	11909050	11912896	+	cellulose synthase-like A02	scaffold137	scaffold137	AT5G22740.1	ATCSLA02,ATCSLA2,CSLA02,CSLA2	1
1	Lus10009388	11918446	11918864	+		scaffold137	scaffold137	AT4G35980.1		1
1	Lus10009389	11920823	11922171	+	Zinc finger C-x8-C-x5-C-x3-H type family protein	scaffold137	scaffold137	AT5G42820.1	ATU2AF35B,U2AF35B	1
1	Lus10009390	11927193	11929264	-	histone deacetylase 3	scaffold137	scaffold137	AT3G44750.1	ATHD2A,HD2A,HDA3,HDT1	1
1	Lus10009391	11935878	11940465	-		scaffold137	scaffold137	AT2G27830.1		1
1	Lus10009392	11952887	11957264	-	MORN (Membrane Occupation and Recognition Nexus) repeat-containing protein	scaffold137	scaffold137	AT5G22640.1	emb1211	1
1	Lus10009394	11961794	11964895	+	Leucine-rich repeat protein kinase family protein	scaffold137	scaffold137	AT3G47570.1		1
1	Lus10009396	11985619	11986893	-	arogenate dehydratase 6	scaffold137	scaffold137	AT1G08250.1	ADT6	1
1	Lus10009397	11990766	11991077	+	inositol polyphosphate kinase 2 alpha	scaffold137	scaffold137	AT5G07370.1	ATIPK2A,IPK2a	1
1	Lus10009398	11999040	11999309	+	pleiotropic drug resistance 3	scaffold137	scaffold137	AT2G29940.1	ATPDR3,PDR3	1
1	Lus10009399	12004452	12004941	+	pleiotropic drug resistance 3	scaffold137	scaffold137	AT2G29940.1	ATPDR3,PDR3	1
1	Lus10009400	12005956	12010589	+	pleiotropic drug resistance 3	scaffold137	scaffold137	AT2G29940.1	ATPDR3,PDR3	1
1	Lus10009401	12013790	12016864	-	nucleobase-ascorbate transporter 12	scaffold137	scaffold137	AT2G27810.1	ATNAT12,NAT12	1
1	Lus10009402	12016920	12017264	-	nucleobase-ascorbate transporter 12	scaffold137	scaffold137	AT2G27810.2	ATNAT12,NAT12	1
1	Lus10009403	12024477	12027735	+	Ribosomal protein L24e family protein	scaffold137	scaffold137	AT2G44860.1		1
1	Lus10009404	12028454	12029893	+	phosphoglycerate/bisphosphoglycerate mutase family protein	scaffold137	scaffold137	AT5G22620.3		1
1	Lus10009405	12040239	12041273	+	Plant protein of unknown function (DUF868)	scaffold137	scaffold137	AT2G27770.1		1
1	Lus10009406	12048614	12049009	-		scaffold137	scaffold137	AT3G44716.1		1
1	Lus10009407	12061194	12061763	-	Stress responsive A/B Barrel Domain	scaffold137	scaffold137	AT5G22580.1		1
1	Lus10009408	12067875	12068150	-	Uridine diphosphate glycosyltransferase 74E2	scaffold137	scaffold137	AT1G05680.1	UGT74E2	1
1	Lus10009409	12068196	12068390	-	UDP-glucosyl transferase 74D1	scaffold137	scaffold137	AT2G31750.1	UGT74D1	1
1	Lus10009412	12083964	12086320	-	UDP-glucosyltransferase 74F2	scaffold137	scaffold137	AT2G43820.1	ATSAGT1,GT,SAGT1,SGT1,UGT74F2	1
1	Lus10009413	12087257	12087997	+	Major facilitator superfamily protein	scaffold137	scaffold137	AT1G18010.1		1
1	Lus10009414	12088610	12097932	-	Coiled-coil domain-containing protein 55 (DUF2040)	scaffold137	scaffold137	AT2G27285.1		1
1	Lus10009415	12114000	12114386	+	Major facilitator superfamily protein	scaffold137	scaffold137	AT1G18010.1		1
1	Lus10009416	12114475	12116062	+	Major facilitator superfamily protein	scaffold137	scaffold137	AT1G18010.1		1
1	Lus10009417	12116806	12117703	-	Uridine diphosphate glycosyltransferase 74E2	scaffold137	scaffold137	AT1G05680.1	UGT74E2	1
1	Lus10006134	22341658	22343337	-	Xanthine/uracil permease family protein	scaffold141	scaffold141	AT1G49960.1		1
1	Lus10006135	22302648	22303358	-		scaffold141	scaffold141	AT4G33800.1		1
1	Lus10006137	22244777	22246057	+		scaffold141	scaffold141	AT1G49975.1		1
1	Lus10006138	22242998	22243375	-	F-box family protein	scaffold141	scaffold141	AT1G23770.1		1
1	Lus10006139	22242646	22242957	-	F-box family protein	scaffold141	scaffold141	AT1G23780.1		1
1	Lus10006140	22239916	22242193	+	ethylene-dependent gravitropism-deficient and yellow-green-like 3	scaffold141	scaffold141	AT1G17870.1	ATEGY3,EGY3	1
1	Lus10006141	22232383	22233765	+	dihydroflavonol 4-reductase-like1	scaffold141	scaffold141	AT4G35420.1	DRL1	1
1	Lus10006142	22212551	22225934	-	pre-mRNA-processing protein 40B	scaffold141	scaffold141	AT3G19670.1	ATPRP40B,PRP40B	1
1	Lus10006143	22169309	22170058	-	RAP	scaffold141	scaffold141	AT2G31890.1	ATRAP,RAP	1
1	Lus10006144	22167578	22169246	-	RAP	scaffold141	scaffold141	AT2G31890.1	ATRAP,RAP	1
1	Lus10006145	22164125	22167362	+	inositol 1,3,4-trisphosphate 5/6-kinase 4	scaffold141	scaffold141	AT2G43980.1	AtITPK4,ITPK4	1
1	Lus10006146	22132531	22134971	+	O-methyltransferase 1	scaffold141	scaffold141	AT5G54160.1	ATOMT1,OMT1	1
1	Lus10003503	29269939	29270776	+	Leucine-rich receptor-like protein kinase family protein	scaffold144	scaffold144	AT1G72180.1		1
1	Lus10003504	29271484	29272963	-	adenosine monophosphate kinase	scaffold144	scaffold144	AT5G47840.1	AMK2	1
1	Lus10003505	29273757	29274500	+	DNA binding;DNA-directed RNA polymerases	scaffold144	scaffold144	AT5G23710.1		1
1	Lus10003506	29274713	29275081	-	Integrase-type DNA-binding superfamily protein	scaffold144	scaffold144	AT1G15360.1	SHN1,WIN1	1
1	Lus10003507	29286499	29286726	-	P-loop containing nucleoside triphosphate hydrolases superfamily protein	scaffold144	scaffold144	AT1G33930.1		1
1	Lus10003508	29287095	29288732	-	Tetratricopeptide repeat (TPR)-like superfamily protein	scaffold144	scaffold144	AT1G71490.1		1
1	Lus10003509	29289333	29289950	-	Tetratricopeptide repeat (TPR)-like superfamily protein	scaffold144	scaffold144	AT1G22830.1		1
1	Lus10003510	29290459	29292334	+	Smg-4/UPF3 family protein	scaffold144	scaffold144	AT1G33980.2	ATUPF3,UPF3	1
1	Lus10003511	29294601	29296471	-	methyl esterase 12	scaffold144	scaffold144	AT4G09900.1	ATMES12,MES12	1
1	Lus10003512	29299023	29299295	-	Protein of unknown function (DUF579)	scaffold144	scaffold144	AT1G71690.1		1
1	Lus10003513	29303692	29304261	+	Integrase-type DNA-binding superfamily protein	scaffold144	scaffold144	AT1G33760.1		1
1	Lus10003514	29311077	29313934	+		scaffold144	scaffold144	AT1G24160.1		1
1	Lus10003515	29314344	29315755	-	Pentatricopeptide repeat (PPR) superfamily protein	scaffold144	scaffold144	AT3G62470.1		1
1	Lus10003516	29316586	29317553	+	SGNH hydrolase-type esterase superfamily protein	scaffold144	scaffold144	AT5G03980.1		1
1	Lus10003517	29320803	29328553	+	Beta-glucosidase, GBA2 type family protein	scaffold144	scaffold144	AT5G49900.1		1
1	Lus10003518	29329799	29333341	+	tubulin folding cofactor E / Pfifferling (PFI)	scaffold144	scaffold144	AT1G71440.1	PFI,TFC E	1
1	Lus10003519	29333898	29339169	-	KH domain-containing protein	scaffold144	scaffold144	AT4G10070.1		1
1	Lus10003520	29339733	29344574	+	shoot gravitropism 2 (SGR2)	scaffold144	scaffold144	AT1G31480.1	SGR2	1
1	Lus10003521	29346622	29348089	-	NB-ARC domain-containing disease resistance protein	scaffold144	scaffold144	AT3G07040.1	RPM1,RPS3	1
1	Lus10003522	29348630	29349004	-	NB-ARC domain-containing disease resistance protein	scaffold144	scaffold144	AT3G07040.1	RPM1,RPS3	1
1	Lus10003523	29351065	29354137	+	glyoxalase I homolog	scaffold144	scaffold144	AT1G11840.6	ATGLX1,GLX1	1
1	Lus10003524	29355667	29357157	+	Ankyrin repeat family protein	scaffold144	scaffold144	AT1G62050.1		1
1	Lus10003525	29358980	29365103	-	cellulose synthase 6	scaffold144	scaffold144	AT5G64740.1	CESA6,E112,IXR2,PRC1	1
1	Lus10003526	29370079	29374933	+	cellulose synthase 6	scaffold144	scaffold144	AT5G64740.1	CESA6,E112,IXR2,PRC1	1
1	Lus10003527	29375937	29397715	+	winged-helix DNA-binding transcription factor family protein	scaffold144	scaffold144	AT5G08780.1		1
1	Lus10003528	29381375	29384871	-	Major facilitator superfamily protein	scaffold144	scaffold144	AT2G22730.1		1
1	Lus10003529	29394406	29396105	-		scaffold144	scaffold144	AT1G12790.1		1
1	Lus10003530	29398512	29399045	+	cell wall / vacuolar inhibitor of fructosidase 1	scaffold144	scaffold144	AT1G47960.1	ATC/VIF1,C/VIF1	1
1	Lus10003531	29399642	29403381	-		scaffold144	scaffold144	AT4G13530.1		1
1	Lus10003532	29407414	29410022	+	Galactose-binding protein	scaffold144	scaffold144	AT1G71360.1		1
1	Lus10012438	22065507	22065707	-		scaffold149	scaffold149	AT3G19660.1		1
1	Lus10012441	21984418	21986103	-	F-box family protein	scaffold149	scaffold149	AT1G23780.1		1
1	Lus10012442	21982929	21983516	+		scaffold149	scaffold149	AT1G76600.1		1
1	Lus10012443	21952851	21956360	+	amino acid permease 8	scaffold149	scaffold149	AT1G10010.1	AAP8,ATAAP8	1
1	Lus10012444	21949054	21952088	+	amino acid permease 8	scaffold149	scaffold149	AT1G10010.1	AAP8,ATAAP8	1
1	Lus10012445	21937602	21944022	+	Pyruvate kinase family protein	scaffold149	scaffold149	AT3G22960.1	PKP-ALPHA,PKP1	1
1	Lus10012446	21933851	21936782	+	Pyruvate kinase family protein	scaffold149	scaffold149	AT3G22960.1	PKP-ALPHA,PKP1	1
1	Lus10012447	21916908	21917791	-	Inositol 1,3,4-trisphosphate 5/6-kinase family protein	scaffold149	scaffold149	AT4G08170.2		1
1	Lus10012448	21914196	21914985	+	CCCH-type zinc fingerfamily protein with RNA-binding domain	scaffold149	scaffold149	AT1G07360.1		1
1	Lus10012449	21895181	21896199	-	AGAMOUS-like 62	scaffold149	scaffold149	AT5G60440.1	AGL62	1
1	Lus10012450	21893575	21894698	+	RNA-binding ASCH domain protein	scaffold149	scaffold149	AT3G03320.1		1
1	Lus10012451	21869794	21871363	-	Protein of unknown function (DUF1005)	scaffold149	scaffold149	AT3G19680.1		1
1	Lus10012452	21858109	21858855	-	ATP synthase delta-subunit gene	scaffold149	scaffold149	AT4G09650.1	ATPD	1
1	Lus10012453	21856289	21857827	+		scaffold149	scaffold149	AT4G33740.1		1
1	Lus10012454	21845616	21848948	-	sucrose synthase 4	scaffold149	scaffold149	AT3G43190.1	ATSUS4,SUS4	1
1	Lus10012455	21825180	21829730	-	Ankyrin repeat family protein with DHHC zinc finger domain	scaffold149	scaffold149	AT2G14255.1		1
1	Lus10012456	21823437	21824825	+	NAD(P)-linked oxidoreductase superfamily protein	scaffold149	scaffold149	AT4G33670.1		1
1	Lus10012457	21821226	21822150	-	basic helix-loop-helix (bHLH) DNA-binding superfamily protein	scaffold149	scaffold149	AT4G37850.1		1
1	Lus10012458	21818362	21819939	-		scaffold149	scaffold149	AT5G64510.1		1
1	Lus10012459	21816191	21818093	+	peroxisomal NAD-malate dehydrogenase 1	scaffold149	scaffold149	AT2G22780.1	PMDH1	1
1	Lus10012461	21781502	21782956	-	Leucine-rich repeat protein kinase family protein	scaffold149	scaffold149	AT3G19700.1	IKU2	1
1	Lus10012462	21780096	21781175	-	Leucine-rich receptor-like protein kinase family protein	scaffold149	scaffold149	AT1G09970.1	LRR XI-23,RLK7	1
1	Lus10012463	21772245	21773850	-	Ribosomal protein L7Ae/L30e/S12e/Gadd45 family protein	scaffold149	scaffold149	AT3G62870.1		1
1	Lus10012464	21769532	21770693	+	Ribosomal protein L14p/L23e family protein	scaffold149	scaffold149	AT3G04400.1	emb2171	1
1	Lus10012466	21745023	21745696	+	MLP-like protein 28	scaffold149	scaffold149	AT1G70830.1	MLP28	1
1	Lus10012467	21738060	21739113	+	MLP-like protein 43	scaffold149	scaffold149	AT1G70890.1	MLP43	1
1	Lus10012469	21719473	21722520	+	rRNA processing protein-related	scaffold149	scaffold149	AT5G61330.1		1
1	Lus10012470	21710151	21710375	+	Ribosomal protein S24/S35, mitochondrial	scaffold149	scaffold149	AT3G18240.1		1
1	Lus10012471	21706881	21708471	+	Ribosomal protein S24/S35, mitochondrial	scaffold149	scaffold149	AT3G18240.1		1
1	Lus10012472	21689374	21689970	+	tetratricopeptide repeat (TPR)-containing protein	scaffold149	scaffold149	AT3G51770.2	ATEOL1,ETO1	1
1	Lus10012473	21682800	21684986	-	DNAJ heat shock N-terminal domain-containing protein	scaffold149	scaffold149	AT1G77020.1		1
1	Lus10012474	21681929	21682532	+	Regulator of chromosome condensation (RCC1) family protein	scaffold149	scaffold149	AT1G27060.1		1
1	Lus10012475	21671499	21675377	-	transducin family protein / WD-40 repeat family protein	scaffold149	scaffold149	AT3G21540.1		1
1	Lus10012476	21667664	21670532	+	CBS domain-containing protein with a domain of unknown function (DUF21)	scaffold149	scaffold149	AT2G14520.1		1
1	Lus10012477	21659320	21661672	-	TRICHOME BIREFRINGENCE-LIKE 13	scaffold149	scaffold149	AT2G14530.1	TBL13	1
1	Lus10012478	21655440	21655967	-	pathogenesis-related gene 1	scaffold149	scaffold149	AT2G14610.1	ATPR1,PR 1,PR1	1
1	Lus10012479	21651598	21652098	-	pathogenesis-related gene 1	scaffold149	scaffold149	AT2G14610.1	ATPR1,PR 1,PR1	1
1	Lus10001304	15443018	15449807	+	RPA70-kDa subunit B	scaffold152	scaffold152	AT5G08020.1	ATRPA70B,RPA70B	1
1	Lus10001306	15488878	15498376	+	kinesin-like protein 1	scaffold152	scaffold152	AT3G44730.1	ATKP1,KP1	1
1	Lus10001307	15499443	15499877	+	Protein of unknown function (DUF1278)	scaffold152	scaffold152	AT5G52975.1		1
1	Lus10008580	3808368	3811875	+	translocon at the inner envelope membrane of chloroplasts 110	scaffold1686	scaffold1686	AT1G06950.1	ATTIC110,TIC110	1
1	Lus10008581	3812926	3814040	-	Peroxidase superfamily protein	scaffold1686	scaffold1686	AT5G05340.1		1
1	Lus10008582	3826347	3827528	+	SOS3-interacting protein 1	scaffold1686	scaffold1686	AT5G58380.1	CIPK10,PKS2,SIP1,SNRK3.8	1
1	Lus10008584	3828997	3831526	-	NB-ARC domain-containing disease resistance protein	scaffold1686	scaffold1686	AT3G14470.1		1
1	Lus10008585	3834762	3835139	-	Methyltransferase-related protein	scaffold1686	scaffold1686	AT5G58375.1		1
1	Lus10008586	3836528	3838600	-	Protein kinase superfamily protein	scaffold1686	scaffold1686	AT2G33580.1		1
1	Lus10008587	3843843	3845183	+	Plant protein of unknown function (DUF641)	scaffold1686	scaffold1686	AT2G45260.1		1
1	Lus10008588	3845651	3846226	-	ovate family protein 17	scaffold1686	scaffold1686	AT2G30395.1	ATOFP17,OFP17	1
1	Lus10008589	3848892	3849824	+	ovate family protein 1	scaffold1686	scaffold1686	AT5G01840.1	ATOFP1,OFP1	1
1	Lus10008590	3854603	3857864	-	with no lysine (K) kinase 4	scaffold1686	scaffold1686	AT5G58350.1	WNK4,ZIK2	1
1	Lus10008591	3861869	3864366	-	Protein of unknown function (DUF1350)	scaffold1686	scaffold1686	AT5G47860.1		1
1	Lus10008592	3866929	3870040	-	PAP/OAS1 substrate-binding domain superfamily	scaffold1686	scaffold1686	AT3G51620.2		1
1	Lus10008593	3872868	3874640	+	ATP binding;nucleic acid binding;helicases	scaffold1686	scaffold1686	AT1G12700.1		1
1	Lus10008594	3876046	3876843	+	chlorophyll A/B binding protein 1	scaffold1686	scaffold1686	AT1G29930.1	AB140,CAB1,CAB140,LHCB1.3	1
1	Lus10008595	3877312	3882197	-	Transducin/WD40 repeat-like superfamily protein	scaffold1686	scaffold1686	AT3G49400.1		1
1	Lus10008596	3883501	3885951	-	Nucleotide/sugar transporter family protein	scaffold1686	scaffold1686	AT2G30460.1		1
1	Lus10008597	3888856	3890922	-	Concanavalin A-like lectin protein kinase family protein	scaffold1686	scaffold1686	AT3G53810.1		1
1	Lus10008598	3894338	3894907	+	PRA1 (Prenylated rab acceptor) family protein	scaffold1686	scaffold1686	AT1G55190.1	PRA1.F2,PRA7	1
1	Lus10008599	3895435	3896270	-	Regulator of chromosome condensation (RCC1) family protein	scaffold1686	scaffold1686	AT5G60870.1		1
1	Lus10008600	3897291	3897848	+	PRA1 (Prenylated rab acceptor) family protein	scaffold1686	scaffold1686	AT1G55190.1	PRA1.F2,PRA7	1
1	Lus10008601	3897961	3899742	-	Regulator of chromosome condensation (RCC1) family protein	scaffold1686	scaffold1686	AT5G60870.1		1
1	Lus10008603	3901951	3903228	-	expansin A8	scaffold1686	scaffold1686	AT2G40610.1	ATEXP8,ATEXPA8,ATHEXP ALPHA 1.11,EXP8,EXPA8	1
1	Lus10008604	3907342	3914861	-	Insulinase (Peptidase family M16) family protein	scaffold1686	scaffold1686	AT1G06900.1		1
1	Lus10008605	3918847	3920715	+	Basic-leucine zipper (bZIP) transcription factor family protein	scaffold1686	scaffold1686	AT2G40620.1		1
1	Lus10008606	3921376	3924845	-	lipid transfer protein 3	scaffold1686	scaffold1686	AT5G59320.1	LTP3	1
1	Lus10008607	3925944	3927464	+	Tetratricopeptide repeat (TPR)-like superfamily protein	scaffold1686	scaffold1686	AT1G53600.1		1
1	Lus10008608	3930171	3931423	-	extra-large GTP-binding protein 3	scaffold1686	scaffold1686	AT1G31930.1	XLG3	1
1	Lus10008609	3932772	3935539	+	Protein kinase protein with adenine nucleotide alpha hydrolases-like domain	scaffold1686	scaffold1686	AT1G16760.1		1
1	Lus10008610	3935731	3936045	+	Protein kinase protein with adenine nucleotide alpha hydrolases-like domain	scaffold1686	scaffold1686	AT2G24370.1		1
1	Lus10008611	3939423	3942116	+	terpene synthase 21	scaffold1686	scaffold1686	AT5G23960.1	ATTPS21,TPS21	1
1	Lus10008612	3945514	3946349	+	Gibberellin-regulated family protein	scaffold1686	scaffold1686	AT1G74670.1		1
1	Lus10008613	3947937	3948182	+	Terpenoid cyclases/Protein prenyltransferases superfamily protein	scaffold1686	scaffold1686	AT1G48820.1		1
1	Lus10008614	3949768	3952027	+	terpene synthase 21	scaffold1686	scaffold1686	AT5G23960.2	ATTPS21,TPS21	1
1	Lus10008615	3952888	3953624	-	Pollen Ole e 1 allergen and extensin family protein	scaffold1686	scaffold1686	AT4G08685.1	SAH7	1
1	Lus10008616	3961476	3962997	-	myb domain protein 94	scaffold1686	scaffold1686	AT3G47600.1	ATMYB94,ATMYBCP70,MYB94	1
1	Lus10008617	3969970	3971173	+	Ribosomal protein L34e superfamily protein	scaffold1686	scaffold1686	AT1G26880.1		1
1	Lus10008618	3971432	3973210	-	Tetratricopeptide repeat (TPR)-like superfamily protein	scaffold1686	scaffold1686	AT4G33990.1	EMB2758	1
1	Lus10008619	3973917	3976205	+	S-adenosyl-L-methionine-dependent methyltransferases superfamily protein	scaffold1686	scaffold1686	AT1G26850.1		1
1	Lus10008620	3977665	3980466	+	NAP1-related protein 2	scaffold1686	scaffold1686	AT1G18800.1	NRP2	1
1	Lus10008621	3985551	3986390	+	TEOSINTE BRANCHED, cycloidea and PCF (TCP) 14	scaffold1686	scaffold1686	AT3G47620.1	AtTCP14,TCP14	1
1	Lus10008622	3991742	3992277	+	basic helix-loop-helix (bHLH) DNA-binding superfamily protein	scaffold1686	scaffold1686	AT3G47640.1	PYE	1
1	Lus10008623	3992852	3994410	+	HVA22 homologue A	scaffold1686	scaffold1686	AT1G74520.1	ATHVA22A,HVA22A	1
1	Lus10008624	3995487	3996776	+	Ribosomal protein S4	scaffold1686	scaffold1686	AT5G15200.1		1
1	Lus10008625	3999435	4000154	+	Plant invertase/pectin methylesterase inhibitor superfamily protein	scaffold1686	scaffold1686	AT3G47670.1		1
1	Lus10008626	4002262	4002658	-	basic helix-loop-helix (bHLH) DNA-binding family protein	scaffold1686	scaffold1686	AT3G28857.1		1
1	Lus10008627	4006926	4016890	+	protein kinase 2B	scaffold1686	scaffold1686	AT2G02800.1	APK2B	1
1	Lus10008628	4018250	4024262	+	zinc ion binding	scaffold1686	scaffold1686	AT1G74770.1		1
1	Lus10008629	4025427	4026471	-	LOB domain-containing protein 27	scaffold1686	scaffold1686	AT3G47870.1	LBD27,SCP	1
1	Lus10008630	4027971	4035675	-	Ubiquitin carboxyl-terminal hydrolase-related protein	scaffold1686	scaffold1686	AT3G47890.1		1
1	Lus10008631	4044783	4047554	+	calcium-dependent protein kinase 30	scaffold1686	scaffold1686	AT1G74740.1	ATCPK30,CDPK1A,CPK30	1
1	Lus10008632	4051533	4052801	+	non-ATPase subunit 9	scaffold1686	scaffold1686	AT1G29150.1	ATS9,RPN6	1
1	Lus10008633	4054214	4058822	-	monodehydroascorbate reductase 1	scaffold1686	scaffold1686	AT3G52880.2	ATMDAR1,MDAR1	1
1	Lus10008634	4066518	4069851	+	KCBP-interacting protein kinase	scaffold1686	scaffold1686	AT3G52890.1	KIPK	1
1	Lus10008635	4072170	4073606	+	GDSL-like Lipase/Acylhydrolase family protein	scaffold1686	scaffold1686	AT5G03810.1		1
1	Lus10008636	4073894	4079765	-	ubiquitin-protein ligase 7	scaffold1686	scaffold1686	AT3G53090.1	UPL7	1
1	Lus10008637	4080631	4083327	+	Pentatricopeptide repeat (PPR) superfamily protein	scaffold1686	scaffold1686	AT5G03800.1	EMB166,EMB175,emb1899	1
1	Lus10008638	4084499	4086081	+	embryonic cell protein 63	scaffold1686	scaffold1686	AT2G36640.1	ATECP63,ECP63	1
1	Lus10008639	4090165	4091889	-	GDSL-like Lipase/Acylhydrolase family protein	scaffold1686	scaffold1686	AT5G03810.1		1
1	Lus10008640	4092934	4094451	-	ribosomal protein L24	scaffold1686	scaffold1686	AT2G36620.1	RPL24A	1
1	Lus10008641	4095903	4097636	-	homeobox 51	scaffold1686	scaffold1686	AT5G03790.1	ATHB51,HB51,LMI1	1
1	Lus10008642	4102868	4104610	-	phloem protein 2-A15	scaffold1686	scaffold1686	AT3G53000.1	AtPP2-A15,PP2-A15	1
1	Lus10008643	4108021	4109960	+	sequence-specific DNA binding transcription factors	scaffold1686	scaffold1686	AT3G10040.1		1
1	Lus10008644	4112811	4116471	-	Pyruvate kinase family protein	scaffold1686	scaffold1686	AT3G52990.1		1
1	Lus10008646	4125016	4129468	+	Nucleotide-diphospho-sugar transferases superfamily protein	scaffold1686	scaffold1686	AT5G03760.1	ATCSLA09,ATCSLA9,CSLA09,CSLA9,RAT4	1
1	Lus10008647	4131032	4135071	+	Enolase	scaffold1686	scaffold1686	AT2G36530.1	ENO2,LOS2	1
1	Lus10008648	4136834	4138279	+	Zinc finger C-x8-C-x5-C-x3-H type family protein	scaffold1686	scaffold1686	AT5G42820.1	ATU2AF35B,U2AF35B	1
1	Lus10008649	4140802	4141239	+	Calcium-binding EF-hand family protein	scaffold1686	scaffold1686	AT2G44310.1		1
1	Lus10008650	4142321	4144729	-	pentatricopeptide (PPR) repeat-containing protein	scaffold1686	scaffold1686	AT5G12100.1		1
1	Lus10015838	20832407	20837679	-	phosphatidylserine decarboxylase 2	scaffold175	scaffold175b	AT5G57190.1	PSD2	1
1	Lus10015839	20825727	20827709	-	phosphatidylserine decarboxylase 3	scaffold175	scaffold175b	AT4G25970.1	PSD3	1
1	Lus10015840	20821037	20824815	+	RNA-binding (RRM/RBD/RNP motifs) family protein	scaffold175	scaffold175b	AT5G65260.1		1
1	Lus10015841	20789698	20819839	-	Ribosomal protein L7Ae/L30e/S12e/Gadd45 family protein	scaffold175	scaffold175b	AT3G62870.1		1
1	Lus10015842	20792685	20795813	+	GDSL-like Lipase/Acylhydrolase superfamily protein	scaffold175	scaffold175b	AT5G45670.1		1
1	Lus10015843	20785021	20787092	-	metacaspase 1	scaffold175	scaffold175b	AT1G02170.1	AMC1,ATMC1,ATMCPB1,LOL3,MCP1B	1
1	Lus10015844	20775199	20778437	-	CD2-binding protein-related	scaffold175	scaffold175b	AT5G09390.1		1
1	Lus10015845	20771743	20774280	-		scaffold175	scaffold175b	AT5G64160.1		1
1	Lus10015846	20767090	20770850	+	dentin sialophosphoprotein-related	scaffold175	scaffold175b	AT5G64170.1		1
1	Lus10015847	20762031	20763601	+	Ribosomal RNA adenine dimethylase family protein	scaffold175	scaffold175b	AT1G01860.1	PFC1	1
1	Lus10015848	20747400	20750463	+	response regulator 1	scaffold175	scaffold175b	AT3G16857.1	ARR1,RR1	1
1	Lus10015850	20708840	20710863	-	UDP-N-acetylglucosamine (UAA) transporter family	scaffold175	scaffold175b	AT1G12600.1		1
1	Lus10015852	20687397	20693927	-	Major Facilitator Superfamily with SPX (SYG1/Pho81/XPR1) domain-containing protein	scaffold175	scaffold175b	AT4G22990.1		1
1	Lus10015853	20682200	20686429	-	calcineurin B subunit-related	scaffold175	scaffold175b	AT2G45670.1		1
1	Lus10015854	20672188	20675503	+	Nucleotidyltransferase family protein	scaffold175	scaffold175b	AT2G45620.1		1
1	Lus10015857	20637751	20652723	-	WD-40 repeat family protein / beige-related	scaffold175	scaffold175b	AT2G45540.1		1
1	Lus10015858	20626617	20631591	-	WD-40 repeat family protein / beige-related	scaffold175	scaffold175b	AT2G45540.1		1
1	Lus10015859	20624517	20625413	-		scaffold175	scaffold175b	AT2G45520.1		1
1	Lus10015860	20618208	20622803	-	SMAD/FHA domain-containing protein	scaffold175	scaffold175b	AT2G45460.2		1
1	Lus10015861	20613450	20614912	+	dihydrodipicolinate synthase	scaffold175	scaffold175b	AT2G45440.1	DHDPS2	1
1	Lus10015862	20610252	20611139	+	AT-hook motif nuclear-localized protein 18	scaffold175	scaffold175b	AT3G60870.1	AHL18	1
1	Lus10015863	20598974	20607502	+	SEC7-like guanine nucleotide exchange family protein	scaffold175	scaffold175b	AT4G38200.1		1
1	Lus10015864	20581962	20582297	-	Tetratricopeptide repeat (TPR)-like superfamily protein	scaffold175	scaffold175c	AT1G01970.1		1
1	Lus10015865	20581472	20581723	-	Tetratricopeptide repeat (TPR)-like superfamily protein	scaffold175	scaffold175c	AT1G01970.1		1
1	Lus10015866	20564365	20564774	+	Cornichon family protein	scaffold175	scaffold175c	AT1G12390.1		1
1	Lus10015867	20561258	20563166	-	N-terminal nucleophile aminohydrolases (Ntn hydrolases) superfamily protein	scaffold175	scaffold175c	AT3G60820.1	PBF1	1
1	Lus10015868	20554917	20559082	-	Ku80 family protein	scaffold175	scaffold175c	AT1G48050.1	ATKU80,KU80	1
1	Lus10015869	20550287	20550895	-	hydrolases;protein serine/threonine phosphatases	scaffold175	scaffold175c	AT1G48120.1		1
1	Lus10015870	20542433	20547160	+	secretory 1A	scaffold175	scaffold175c	AT1G02010.1	SEC1A	1
1	Lus10015871	20537402	20541240	+	Phototropic-responsive NPH3 family protein	scaffold175	scaffold175c	AT5G03250.1		1
1	Lus10015872	20533696	20536604	-	DHHC-type zinc finger family protein	scaffold175	scaffold175c	AT4G22750.1		1
1	Lus10015873	20530262	20532220	-		scaffold175	scaffold175c	AT2G45380.1		1
1	Lus10015874	20526551	20528311	-	Pentatricopeptide repeat (PPR) superfamily protein	scaffold175	scaffold175c	AT2G45350.1	CRR4	1
1	Lus10015875	20519707	20519987	-	RNA 2\'-phosphotransferase, Tpt1 / KptA family	scaffold175	scaffold175c	AT2G45330.2	emb1067	1
1	Lus10015876	20516704	20518059	+	UDP-D-glucuronate 4-epimerase 3	scaffold175	scaffold175c	AT4G00110.1	GAE3	1
1	Lus10015877	20512894	20514905	+	Plant invertase/pectin methylesterase inhibitor superfamily	scaffold175	scaffold175c	AT3G60730.1		1
1	Lus10015878	20500828	20501907	+	Ribonuclease H-like superfamily protein	scaffold175	scaffold175c	AT3G25270.1		1
1	Lus10015879	20496493	20497035	+	SAUR-like auxin-responsive protein family	scaffold175	scaffold175c	AT3G60690.1		1
1	Lus10015880	20484852	20485495	-	golgi snare 12	scaffold175	scaffold175c	AT2G45200.2	ATGOS12,GOS12	1
1	Lus10015881	20469033	20472151	-	PLATZ transcription factor family protein	scaffold175	scaffold175c	AT3G60670.1		1
1	Lus10015882	20427323	20458480	+	cytidinediphosphate diacylglycerol synthase 4	scaffold175	scaffold175c	AT2G45150.1	CDS4	1
1	Lus10015883	20440622	20441044	-	Bifunctional inhibitor/lipid-transfer protein/seed storage 2S albumin superfamily protein	scaffold175	scaffold175c	AT4G00165.1		1
1	Lus10015884	20423983	20425986	-	calmodulin-related	scaffold175	scaffold175c	AT1G73440.1		1
1	Lus10015885	20422090	20423727	+	plant VAP homolog 12	scaffold175	scaffold175c	AT2G45140.1	PVA12	1
1	Lus10015886	20409035	20420872	+	Nucleotidyltransferase family protein	scaffold175	scaffold175c	AT4G00060.1	MEE44	1
1	Lus10015887	20405181	20408897	+	Nucleotidyltransferase family protein	scaffold175	scaffold175c	AT4G00060.1	MEE44	1
1	Lus10015888	20402717	20403470	+	C2H2-like zinc finger protein	scaffold175	scaffold175c	AT3G60580.1		1
1	Lus10015889	20400532	20401137	-	Leucine-rich repeat protein kinase family protein	scaffold175	scaffold175c	AT5G61480.1	PXY	1
1	Lus10015890	20389760	20392311	+	O-fucosyltransferase family protein	scaffold175	scaffold175c	AT4G24530.1		1
1	Lus10015891	20386876	20387988	-	Chaperone DnaJ-domain superfamily protein	scaffold175	scaffold175c	AT2G01710.1		1
1	Lus10015892	20382703	20384192	-	beta carbonic anhydrase 5	scaffold175	scaffold175c	AT4G33580.1	ATBCA5,BCA5	1
1	Lus10015893	20349693	20352573	+	ubiquitin-specific protease 16	scaffold175	scaffold175c	AT4G24560.1	UBP16	1
1	Lus10015894	20346235	20349387	+	ubiquitin-specific protease 17	scaffold175	scaffold175c	AT5G65450.1	UBP17	1
1	Lus10015896	20336775	20338005	-	Adenine nucleotide alpha hydrolases-like superfamily protein	scaffold175	scaffold175c	AT1G09740.1		1
1	Lus10015897	20332356	20333186	-	dicarboxylate carrier 2	scaffold175	scaffold175c	AT4G24570.1	DIC2	1
1	Lus10015898	20329315	20331561	+	Pentatricopeptide repeat (PPR) superfamily protein	scaffold175	scaffold175c	AT2G13600.1		1
1	Lus10015899	20325316	20326062	-		scaffold175	scaffold175c	AT1G02070.1		1
1	Lus10015900	20321316	20321894	-	homeobox protein 22	scaffold175	scaffold175c	AT4G24660.1	ATHB22,HB22,MEE68	1
1	Lus10015901	20314993	20315994	-	RING/U-box superfamily protein	scaffold175	scaffold175c	AT1G72220.1		1
1	Lus10015902	20306127	20308078	-	basic helix-loop-helix (bHLH) DNA-binding superfamily protein	scaffold175	scaffold175c	AT1G72210.1		1
1	Lus10015903	20300768	20304373	+	MATE efflux family protein	scaffold175	scaffold175c	AT5G65380.1		1
1	Lus10015904	20295162	20296967	+	MATE efflux family protein	scaffold175	scaffold175c	AT5G10420.1		1
1	Lus10015905	20294574	20295107	+	MATE efflux family protein	scaffold175	scaffold175c	AT5G65380.1		1
1	Lus10015906	20286785	20289414	-	purine permease 3	scaffold175	scaffold175c	AT1G28220.1	ATPUP3,PUP3	1
1	Lus10000889	17824268	17827217	+	calcium-dependent protein kinase 17	scaffold1936	scaffold1936	AT5G12180.1	CPK17	1
1	Lus10000891	17838418	17845569	-	CRT (chloroquine-resistance transporter)-like transporter 3	scaffold1936	scaffold1936	AT5G12170.2	CLT3	1
1	Lus10000892	17848746	17849884	-	Pentatricopeptide repeat (PPR) superfamily protein	scaffold1936	scaffold1936	AT1G62350.1		1
1	Lus10000893	17874081	17876694	+	GDSL-like Lipase/Acylhydrolase superfamily protein	scaffold1936	scaffold1936	AT1G33811.1		1
1	Lus10005032	8549926	8558090	+	HEAT repeat-containing protein	scaffold1982	scaffold1982	AT5G01400.1	ESP4	1
1	Lus10005033	8558956	8561186	+	DNAJ heat shock family protein	scaffold1982	scaffold1982	AT3G08910.1		1
1	Lus10005034	8562298	8567817	-	xyloglucanase 113	scaffold1982	scaffold1982	AT2G35610.1	XEG113	1
1	Lus10005035	8569368	8570889	+	alfin-like 1	scaffold1982	scaffold1982	AT5G05610.1	AL1	1
1	Lus10005036	8571705	8573456	+	myb-like HTH transcriptional regulator family protein	scaffold1982	scaffold1982	AT2G01060.1		1
1	Lus10005037	8576540	8578089	-	2-oxoglutarate (2OG) and Fe(II)-dependent oxygenase superfamily protein	scaffold1982	scaffold1982	AT3G11180.1		1
1	Lus10005038	8582370	8584890	-	calcium-dependent protein kinase 13	scaffold1982	scaffold1982	AT3G51850.1	CPK13	1
1	Lus10005039	8589844	8591694	-	fatty acid desaturase 8	scaffold1982	scaffold1982	AT5G05580.1	FAD8	1
1	Lus10005041	8605933	8606361	-	transcription factor-related	scaffold1982	scaffold1982	AT1G58330.1	ZW2	1
1	Lus10005042	8611293	8614886	+	Plant protein of unknown function (DUF828)	scaffold1982	scaffold1982	AT5G01360.1	TBL3	1
1	Lus10005043	8616147	8620475	+	AMP deaminase, putative / myoadenylate deaminase, putative	scaffold1982	scaffold1982	AT2G38280.1	ATAMPD,FAC1	1
1	Lus10005044	8624064	8624477	-	Stress induced protein	scaffold1982	scaffold1982	AT3G51810.1	AT3,ATEM1,EM1,GEA1	1
1	Lus10005045	8625678	8627606	+	Mitochondrial substrate carrier family protein	scaffold1982	scaffold1982	AT5G01340.1		1
1	Lus10005046	8629769	8632942	+	metallopeptidase M24 family protein	scaffold1982	scaffold1982	AT3G51800.3	ATEBP1,ATG2,EBP1	1
1	Lus10005047	8633979	8635497	+	urophorphyrin methylase 1	scaffold1982	scaffold1982	AT5G40850.1	UPM1	1
1	Lus10005048	8637708	8640029	+	pyruvate decarboxylase-2	scaffold1982	scaffold1982	AT5G54960.1	PDC2	1
1	Lus10005049	8640430	8641845	-	Leucine-rich repeat protein kinase family protein	scaffold1982	scaffold1982	AT2G14440.1		1
1	Lus10005050	8642003	8642416	-	receptor like protein 6	scaffold1982	scaffold1982	AT1G45616.1	AtRLP6,RLP6	1
1	Lus10005051	8643559	8646098	+	BCL-2-associated athanogene 4	scaffold1982	scaffold1982	AT3G51780.1	ATBAG4,BAG4	1
1	Lus10005052	8646873	8649437	+	S-locus lectin protein kinase family protein	scaffold1982	scaffold1982	AT4G27290.1		1
1	Lus10005053	8649636	8652109	+	S-locus lectin protein kinase family protein	scaffold1982	scaffold1982	AT1G11410.1		1
1	Lus10005054	8659740	8661927	+	Protein phosphatase 2C family protein	scaffold1982	scaffold1982	AT4G38520.1		1
1	Lus10005055	8662655	8664213	-	Protein of unknown function (DUF3353)	scaffold1982	scaffold1982	AT2G20920.1		1
1	Lus10005056	8667927	8669485	-	Protein of unknown function (DUF3353)	scaffold1982	scaffold1982	AT2G20920.1		1
1	Lus10005057	8671436	8674777	+	ATPase, V1 complex, subunit B protein	scaffold1982	scaffold1982	AT4G38510.5		1
1	Lus10005058	8676888	8682572	+	Tetratricopeptide repeat (TPR)-like superfamily protein	scaffold1982	scaffold1982	AT3G59040.2		1
1	Lus10005059	8683659	8689447	+	Splicing factor, CC1-like	scaffold1982	scaffold1982	AT2G16940.1		1
1	Lus10005060	8689988	8691952	-	Endomembrane protein 70 protein family	scaffold1982	scaffold1982	AT5G35160.2		1
1	Lus10005061	8693491	8696461	+	PAM domain (PCI/PINT associated module) protein	scaffold1982	scaffold1982	AT1G20200.1	EMB2719,HAP15	1
1	Lus10005062	8699906	8700619	+	Disease resistance-responsive (dirigent-like protein) family protein	scaffold1982	scaffold1982	AT2G21100.1		1
1	Lus10005063	8701757	8705806	-	translocon outer complex protein 120	scaffold1982	scaffold1982	AT3G16620.1	ATTOC120,TOC120	1
1	Lus10005064	8708868	8710136	+	Pentatricopeptide repeat (PPR-like) superfamily protein	scaffold1982	scaffold1982	AT2G21090.1		1
1	Lus10005065	8713593	8714027	+	armadillo repeat only 1	scaffold1982	scaffold1982	AT4G34940.1	ARO1	1
1	Lus10005066	8717758	8718237	+	cold shock domain protein 3	scaffold1982	scaffold1982	AT2G17870.1	ATCSP3,CSP3	1
1	Lus10005067	8721044	8724666	-	Senescence/dehydration-associated protein-related	scaffold1982	scaffold1982	AT2G17840.1	ERD7	1
1	Lus10005068	8725783	8732783	-	HEAT repeat ;HECT-domain (ubiquitin-transferase)	scaffold1982	scaffold1982	AT4G38600.1	KAK,UPL3	1
1	Lus10005069	8735157	8737972	+	synaptotagmin A	scaffold1982	scaffold1982	AT2G20990.1	ATSYTA,NTMC2T1.1,NTMC2TYPE1.1,SYT1,SYTA	1
1	Lus10005070	8738705	8743942	-	beta-galactosidase 14	scaffold1982	scaffold1982	AT4G38590.1	BGAL14	1
1	Lus10005071	8745053	8750610	-	glycosyl hydrolase family 35 protein	scaffold1982	scaffold1982	AT2G16730.1	BGAL13	1
1	Lus10005072	8751736	8756497	+	ubiquitin conjugating enzyme 9	scaffold1982	scaffold1982	AT4G27960.1	UBC9	1
1	Lus10005073	8758862	8760013	+	Basic-leucine zipper (bZIP) transcription factor family protein	scaffold1982	scaffold1982	AT4G35040.1	bZIP19	1
1	Lus10005074	8761972	8764015	+	Transducin family protein / WD-40 repeat family protein	scaffold1982	scaffold1982	AT4G35050.1	MSI3,NFC3	1
1	Lus10000609	26733645	26737643	+	conserved peptide upstream open reading frame 7	scaffold2003	scaffold2003	AT2G31280.1	CPUORF7	1
1	Lus10000610	26738343	26738795	-	2-oxoglutarate (2OG) and Fe(II)-dependent oxygenase superfamily protein	scaffold2003	scaffold2003	AT5G59530.1		1
1	Lus10000611	26739904	26742350	-	2-oxoglutarate (2OG) and Fe(II)-dependent oxygenase superfamily protein	scaffold2003	scaffold2003	AT1G06620.1		1
1	Lus10000612	26744332	26746976	-	2-oxoglutarate (2OG) and Fe(II)-dependent oxygenase superfamily protein	scaffold2003	scaffold2003	AT5G59540.1		1
1	Lus10000613	26762947	26763936	+	lateral organ boundaries-domain 29	scaffold2003	scaffold2003	AT3G58190.1	ASL16,LBD29	1
1	Lus10003353	13441984	13442421	-	Spc97 / Spc98 family of spindle pole body (SBP) component	scaffold203	scaffold203	AT3G43610.1		1
1	Lus10003354	13443039	13448837	-	Spc97 / Spc98 family of spindle pole body (SBP) component	scaffold203	scaffold203	AT3G43610.1		1
1	Lus10003355	13452922	13453254	+	5\'-AMP-activated protein kinase beta-2 subunit protein	scaffold203	scaffold203	AT2G28060.1		1
1	Lus10003356	13454186	13455998	-	HSP20-like chaperones superfamily protein	scaffold203	scaffold203	AT2G27140.1		1
1	Lus10003357	13457360	13457935	+		scaffold203	scaffold203	AT3G52860.1		1
1	Lus10003358	13458674	13460444	-	spliceosomal protein U1A	scaffold203	scaffold203	AT2G47580.1	U1A	1
1	Lus10003359	13461108	13461634	-	cytochrome P450, family 72, subfamily A, polypeptide 8	scaffold203	scaffold203	AT3G14620.1	CYP72A8	1
1	Lus10003360	13467643	13468813	-	cytochrome P450, family 714, subfamily A, polypeptide 1	scaffold203	scaffold203	AT5G24910.1	CYP714A1	1
1	Lus10003361	13474514	13474849	-	cytochrome P450, family 714, subfamily A, polypeptide 1	scaffold203	scaffold203	AT5G24910.1	CYP714A1	1
1	Lus10003362	13475689	13476440	-	dsRNA-binding protein 2	scaffold203	scaffold203	AT2G28380.1	DRB2	1
1	Lus10003363	13476984	13480534	-	Cobalamin-independent synthase family protein	scaffold203	scaffold203	AT5G17920.1	ATCIMS,ATMETS,ATMS1	1
1	Lus10003365	13497754	13501962	+	BTB-POZ and MATH domain 4	scaffold203	scaffold203	AT3G03740.1	ATBPM4,BPM4	1
1	Lus10003366	13505459	13505891	-	NAC domain containing protein 35	scaffold203	scaffold203	AT2G02450.2	anac034,ANAC035,LOV1,NAC035	1
1	Lus10003367	13507196	13510363	-	NAC domain containing protein 35	scaffold203	scaffold203	AT2G02450.2	anac034,ANAC035,LOV1,NAC035	1
1	Lus10001270	29071086	29075398	-	transferases, transferring acyl groups	scaffold2151	scaffold2151	AT4G17910.1		1
1	Lus10001271	29066536	29068201	-	basic helix-loop-helix (bHLH) DNA-binding superfamily protein	scaffold2151	scaffold2151	AT1G72210.1		1
1	Lus10001272	29060465	29064981	-	DEAD box RNA helicase family protein	scaffold2151	scaffold2151	AT5G14610.2		1
1	Lus10001273	29038449	29060012	+	fatty acid desaturase 5	scaffold2151	scaffold2151	AT3G15850.1	ADS3,FAD5,FADB,JB67	1
1	Lus10001274	29055019	29056890	-	12-oxophytodienoate reductase 2	scaffold2151	scaffold2151	AT1G76690.1	ATOPR2,OPR2	1
1	Lus10001275	29051086	29052673	-	12-oxophytodienoate reductase 1	scaffold2151	scaffold2151	AT1G76680.2	ATOPR1,OPR1	1
1	Lus10001276	29048617	29050300	-	12-oxophytodienoate reductase 1	scaffold2151	scaffold2151	AT1G76680.1	ATOPR1,OPR1	1
1	Lus10001277	29042924	29044989	-	AGAMOUS-like 12	scaffold2151	scaffold2151	AT1G71692.1	AGL12,XAL1	1
1	Lus10001278	29040401	29041581	-	Rieske (2Fe-2S) domain-containing protein	scaffold2151	scaffold2151	AT1G71500.1		1
1	Lus10001279	29035163	29036635	+	fatty acid desaturase 5	scaffold2151	scaffold2151	AT3G15850.1	ADS3,FAD5,FADB,JB67	1
1	Lus10001280	29024861	29027270	+	hydroxysteroid dehydrogenase 5	scaffold2151	scaffold2151	AT4G10020.1	AtHSD5,HSD5	1
1	Lus10001281	29022716	29023785	+	disease resistance protein (TIR-NBS-LRR class)	scaffold2151	scaffold2151	AT1G69550.1		1
1	Lus10001282	29018896	29020440	+	spermidine hydroxycinnamoyl transferase	scaffold2151	scaffold2151	AT2G19070.1	SHT	1
1	Lus10001283	29012180	29014128	+	Thioredoxin family protein	scaffold2151	scaffold2151	AT4G10000.1		1
1	Lus10001284	29008690	29011218	-	Tetratricopeptide repeat (TPR)-like superfamily protein	scaffold2151	scaffold2151	AT1G31840.1		1
1	Lus10001285	29003049	29006207	-	Protein kinase superfamily protein	scaffold2151	scaffold2151	AT1G71530.1		1
1	Lus10001286	29000357	29002561	+	Protein of unknown function (DUF179)	scaffold2151	scaffold2151	AT1G33780.1		1
1	Lus10001287	28998443	28999173	+	Major facilitator superfamily protein	scaffold2151	scaffold2151	AT1G22540.1		1
1	Lus10001288	28997741	28998055	+	Major facilitator superfamily protein	scaffold2151	scaffold2151	AT1G72125.1		1
1	Lus10001289	28997010	28997537	+		scaffold2151	scaffold2151	AT1G35430.1		1
1	Lus10005350	11485112	11487081	-	PLATZ transcription factor family protein	scaffold228	scaffold228	AT1G21000.1		1
1	Lus10005351	11497883	11502609	-	Threonyl-tRNA synthetase	scaffold228	scaffold228	AT5G26830.1		1
1	Lus10005352	11503551	11509015	-	vacuolar protein sorting 41	scaffold228	scaffold228	AT1G08190.1	ATVAM2,ATVPS41,VAM2,VPS41,ZIP2	1
1	Lus10005353	11510332	11513780	+	Serine carboxypeptidase S28 family protein	scaffold228	scaffold228	AT5G22860.1		1
1	Lus10005354	11515255	11518995	-	Serine carboxypeptidase S28 family protein	scaffold228	scaffold228	AT5G22860.1		1
1	Lus10005355	11529951	11532352	+		scaffold228	scaffold228	AT1G08220.1		1
1	Lus10005356	11536386	11539155	+	Eukaryotic aspartyl protease family protein	scaffold228	scaffold228	AT5G22850.1		1
1	Lus10005357	11540315	11540647	+	poly(A) binding protein 7	scaffold228	scaffold228	AT2G36660.1	PAB7	1
1	Lus10005358	11546947	11548623	-	spermidine hydroxycinnamoyl transferase	scaffold228	scaffold228	AT2G19070.1	SHT	1
1	Lus10005360	11560064	11561739	+	spermidine hydroxycinnamoyl transferase	scaffold228	scaffold228	AT2G19070.1	SHT	1
1	Lus10005361	11562570	11563973	-	HXXXD-type acyl-transferase family protein	scaffold228	scaffold228	AT3G26040.1		1
1	Lus10005362	11570161	11573525	+	HXXXD-type acyl-transferase family protein	scaffold228	scaffold228	AT3G29635.1		1
1	Lus10005363	11574867	11577391	-	Protein kinase superfamily protein	scaffold228	scaffold228	AT3G44850.1		1
1	Lus10005364	11578344	11580491	+	ser/arg-rich protein kinase 4	scaffold228	scaffold228	AT3G53030.1	SRPK4	1
1	Lus10005365	11581229	11583681	-	magnesium (Mg) transporter 10	scaffold228	scaffold228	AT5G22830.1	ATMGT10,GMN10,MGT10,MRS2-11	1
1	Lus10005366	11584673	11587266	+	ARM repeat superfamily protein	scaffold228	scaffold228	AT5G22820.2		1
1	Lus10005367	11588592	11590328	-	glutathione S-transferase zeta 1	scaffold228	scaffold228	AT2G02390.1	ATGSTZ1,GST18,GSTZ1	1
1	Lus10005368	11591378	11591667	+	glutathione S-transferase zeta 1	scaffold228	scaffold228	AT2G02390.3	ATGSTZ1,GST18,GSTZ1	1
1	Lus10005369	11595863	11600126	-	L-O-methylthreonine resistant 1	scaffold228	scaffold228	AT3G10050.1	OMR1	1
1	Lus10005370	11614574	11617448	+	UDP-D-apiose/UDP-D-xylose synthase 2	scaffold228	scaffold228	AT1G08200.1	AXS2	1
1	Lus10005371	11619148	11626375	+	Adaptor protein complex AP-2, alpha subunit	scaffold228	scaffold228	AT5G22780.1		1
1	Lus10005372	11627104	11629498	-	alternative oxidase 2	scaffold228	scaffold228	AT5G64210.1	AOX2	1
1	Lus10005373	11656714	11661949	+	Disease resistance protein (TIR-NBS-LRR class) family	scaffold228	scaffold228	AT5G36930.2		1
1	Lus10005374	11673246	11673867	+	Disease resistance protein (TIR-NBS class)	scaffold228	scaffold228	AT1G17615.1		1
1	Lus10005375	11675569	11677659	+	Leucine-rich repeat transmembrane protein kinase	scaffold228	scaffold228	AT1G56130.1		1
1	Lus10005376	11683006	11683503	+	disease resistance protein (TIR-NBS-LRR class)	scaffold228	scaffold228	AT1G69550.1		1
1	Lus10001537	28897245	28899464	+	target of AVRB operation1	scaffold232	scaffold232	AT5G44510.1	TAO1	1
1	Lus10001538	28902736	28905990	+	C2 calcium/lipid-binding plant phosphoribosyltransferase family protein	scaffold232	scaffold232	AT1G22610.1		1
1	Lus10001539	28907267	28908519	-	Sec14p-like phosphatidylinositol transfer family protein	scaffold232	scaffold232	AT1G72160.1		1
1	Lus10001540	28913152	28914491	-	GDSL-like Lipase/Acylhydrolase superfamily protein	scaffold232	scaffold232	AT1G71691.2		1
1	Lus10001541	28917764	28918653	-	Domain of unknown function (DUF543)	scaffold232	scaffold232	AT1G22520.2		1
1	Lus10001542	28925548	28927396	+	Sec14p-like phosphatidylinositol transfer family protein	scaffold232	scaffold232	AT1G72160.1		1
1	Lus10001543	28932355	28932866	+	vacuolar ATP synthase G3	scaffold232	scaffold232	AT4G25950.1	VATG3	1
1	Lus10001544	28933568	28936625	-	SPla/RYanodine receptor (SPRY) domain-containing protein	scaffold232	scaffold232	AT1G35470.2		1
1	Lus10001545	28937921	28941071	-	O-fucosyltransferase family protein	scaffold232	scaffold232	AT1G35510.1		1
1	Lus10001548	28963522	28964549	-	myb domain protein 6	scaffold232	scaffold232	AT4G09460.1	AtMYB6,MYB6	1
1	Lus10001549	28974357	28977880	+	Ribosomal protein L10 family protein	scaffold232	scaffold232	AT2G40010.1		1
1	Lus10015564	14756506	14758921	+	SER/ARG-rich protein 34A	scaffold233	scaffold233	AT3G49430.1	SRp34a	1
1	Lus10015566	14777388	14796549	-	Polyketide cyclase/dehydrase and lipid transport superfamily protein	scaffold233	scaffold233	AT1G64720.1	CP5	1
1	Lus10015567	14843350	14844174	+		scaffold233	scaffold233	AT5G24500.1		1
1	Lus10015569	14847146	14848571	-	30S ribosomal protein, putative	scaffold233	scaffold233	AT5G24490.1		1
1	Lus10015570	14850107	14850358	+	dicarboxylate carrier 2	scaffold233	scaffold233	AT4G24570.1	DIC2	1
1	Lus10015571	14851487	14854932	+	pseudo-response regulator 9	scaffold233	scaffold233	AT2G46790.1	APRR9,PRR9,TL1	1
1	Lus10015572	14859328	14859975	-		scaffold233	scaffold233	AT5G24460.1		1
1	Lus10015573	14862240	14867557	+	2-oxoglutarate (2OG) and Fe(II)-dependent oxygenase superfamily protein	scaffold233	scaffold233	AT5G24530.1	DMR6	1
1	Lus10015576	14898568	14901060	-	O-methyltransferase 1	scaffold233	scaffold233	AT5G54160.1	ATOMT1,OMT1	1
1	Lus10015578	14913803	14914430	+		scaffold233	scaffold233	AT4G27660.1		1
1	Lus10015579	14916083	14917315	+	nascent polypeptide-associated complex subunit alpha-like protein 2	scaffold233	scaffold233	AT3G49470.1	NACA2	1
1	Lus10015580	14918044	14919114	-	Peroxidase superfamily protein	scaffold233	scaffold233	AT1G05260.1	RCI3,RCI3A	1
1	Lus10015581	14935350	14941035	-		scaffold233	scaffold233	AT3G49490.1		1
1	Lus10015583	15030605	15032448	-	Heavy metal transport/detoxification superfamily protein	scaffold233	scaffold233	AT5G24580.1		1
1	Lus10015584	15042786	15044871	-	Tetratricopeptide repeat (TPR)-like superfamily protein	scaffold233	scaffold233	AT3G26540.1		1
1	Lus10015585	15045197	15048344	+		scaffold233	scaffold233	AT1G16040.1		1
1	Lus10015586	15054920	15074559	+	Prolyl oligopeptidase family protein	scaffold233	scaffold233	AT1G50380.1		1
1	Lus10015587	15075373	15077493	-	TCV-interacting protein	scaffold233	scaffold233	AT5G24590.2	ANAC091,TIP	1
1	Lus10015588	15079290	15080532	+	Ribosomal protein L6 family	scaffold233	scaffold233	AT1G33140.1	PGY2	1
1	Lus10015589	15145191	15152461	+	DNA mismatch repair protein MutS, type 2	scaffold233	scaffold233	AT5G54090.1		1
1	Lus10015590	15152929	15153828	-	Protein of unknown function, DUF599	scaffold233	scaffold233	AT5G24600.1		1
1	Lus10015591	15170866	15172628	+	Pathogenesis-related thaumatin superfamily protein	scaffold233	scaffold233	AT5G24620.1		1
1	Lus10015593	15178610	15180490	+	Mitochondrial import inner membrane translocase subunit Tim17/Tim22/Tim23 family protein	scaffold233	scaffold233	AT5G24650.1		1
1	Lus10015594	15185214	15185504	-	response to low sulfur 2	scaffold233	scaffold233	AT5G24660.1	LSU2	1
1	Lus10015595	15198305	15203121	+	ATP binding cassette subfamily B19	scaffold233	scaffold233	AT3G28860.1	ABCB19,ATABCB19,ATMDR1,ATMDR11,ATPGP19,MDR1,MDR11,PGP19	1
1	Lus10015597	15217433	15221414	+	SPFH/Band 7/PHB domain-containing membrane-associated protein family	scaffold233	scaffold233	AT4G27585.1		1
1	Lus10015598	15222738	15223128	-	embryo defective 2752	scaffold233	scaffold233	AT4G29660.1	EMB2752	1
1	Lus10015600	15269082	15270676	-		scaffold233	scaffold233	AT1G47980.1		1
1	Lus10015604	15297143	15298762	-	embryo defective 2739	scaffold233	scaffold233	AT4G14590.1	emb2739	1
1	Lus10015605	15314691	15315881	+	chloroplast sulfur E	scaffold233	scaffold233	AT4G26500.1	ATSUFE,CPSUFE,EMB1374,SUFE1	1
1	Lus10015606	15317999	15318802	-	Late embryogenesis abundant (LEA) hydroxyproline-rich glycoprotein family	scaffold233	scaffold233	AT4G26490.1		1
1	Lus10000966	28629564	28632255	-	oxophytodienoate-reductase 3	scaffold2968	scaffold2968	AT2G06050.1	DDE1,OPR3	1
1	Lus10000967	28619562	28628599	-	histone methyltransferases(H3-K4 specific);histone methyltransferases(H3-K36 specific)	scaffold2968	scaffold2968	AT1G77300.1	ASHH2,CCR1,EFS,SDG8	1
1	Lus10000968	28607637	28610773	-	Protein kinase protein with adenine nucleotide alpha hydrolases-like domain	scaffold2968	scaffold2968	AT1G77280.1		1
1	Lus10000969	28597494	28605165	-	Zinc finger C-x8-C-x5-C-x3-H type family protein	scaffold2968	scaffold2968	AT1G21580.1		1
1	Lus10000970	28595086	28597103	+	U2 small nuclear ribonucleoprotein A	scaffold2968	scaffold2968	AT1G09760.1	U2A\'	1
1	Lus10000971	28589378	28594070	-	UDP-sugar pyrophosphorylase	scaffold2968	scaffold2968	AT5G52560.1	ATUSP,USP	1
1	Lus10000972	28585840	28586352	-	Calcium-binding EF-hand family protein	scaffold2968	scaffold2968	AT1G21550.1		1
1	Lus10000973	28573800	28579844	-	S-adenosyl-L-methionine-dependent methyltransferases superfamily protein	scaffold2968	scaffold2968	AT1G77260.1		1
1	Lus10000974	28570614	28571135	+	AGAMOUS-like 36	scaffold2968	scaffold2968	AT5G26650.1	AGL36	1
1	Lus10027004	16691048	16696123	+	high affinity K+ transporter 5	scaffold297	scaffold297	AT4G13420.1	ATHAK5,HAK5	1
1	Lus10027006	16672569	16674409	+	suppressor of npr1-1 constitutive 4	scaffold297	scaffold297	AT1G66980.1	SNC4	1
1	Lus10027008	16662439	16664476	-	Tetratricopeptide repeat (TPR)-like superfamily protein	scaffold297	scaffold297	AT1G71490.1		1
1	Lus10027009	16651561	16661876	+	Nucleotide-sugar transporter family protein	scaffold297	scaffold297	AT2G43240.1		1
1	Lus10027010	16645413	16649327	-	Noc2p family	scaffold297	scaffold297	AT2G18220.1		1
1	Lus10027013	16640400	16641128	-	PR5-like receptor kinase	scaffold297	scaffold297	AT5G38280.1	PR5K	1
1	Lus10027014	16626361	16629692	+	gamete expressed 2	scaffold297	scaffold297	AT5G49150.1	ATGEX2,GEX2	1
1	Lus10027015	16623268	16625708	+	RNA-binding (RRM/RBD/RNP motifs) family protein	scaffold297	scaffold297	AT2G43370.1		1
1	Lus10027016	16620111	16621753	+		scaffold297	scaffold297	AT2G31600.1		1
1	Lus10027018	16604485	16606800	-	Radical SAM superfamily protein	scaffold297	scaffold297	AT2G43360.1	BIO2,BIOB	1
1	Lus10027019	16602555	16603304	-	F-box/RNI-like/FBD-like domains-containing protein	scaffold297	scaffold297	AT5G22610.1		1
1	Lus10027020	16600211	16600834	-	F-box/RNI-like/FBD-like domains-containing protein	scaffold297	scaffold297	AT1G51370.1		1
1	Lus10027021	16595313	16597464	-	glutathione peroxidase 2	scaffold297	scaffold297	AT2G31570.1	ATGPX2,GPX2	1
1	Lus10027022	16592169	16592949	+	Protein of unknown function (DUF1685)	scaffold297	scaffold297	AT2G31560.1		1
1	Lus10027023	16584171	16584695	+	RING/U-box superfamily protein	scaffold297	scaffold297	AT5G47610.1		1
1	Lus10027024	16573087	16573734	+	Pentatricopeptide repeat (PPR-like) superfamily protein	scaffold297	scaffold297	AT5G46680.1		1
1	Lus10027025	16572038	16573046	+	Pentatricopeptide repeat (PPR-like) superfamily protein	scaffold297	scaffold297	AT1G05670.1		1
1	Lus10027026	16567972	16571590	+	inositol transporter 1	scaffold297	scaffold297	AT2G43330.1	ATINT1,INT1	1
1	Lus10027027	16559495	16565112	-	IBR domain-containing protein	scaffold297	scaffold297	AT2G31510.1	ARI7,ATARI7	1
1	Lus10027028	16544414	16544926	+	F-box and associated interaction domains-containing protein	scaffold297	scaffold297	AT4G12560.1	CPR30	1
1	Lus10027029	16537044	16539362	-		scaffold297	scaffold297	AT5G40520.2		1
1	Lus10027030	16533874	16535271	+	ubiquitin-specific protease 12	scaffold297	scaffold297	AT5G06600.3	UBP12	1
1	Lus10027032	16523323	16525559	-	calcium-dependent protein kinase 24	scaffold297	scaffold297	AT2G31500.1	CPK24	1
1	Lus10027033	16497873	16498972	-		scaffold297	scaffold297	AT5G64820.1		1
1	Lus10027035	16485144	16487217	+	RNA-binding (RRM/RBD/RNP motifs) family protein	scaffold297	scaffold297	AT3G20930.1		1
1	Lus10027036	16476187	16478136	+		scaffold297	scaffold297	AT2G31440.1		1
1	Lus10027037	16471877	16475370	+	DNA glycosylase superfamily protein	scaffold297	scaffold297	AT2G31450.1	ATNTH1	1
1	Lus10027038	16466417	16471383	+	cell division cycle protein 48-related / CDC48-related	scaffold297	scaffold297	AT1G05910.1		1
1	Lus10027039	16460578	16462284	-	Integral membrane HRF1 family protein	scaffold297	scaffold297	AT1G30890.1		1
1	Lus10027040	16459072	16459731	+	Leucine-rich repeat (LRR) family protein	scaffold297	scaffold297	AT3G59510.1		1
1	Lus10027041	16455957	16457456	+	B-box zinc finger family protein	scaffold297	scaffold297	AT1G06040.1	STO	1
1	Lus10027043	16441599	16442656	-	Cupredoxin superfamily protein	scaffold297	scaffold297	AT1G72230.1		1
1	Lus10027044	16437686	16438955	-	Protein of unknown function (DUF3755)	scaffold297	scaffold297	AT3G07565.2		1
1	Lus10027045	16403738	16425533	-	electron-transfer flavoprotein:ubiquinone oxidoreductase	scaffold297	scaffold297	AT2G43400.1	ETFQO	1
1	Lus10027046	16397090	16403501	+	Ypt/Rab-GAP domain of gyp1p superfamily protein	scaffold297	scaffold297	AT2G30710.1		1
1	Lus10027047	16390008	16391666	-	Aminotransferase-like, plant mobile domain family protein	scaffold297	scaffold297	AT1G17930.1		1
1	Lus10027048	16372273	16372512	+	HSP20-like chaperones superfamily protein	scaffold297	scaffold297	AT4G27890.1		1
1	Lus10027049	16365696	16366042	+	Peroxidase superfamily protein	scaffold297	scaffold297	AT5G24070.1		1
1	Lus10027050	16358888	16363387	-	Rhodanese/Cell cycle control phosphatase superfamily protein	scaffold297	scaffold297	AT3G59780.1		1
1	Lus10027051	16356397	16358147	+	Eukaryotic protein of unknown function (DUF842)	scaffold297	scaffold297	AT1G05730.1		1
1	Lus10027054	16337552	16338706	-	Protein kinase superfamily protein	scaffold297	scaffold297	AT3G57120.1		1
1	Lus10027056	16328575	16332234	+	O-acetylserine (thiol) lyase isoform C	scaffold297	scaffold297	AT3G59760.1	ATCS-C,OASC	1
1	Lus10027057	16327130	16327543	-	Protein of unknown function (DUF1278)	scaffold297	scaffold297	AT1G76750.1		1
1	Lus10027058	16324877	16326140	+	small subunit ribosomal protein 16	scaffold297	scaffold297	AT4G34620.1	SSR16	1
1	Lus10027059	16320104	16322271	+	IQ-domain 13	scaffold297	scaffold297	AT3G59690.1	IQD13	1
1	Lus10027060	16314075	16314683	+		scaffold297	scaffold297	AT3G59680.2		1
1	Lus10027061	16302579	16306214	-	ACT domain-containing small subunit of acetolactate synthase protein	scaffold297	scaffold297	AT2G31810.1		1
1	Lus10027062	16301052	16301666	-	ABC-2 type transporter family protein	scaffold297	scaffold297	AT4G27420.1		1
1	Lus10027063	16293240	16299911	+	P-loop containing nucleoside triphosphate hydrolases superfamily protein	scaffold297	scaffold297	AT2G01460.1		1
1	Lus10027064	16288849	16290127	+	basic helix-loop-helix (bHLH) DNA-binding superfamily protein	scaffold297	scaffold297	AT1G05710.1		1
1	Lus10027067	16270428	16278138	+	C2 domain-containing protein / GRAM domain-containing protein	scaffold297	scaffold297	AT3G59660.1		1
1	Lus10027068	16266765	16269350	-	plastid transcriptionally active 4	scaffold297	scaffold297	AT1G65260.1	PTAC4,VIPP1	1
1	Lus10027069	16258147	16262979	-	LETM1-like protein	scaffold297	scaffold297	AT3G59820.1		1
1	Lus10027072	16220432	16221175	+	copper ion binding	scaffold297	scaffold297	AT4G05400.1		1
1	Lus10027073	16214049	16219913	-	Endonuclease/exonuclease/phosphatase family protein	scaffold297	scaffold297	AT2G43900.1		1
1	Lus10027074	16211745	16213082	+	Ankyrin repeat family protein	scaffold297	scaffold297	AT2G31820.1		1
1	Lus10027075	16210707	16211321	+	Ankyrin repeat family protein	scaffold297	scaffold297	AT2G31820.1		1
1	Lus10027077	16172183	16174005	-	Nucleic acid-binding, OB-fold-like protein	scaffold297	scaffold297	AT3G59980.1		1
1	Lus10027078	16167598	16171399	+	methylenetetrahydrofolate reductase 1	scaffold297	scaffold297	AT3G59970.3	MTHFR1	1
1	Lus10027079	16162488	16165635	+	Peptidase family C54 protein	scaffold297	scaffold297	AT2G44140.1		1
1	Lus10027080	16155115	16160063	+	RNA-binding protein	scaffold297	scaffold297	AT2G43970.1		1
1	Lus10027081	16143985	16144479	-	Calcium-binding EF-hand family protein	scaffold297	scaffold297	AT1G18210.1		1
1	Lus10027082	16118615	16121900	+	COP9 signalosome subunit 6A	scaffold297	scaffold297	AT5G56280.1	CSN6A	1
1	Lus10027083	16092157	16101963	-	actin-related protein 8	scaffold297	scaffold297	AT5G56180.2	ARP8,ATARP8	1
1	Lus10027084	16081769	16083944	-	holocarboxylase synthase 1	scaffold297	scaffold297	AT2G25710.1	HCS1	1
1	Lus10027085	16079313	16080191	+	suppressor of npr1-1 constitutive 4	scaffold297	scaffold297	AT1G66980.1	SNC4	1
1	Lus10027086	16071490	16075860	+	S-adenosyl-L-methionine-dependent methyltransferases superfamily protein	scaffold297	scaffold297	AT2G43940.1	ATHOL3,HOL3	1
1	Lus10027087	16065994	16068762	-	WPP domain interacting protein 1	scaffold297	scaffold297	AT4G26455.1	WIP1	1
1	Lus10027089	16049603	16050632	-		scaffold297	scaffold297	AT3G59800.1		1
1	Lus10027090	16042839	16043894	-		scaffold297	scaffold297	AT2G43795.2		1
1	Lus10027091	16032046	16040797	-	MAP kinase 6	scaffold297	scaffold297	AT2G43790.1	ATMAPK6,ATMPK6,MAPK6,MPK6	1
1	Lus10027093	16020070	16023215	-	Seven transmembrane MLO family protein	scaffold297	scaffold297	AT4G02600.1	ATMLO1,MLO1	1
1	Lus10027094	16014628	16018972	+	RAB GDP dissociation inhibitor 2	scaffold297	scaffold297	AT3G59920.1	ATGDI2,GDI2	1
1	Lus10027095	16010761	16012624	+		scaffold297	scaffold297	AT4G26450.1		1
1	Lus10027096	16009701	16010720	+		scaffold297	scaffold297	AT4G26450.1		1
1	Lus10027098	15949017	15951189	-	hapless 8	scaffold297	scaffold297	AT5G56250.1	HAP8	1
1	Lus10027099	15937090	15941837	+	RNA-binding KH domain-containing protein	scaffold297	scaffold297	AT3G13230.1		1
1	Lus10027100	15934576	15936158	-	Tetratricopeptide repeat (TPR)-like superfamily protein	scaffold297	scaffold297	AT1G22830.1		1
1	Lus10027101	15922705	15925063	+	BTB/POZ domain-containing protein	scaffold297	scaffold297	AT1G55760.1		1
1	Lus10027104	15896152	15898724	-		scaffold297	scaffold297	AT3G59670.1		1
1	Lus10027107	15865170	15871031	-	Integrin-linked protein kinase family	scaffold297	scaffold297	AT2G31800.1		1
1	Lus10027108	15862035	15863270	+		scaffold297	scaffold297	AT2G43990.1		1
1	Lus10027109	15858741	15859139	-	amino acid permease 2	scaffold297	scaffold297	AT5G09220.1	AAP2	1
1	Lus10027110	15852383	15853631	-	myb domain protein 103	scaffold297	scaffold297	AT5G56110.1	AtMYB103,ATMYB80,MS188,MYB103	1
1	Lus10027111	15841125	15852135	+	proteasome activating protein 200	scaffold297	scaffold297	AT3G13330.1	PA200	1
1	Lus10027112	15839153	15839857	-		scaffold297	scaffold297	AT5G56120.1		1
1	Lus10027113	15834920	15838406	+	Transducin/WD40 repeat-like superfamily protein	scaffold297	scaffold297	AT5G56130.1	AtTEX1,TEX1,THO3	1
1	Lus10027114	15827158	15828687	+	Calcium-binding EF-hand family protein	scaffold297	scaffold297	AT4G26470.1		1
1	Lus10027115	15799399	15805847	-	FKBP-like peptidyl-prolyl cis-trans isomerase family protein	scaffold297	scaffold297	AT2G43560.1		1
1	Lus10027116	15780394	15781119	+	Protein kinase superfamily protein	scaffold297	scaffold297	AT5G39030.1		1
1	Lus10027117	15779054	15779863	+	Protein kinase superfamily protein	scaffold297	scaffold297	AT1G18390.2		1
1	Lus10027119	15769925	15775231	-	Protein kinase superfamily protein	scaffold297	scaffold297	AT5G38260.1		1
1	Lus10027120	15766253	15767419	-	LORELEI-LIKE-GPI-ANCHORED PROTEIN 1	scaffold297	scaffold297	AT5G56170.1	LLG1	1
1	Lus10027121	15763389	15765974	+	methionine aminopeptidase 2A	scaffold297	scaffold297	AT2G44180.1	MAP2A	1
1	Lus10027122	15757998	15761143	-	Protein phosphatase 2C family protein	scaffold297	scaffold297	AT1G16220.1		1
1	Lus10027123	15753705	15755006	+	GRAS family transcription factor	scaffold297	scaffold297	AT1G55580.1	LAS,SCL18	1
1	Lus10027124	15742737	15749590	+	peroxin 5	scaffold297	scaffold297	AT5G56290.1	ATPEX5,PEX5	1
1	Lus10027126	15729249	15729749	-	Ribonuclease E inhibitor RraA/Dimethylmenaquinone methyltransferase	scaffold297	scaffold297	AT5G56260.1		1
1	Lus10027127	15726040	15726942	-	Plant protein of unknown function (DUF868)	scaffold297	scaffold297	AT2G04220.1		1
1	Lus10027128	15723073	15725387	+	Got1/Sft2-like vescicle transport protein family	scaffold297	scaffold297	AT4G26550.1		1
1	Lus10027129	15720438	15722117	+	FKBP-like peptidyl-prolyl cis-trans isomerase family protein	scaffold297	scaffold297	AT4G26555.1		1
1	Lus10027130	15715928	15718555	+	amino acid permease 7	scaffold297	scaffold297	AT5G23810.1	AAP7	1
1	Lus10027131	15713031	15715098	+		scaffold297	scaffold297	AT1G30475.1		1
1	Lus10027132	15708947	15711338	+	GRF1-interacting factor 3	scaffold297	scaffold297	AT4G00850.1	GIF3	1
1	Lus10027133	15703295	15703702	+	Late embryogenesis abundant (LEA) hydroxyproline-rich glycoprotein family	scaffold297	scaffold297	AT3G52470.1		1
1	Lus10027134	15697216	15701861	+		scaffold297	scaffold297	AT1G31660.1		1
1	Lus10027135	15675540	15676705	+	Haloacid dehalogenase-like hydrolase (HAD) superfamily protein	scaffold297	scaffold297	AT3G29760.1		1
1	Lus10027136	15671554	15674165	+	cation exchanger 2	scaffold297	scaffold297	AT3G13320.1	atcax2,CAX2	1
1	Lus10027138	15656951	15661134	-	chloride channel F	scaffold297	scaffold297	AT1G55620.2	ATCLC-F,CLC-F,CLCF	1
1	Lus10027139	15653693	15656350	+	WRKY DNA-binding protein 2	scaffold297	scaffold297	AT5G56270.1	ATWRKY2,WRKY2	1
1	Lus10027141	15643551	15643982	+	Protein of unknown function (DUF1278)	scaffold297	scaffold297	AT5G52975.1		1
1	Lus10006264	12427156	12431482	-	Jojoba acyl CoA reductase-related male sterility protein	scaffold308	scaffold308	AT4G33790.1	CER4,FAR3,G7	1
1	Lus10006265	12424908	12426470	+	Mitochondrial substrate carrier family protein	scaffold308	scaffold308	AT2G37890.1		1
1	Lus10006266	12400080	12401550	+	ataurora3	scaffold308	scaffold308	AT2G45490.1	AtAUR3,AUR3	1
1	Lus10006267	12395749	12398002	-	NAD(P)-linked oxidoreductase superfamily protein	scaffold308	scaffold308	AT2G27680.1		1
1	Lus10006268	12393508	12394472	-		scaffold308	scaffold308	AT4G04190.1		1
1	Lus10006269	12362430	12392894	+	DNA polymerase epsilon catalytic subunit	scaffold308	scaffold308	AT1G08260.1	ABO4,EMB142,EMB2284,EMB529,ESD7,POL2A,TIL1	1
1	Lus10006270	12356879	12361935	-	60S acidic ribosomal protein family	scaffold308	scaffold308	AT2G27710.4		1
1	Lus10006271	12351579	12356256	+	cyclophilin71	scaffold308	scaffold308	AT3G44600.1	CYP71	1
1	Lus10006272	12340792	12345395	+	Protein kinase superfamily protein	scaffold308	scaffold308	AT3G44610.1		1
1	Lus10006273	12333821	12336063	-	KCBP-interacting protein kinase	scaffold308	scaffold308	AT3G52890.1	KIPK	1
1	Lus10006274	12327817	12331493	+	histone deacetylase 9	scaffold308	scaffold308	AT3G44680.1	HDA09,HDA9	1
1	Lus10006275	12326387	12326684	-	cytochrome-c oxidases;electron carriers	scaffold308	scaffold308	AT4G21105.1		1
1	Lus10006276	12318273	12318577	-	cytochrome-c oxidases;electron carriers	scaffold308	scaffold308	AT4G21105.1		1
1	Lus10006277	12303459	12312736	-	pleiotropic drug resistance 11	scaffold308	scaffold308	AT1G66950.1	ATPDR11,PDR11	1
1	Lus10006278	12286199	12289569	+		scaffold308	scaffold308	AT3G22430.1		1
1	Lus10006279	12284886	12285605	-	Zinc finger, C3HC4 type (RING finger) family protein	scaffold308	scaffold308	AT1G18760.1		1
1	Lus10006280	12269301	12271351	+	UDP-Glycosyltransferase superfamily protein	scaffold308	scaffold308	AT5G65550.1		1
1	Lus10006281	12253527	12256112	-	tRNAisopentenyltransferase 2	scaffold308	scaffold308	AT2G27760.1	ATIPT2,IPPT,IPT2	1
1	Lus10006282	12250769	12253246	+	malate synthase	scaffold308	scaffold308	AT5G03860.1	MLS	1
1	Lus10006288	12179281	12182001	-	Major facilitator superfamily protein	scaffold308	scaffold308	AT1G18010.1		1
1	Lus10034196	6815214	6818857	+	glutaredoxin-related	scaffold310	scaffold310a	AT3G11920.1		1
1	Lus10034197	6808797	6811805	+	Calcium-dependent lipid-binding (CaLB domain) family protein	scaffold310	scaffold310a	AT3G19830.1	NTMC2T5.2,NTMC2TYPE5.2	1
1	Lus10034199	6796394	6800906	-	glycosyl hydrolase 9B1	scaffold310	scaffold310a	AT1G70710.1	ATGH9B1,CEL1,GH9B1	1
1	Lus10034200	6791901	6795293	+	Phototropic-responsive NPH3 family protein	scaffold310	scaffold310a	AT3G19850.1		1
1	Lus10034201	6786124	6789344	+	RING/U-box superfamily protein	scaffold310	scaffold310a	AT3G19895.1		1
1	Lus10034202	6777078	6782599	-	ARM repeat superfamily protein	scaffold310	scaffold310a	AT4G27640.1		1
1	Lus10034203	6775446	6776510	+		scaffold310	scaffold310a	AT3G19900.1		1
1	Lus10034204	6773016	6774371	+	Peroxidase superfamily protein	scaffold310	scaffold310a	AT5G05340.1		1
1	Lus10034205	6770587	6772492	+	glutamate-1-semialdehyde 2,1-aminomutase 2	scaffold310	scaffold310a	AT3G48730.1	GSA2	1
1	Lus10034206	6762748	6766470	-	Major facilitator superfamily protein	scaffold310	scaffold310a	AT2G40460.1		1
1	Lus10034207	6757603	6759202	-	Peroxidase superfamily protein	scaffold310	scaffold310a	AT5G05340.1		1
1	Lus10034208	6755335	6756870	+	LOB domain-containing protein 13	scaffold310	scaffold310a	AT2G30340.1	LBD13	1
1	Lus10034209	6751286	6751774	+		scaffold310	scaffold310a	AT1G06930.1		1
1	Lus10034210	6745825	6747565	-	embryo sac development arrest 14	scaffold310	scaffold310a	AT3G60360.1	EDA14,UTP11	1
1	Lus10034211	6739790	6741866	-	Plant protein of unknown function (DUF827)	scaffold310	scaffold310a	AT2G40480.1		1
1	Lus10034212	6735828	6737105	+	CBL-interacting protein kinase 20	scaffold310	scaffold310a	AT5G45820.1	CIPK20,PKS18,SnRK3.6	1
1	Lus10034213	6727704	6729875	+	Haloacid dehalogenase-like hydrolase (HAD) superfamily protein	scaffold310	scaffold310a	AT3G10970.1		1
1	Lus10034214	6726164	6727396	-	dual specificity protein phosphatase (DsPTP1) family protein	scaffold310	scaffold310a	AT3G10940.1		1
1	Lus10034215	6719413	6724224	+	potassium transporter 2	scaffold310	scaffold310a	AT2G40540.1	ATKT2,ATKUP2,KT2,KUP2,SHY3,TRK2	1
1	Lus10034216	6709687	6710199	-	Protein kinase superfamily protein	scaffold310	scaffold310a	AT5G27510.1		1
1	Lus10034217	6709334	6709681	-	mitogen-activated protein kinase kinase kinase 19	scaffold310	scaffold310a	AT5G67080.1	MAPKKK19	1
1	Lus10034218	6705041	6707883	-	Melibiase family protein	scaffold310	scaffold310a	AT3G56310.1		1
1	Lus10034219	6700852	6703976	+	PAP/OAS1 substrate-binding domain superfamily	scaffold310	scaffold310a	AT3G56320.1		1
1	Lus10034220	6696337	6697944	-	N2,N2-dimethylguanosine tRNA methyltransferase	scaffold310	scaffold310a	AT3G56330.1		1
1	Lus10034221	6694593	6696001	+	Tetratricopeptide repeat (TPR)-like superfamily protein	scaffold310	scaffold310a	AT5G09450.1		1
1	Lus10034222	6692539	6693979	-	manganese superoxide dismutase 1	scaffold310	scaffold310a	AT3G10920.1	ATMSD1,MEE33,MSD1	1
1	Lus10034223	6689259	6690282	-	Ribosomal protein S26e family protein	scaffold310	scaffold310a	AT2G40510.1		1
1	Lus10034224	6686736	6687835	-	Reticulon family protein	scaffold310	scaffold310a	AT3G10915.2		1
1	Lus10034225	6685167	6686424	+	appr-1-p processing enzyme family protein	scaffold310	scaffold310a	AT2G40600.1		1
1	Lus10034226	6683409	6684564	+	appr-1-p processing enzyme family protein	scaffold310	scaffold310a	AT2G40600.1		1
1	Lus10034227	6681118	6682352	+	expansin A8	scaffold310	scaffold310a	AT2G40610.1	ATEXP8,ATEXPA8,ATHEXP ALPHA 1.11,EXP8,EXPA8	1
1	Lus10034228	6670249	6670635	-	RING/U-box superfamily protein	scaffold310	scaffold310a	AT5G05280.1		1
1	Lus10034229	6664991	6669574	+	Terpenoid cyclases/Protein prenyltransferases superfamily protein	scaffold310	scaffold310a	AT1G79460.1	ATKS,ATKS1,GA2,KS,KS1	1
1	Lus10034230	6659161	6661136	-	cytochrome P450, family 71 subfamily B, polypeptide 7	scaffold310	scaffold310a	AT1G13110.1	CYP71B7	1
1	Lus10034231	6655692	6658949	+	global transcription factor group B1	scaffold310	scaffold310a	AT1G65440.2	GTB1	1
1	Lus10034232	6649612	6655072	+	Terpenoid cyclases/Protein prenyltransferases superfamily protein	scaffold310	scaffold310a	AT1G79460.1	ATKS,ATKS1,GA2,KS,KS1	1
1	Lus10034233	6648544	6649587	+	Terpenoid cyclases/Protein prenyltransferases superfamily protein	scaffold310	scaffold310a	AT1G79460.1	ATKS,ATKS1,GA2,KS,KS1	1
1	Lus10034234	6642328	6647230	-	binding	scaffold310	scaffold310a	AT1G79150.1		1
1	Lus10034235	6635601	6636251	-		scaffold310	scaffold310a	AT3G56360.1		1
1	Lus10034236	6625722	6628100	-	Uncharacterised conserved protein (UCP030365)	scaffold310	scaffold310a	AT5G05240.1		1
1	Lus10034237	6623212	6625074	+	RING/U-box superfamily protein	scaffold310	scaffold310a	AT5G05230.1		1
1	Lus10034238	6615832	6619807	+	NAD-dependent glycerol-3-phosphate dehydrogenase family protein	scaffold310	scaffold310a	AT2G40690.1	GLY1,SFD1	1
1	Lus10034239	6610969	6614499	+	Nucleic acid-binding, OB-fold-like protein	scaffold310	scaffold310a	AT2G40660.1		1
1	Lus10034240	6603159	6608497	+	Protein kinase family protein with ARM repeat domain	scaffold310	scaffold310a	AT2G40730.1		1
1	Lus10034241	6601430	6602289	+	Mitochondrial ribosomal protein L27	scaffold310	scaffold310a	AT5G40080.1		1
1	Lus10034242	6599897	6600799	-	mitogen-activated protein kinase kinase kinase 20	scaffold310	scaffold310a	AT3G50310.1	MAPKKK20	1
1	Lus10034243	6598130	6599577	+	Rhodanese/Cell cycle control phosphatase superfamily protein	scaffold310	scaffold310a	AT2G40760.1		1
1	Lus10034244	6595129	6596522	-	WRKY DNA-binding protein 70	scaffold310	scaffold310a	AT3G56400.1	ATWRKY70,WRKY70	1
1	Lus10034245	6590687	6594268	+	WRKY DNA-binding protein 55	scaffold310	scaffold310a	AT2G40740.2	ATWRKY55,WRKY55	1
1	Lus10034246	6586729	6587413	+	mitogen-activated protein kinase kinase kinase 21	scaffold310	scaffold310a	AT4G36950.1	MAPKKK21	1
1	Lus10034247	6584858	6586002	-	transcript elongation factor IIS	scaffold310	scaffold310a	AT2G38560.1	TFIIS	1
1	Lus10034248	6583775	6584173	+		scaffold310	scaffold310a	AT5G05220.1		1
1	Lus10034249	6581647	6582423	-	Nucleic acid-binding, OB-fold-like protein	scaffold310	scaffold310a	AT2G40780.1		1
1	Lus10034250	6579821	6581145	+	Protein of unknown function (DUF3133)	scaffold310	scaffold310a	AT5G05190.1		1
1	Lus10034251	6577204	6578607	+		scaffold310	scaffold310a	AT5G05180.1		1
1	Lus10034252	6572834	6573473	-	methyl esterase 17	scaffold310	scaffold310a	AT3G10870.1	ATMES17,MES17	1
1	Lus10034253	6566330	6568684	-	methyl esterase 17	scaffold310	scaffold310a	AT3G10870.1	ATMES17,MES17	1
1	Lus10034254	6562633	6563370	+	RmlC-like cupins superfamily protein	scaffold310	scaffold310a	AT5G39160.1		1
1	Lus10034255	6553966	6555593	-	Ankyrin repeat family protein	scaffold310	scaffold310a	AT5G51160.1		1
1	Lus10034256	6551129	6553477	+	Ankyrin repeat family protein	scaffold310	scaffold310a	AT5G51160.1		1
1	Lus10034257	6548559	6550209	+	Leucine-rich repeat protein kinase family protein	scaffold310	scaffold310a	AT5G58300.1		1
1	Lus10034258	6547628	6548218	+	Leucine-rich repeat protein kinase family protein	scaffold310	scaffold310a	AT5G58300.1		1
1	Lus10034259	6541513	6543420	-	Metallo-hydrolase/oxidoreductase superfamily protein	scaffold310	scaffold310a	AT3G10850.1	GLX2-2,GLY2	1
1	Lus10034260	6531665	6531946	+	Putative membrane lipoprotein	scaffold310	scaffold310a	AT1G68765.1	IDA	1
1	Lus10034261	6522254	6524137	+	Leucine-rich repeat (LRR) family protein	scaffold310	scaffold310a	AT1G13230.1		1
1	Lus10034262	6517083	6518452	-	RNA-dependent RNA polymerase 1	scaffold310	scaffold310a	AT1G14790.1	ATRDRP1,RDR1	1
1	Lus10034263	6508904	6515944	+	nuclear matrix constituent protein-related	scaffold310	scaffold310a	AT1G13220.2	LINC2	1
1	Lus10034264	6498378	6502317	-	Hydroxyproline-rich glycoprotein family protein	scaffold310	scaffold310a	AT3G25690.1	CHUP1	1
1	Lus10034265	6497387	6498248	+	P-loop containing nucleoside triphosphate hydrolases superfamily protein	scaffold310	scaffold310a	AT1G26090.1		1
1	Lus10034266	6495645	6496193	+		scaffold310	scaffold310a	AT1G71740.1		1
1	Lus10034267	6492814	6493227	+	CLAVATA3/ESR-RELATED 12	scaffold310	scaffold310a	AT1G68795.1	CLE12	1
1	Lus10034268	6487861	6490253	-	Family of unknown function (DUF572)	scaffold310	scaffold310a	AT1G25682.1		1
1	Lus10034270	6483084	6483665	-	Eukaryotic aspartyl protease family protein	scaffold310	scaffold310a	AT3G25700.1		1
1	Lus10034271	6479298	6480769	+	basic helix-loop-helix (bHLH) DNA-binding superfamily protein	scaffold310	scaffold310a	AT1G68810.1		1
1	Lus10034272	6462930	6463103	+	ROTUNDIFOLIA like 17	scaffold310	scaffold310a	AT1G13245.1	DVL4,RTFL17	1
1	Lus10034273	6456238	6459190	+	STT7 homolog STN7	scaffold310	scaffold310a	AT1G68830.1	STN7	1
1	Lus10034274	6453483	6454547	+	galacturonosyltransferase-like 3	scaffold310	scaffold310a	AT1G13250.1	GATL3	1
1	Lus10034275	6444864	6453091	-	Di-glucose binding protein with Leucine-rich repeat domain	scaffold310	scaffold310a	AT1G25570.1		1
1	Lus10034276	6431167	6431823	-	related to ABI3/VP1 2	scaffold310	scaffold310a	AT1G68840.1	EDF2,RAP2.8,RAV2,TEM2	1
1	Lus10034277	6428909	6430024	+	Ribosomal protein S25 family protein	scaffold310	scaffold310a	AT2G21580.1		1
1	Lus10034278	6426331	6427278	-	BAK1-interacting receptor-like kinase 1	scaffold310	scaffold310a	AT5G48380.1	BIR1	1
1	Lus10034279	6424640	6425464	-	BAK1-interacting receptor-like kinase 1	scaffold310	scaffold310a	AT5G48380.1	BIR1	1
1	Lus10034280	6421935	6423601	-	myb-like transcription factor family protein	scaffold310	scaffold310a	AT1G25550.1		1
1	Lus10034281	6413913	6416893	+	Endosomal targeting BRO1-like domain-containing protein	scaffold310	scaffold310a	AT1G13310.1		1
1	Lus10034282	6399536	6409670	-	phytochrome and flowering time regulatory protein (PFT1)	scaffold310	scaffold310a	AT1G25540.1	PFT1	1
1	Lus10034283	6394769	6397284	-	Transmembrane amino acid transporter family protein	scaffold310	scaffold310a	AT1G25530.1		1
1	Lus10034284	6391516	6391779	+	Sodium/calcium exchanger family protein	scaffold310	scaffold310a	AT5G17850.1		1
1	Lus10034285	6389978	6390874	+	Protein kinase superfamily protein	scaffold310	scaffold310a	AT5G27510.1		1
1	Lus10034286	6385393	6386625	-	HAL3-like protein A	scaffold310	scaffold310a	AT3G18030.1	ATHAL3,ATHAL3A,HAL3,HAL3A	1
1	Lus10034287	6384987	6385259	+	Xanthine/uracil permease family protein	scaffold310	scaffold310a	AT5G50300.1	ATAZG2,AZG2	1
1	Lus10034288	6383145	6384044	+	mitogen-activated protein kinase kinase kinase 20	scaffold310	scaffold310a	AT3G50310.1	MAPKKK20	1
1	Lus10034289	6380080	6382125	-	Laccase/Diphenol oxidase family protein	scaffold310	scaffold310a	AT2G38080.1	ATLMCO4,IRX12,LAC4,LMCO4	1
1	Lus10034290	6377657	6378949	+	F-box/RNI-like superfamily protein	scaffold310	scaffold310a	AT5G02910.1		1
1	Lus10034291	6376085	6377314	-		scaffold310	scaffold310a	AT1G28140.1		1
1	Lus10034292	6373739	6375267	-	Ribosomal protein L12/ ATP-dependent Clp protease adaptor protein ClpS family protein	scaffold310	scaffold310a	AT1G68660.1		1
1	Lus10034293	6369855	6373005	+	Uncharacterized protein family (UPF0016)	scaffold310	scaffold310a	AT1G25520.1		1
1	Lus10034294	6365540	6368774	+	crooked neck protein, putative / cell cycle protein, putative	scaffold310	scaffold310a	AT5G41770.1		1
1	Lus10034295	6361129	6364096	-	Plasma-membrane choline transporter family protein	scaffold310	scaffold310a	AT1G25500.2		1
1	Lus10034296	6356331	6359310	-	bZIP transcription factor family protein	scaffold310	scaffold310a	AT1G68640.1	PAN	1
1	Lus10034298	6350059	6350886	-	PLANT CADMIUM RESISTANCE 2	scaffold310	scaffold310a	AT1G14870.1	PCR2	1
1	Lus10034299	6342366	6346756	+	protein phosphatase 2A subunit A2	scaffold310	scaffold310a	AT3G25800.1	PDF1,PP2AA2,PR 65	1
1	Lus10034300	6339213	6340751	+	ferulic acid 5-hydroxylase 1	scaffold310	scaffold310a	AT4G36220.1	CYP84A1,FAH1	1
1	Lus10034301	6333861	6337066	+	aluminum-activated malate transporter 9	scaffold310	scaffold310a	AT3G18440.1	ALMT9,AtALMT9	1
1	Lus10034302	6330253	6330889	-	Ribosomal protein PSRP-3/Ycf65	scaffold310	scaffold310a	AT1G68590.1		1
1	Lus10034303	6328226	6329922	+	Regulator of Vps4 activity in the MVB pathway protein	scaffold310	scaffold310a	AT1G13340.1		1
1	Lus10034304	6316001	6319091	-	2-oxoacid dehydrogenases acyltransferase family protein	scaffold310	scaffold310a	AT3G25860.1	LTA2,PLE2	1
1	Lus10034305	6311403	6315398	+	Major facilitator superfamily protein	scaffold310	scaffold310a	AT1G68570.1		1
1	Lus10034306	6298918	6304158	-	xanthine dehydrogenase 1	scaffold310	scaffold310a	AT4G34890.1	ATXDH1,XDH1	1
1	Lus10034307	6293894	6298176	+	Rad23 UV excision repair protein family	scaffold310	scaffold310a	AT3G02540.1	RAD23-3,RAD23C	1
1	Lus10034308	6289089	6292710	+	Rad23 UV excision repair protein family	scaffold310	scaffold310a	AT3G02540.1	RAD23-3,RAD23C	1
1	Lus10034309	6286285	6287623	+	F-box and associated interaction domains-containing protein	scaffold310	scaffold310a	AT4G38870.1		1
1	Lus10034310	6282998	6283543	+		scaffold310	scaffold310a	AT1G13360.1		1
1	Lus10034311	6275810	6277629	+		scaffold310	scaffold310a	AT5G62270.1		1
1	Lus10034312	6272976	6273353	+	NIM1-interacting 2	scaffold310	scaffold310a	AT3G25882.1	NIMIN-2	1
1	Lus10034313	6262173	6263923	-	RNA-binding CRS1 / YhbY (CRM) domain protein	scaffold310	scaffold310a	AT2G28480.1		1
1	Lus10034314	6258230	6261350	+	eukaryotic translation initiation factor SUI1 family protein	scaffold310	scaffold310a	AT1G71350.1		1
1	Lus10034315	6247539	6252708	-	alpha-xylosidase 1	scaffold310	scaffold310a	AT1G68560.1	ATXYL1,TRG1,XYL1	1
1	Lus10034316	6242564	6243517	+	Integrase-type DNA-binding superfamily protein	scaffold310	scaffold310a	AT1G68550.1		1
1	Lus10034317	6241967	6242372	+	conserved peptide upstream open reading frame 53	scaffold310	scaffold310a	AT1G68552.1	CPuORF53	1
1	Lus10034318	6230318	6233019	+	ARM repeat superfamily protein	scaffold310	scaffold310a	AT5G53480.1		1
1	Lus10034319	6225650	6227140	-	3-ketoacyl-CoA synthase 6	scaffold310	scaffold310a	AT1G68530.1	CER6,CUT1,G2,KCS6,POP1	1
1	Lus10034320	6218521	6220006	-	Homocysteine S-methyltransferase family protein	scaffold310	scaffold310a	AT3G25900.1	ATHMT-1,HMT-1	1
1	Lus10034321	6214868	6217402	+		scaffold310	scaffold310a	AT1G55170.1		1
1	Lus10034322	6207711	6209821	-	B-box type zinc finger protein with CCT domain	scaffold310	scaffold310a	AT1G25440.1		1
1	Lus10034323	6200503	6204511	+	DOMON domain-containing protein / dopamine beta-monooxygenase N-terminal domain-containing protein	scaffold310	scaffold310a	AT5G54830.1		1
1	Lus10034324	6190957	6192972	+	Protein of unknown function (DUF1218)	scaffold310	scaffold310a	AT1G13380.1		1
1	Lus10034325	6185232	6187670	-	Caleosin-related family protein	scaffold310	scaffold310a	AT1G70670.1		1
1	Lus10034326	6182485	6184802	+	pyridoxine biosynthesis 2	scaffold310	scaffold310a	AT5G60540.1	ATPDX2,EMB2407,PDX2	1
1	Lus10034327	6175934	6176593	+		scaffold310	scaffold310a	AT1G68490.1		1
1	Lus10034329	6163592	6164719	-	C2H2 and C2HC zinc fingers superfamily protein	scaffold310	scaffold310a	AT1G68480.1	JAG	1
1	Lus10034330	6141831	6144374	+	Regulator of Vps4 activity in the MVB pathway protein	scaffold310	scaffold310a	AT1G25420.1		1
1	Lus10034331	6136875	6138748	+	alpha/beta-Hydrolases superfamily protein	scaffold310	scaffold310a	AT1G77420.1		1
1	Lus10034332	6125345	6126508	+	isopentenyltransferase 1	scaffold310	scaffold310a	AT1G68460.1	ATIPT1,IPT1	1
1	Lus10034333	6116656	6117720	-	isopentenyltransferase 1	scaffold310	scaffold310a	AT1G68460.1	ATIPT1,IPT1	1
1	Lus10034334	6111264	6112211	-	isopentenyltransferase 1	scaffold310	scaffold310a	AT1G68460.1	ATIPT1,IPT1	1
1	Lus10034335	6106975	6107886	+		scaffold310	scaffold310a	AT1G25400.1		1
1	Lus10034336	6102893	6104289	-	endonuclease 2	scaffold310	scaffold310a	AT1G68290.1	ENDO 2	1
1	Lus10034337	6101812	6102543	+	Adenine nucleotide alpha hydrolases-like superfamily protein	scaffold310	scaffold310a	AT1G68300.1		1
1	Lus10034338	6095343	6096528	-	myb domain protein 62	scaffold310	scaffold310a	AT1G68320.1	AtMYB62,BW62B,BW62C,MYB62	1
1	Lus10034339	6079528	6089145	+	glutamine-tRNA ligase, putative / glutaminyl-tRNA synthetase, putative / GlnRS, putative	scaffold310	scaffold310a	AT1G25350.1	OVA9	1
1	Lus10034340	6076684	6077223	+		scaffold310	scaffold310a	AT1G68350.1		1
1	Lus10008829	14345661	14346038	+	Tetratricopeptide repeat (TPR)-like superfamily protein	scaffold312	scaffold312	AT1G16480.1		1
1	Lus10008830	14346523	14350434	+	Tetratricopeptide repeat (TPR)-like superfamily protein	scaffold312	scaffold312	AT4G02750.1		1
1	Lus10008833	14411721	14413087	+	Yippee family putative zinc-binding protein	scaffold312	scaffold312	AT2G40110.1		1
1	Lus10008834	14457053	14458609	-	P-loop containing nucleoside triphosphate hydrolases superfamily protein	scaffold312	scaffold312	AT2G46620.1		1
1	Lus10008835	14460433	14462906	-	P-loop containing nucleoside triphosphate hydrolases superfamily protein	scaffold312	scaffold312	AT4G27680.1		1
1	Lus10008836	14483691	14486354	+	YELLOW STRIPE like 3	scaffold312	scaffold312	AT5G53550.1	ATYSL3,YSL3	1
1	Lus10008838	14512055	14513515	+	cytochrome B5 isoform E	scaffold312	scaffold312	AT5G53560.1	ATB5-A,ATCB5-E,B5 #2,CB5-E	1
1	Lus10008839	14515197	14518487	-	Ypt/Rab-GAP domain of gyp1p superfamily protein	scaffold312	scaffold312	AT3G49350.1		1
1	Lus10008840	14534254	14535055	-	homeobox 7	scaffold312	scaffold312	AT2G46680.1	ATHB-7,ATHB7,HB-7	1
1	Lus10008842	14563444	14564484	-		scaffold312	scaffold312	AT1G57680.1		1
1	Lus10008843	14569287	14570270	-	YELLOW STRIPE like 3	scaffold312	scaffold312	AT5G53550.1	ATYSL3,YSL3	1
1	Lus10008844	14604882	14605319	+	amino acid permease 5	scaffold312	scaffold312	AT1G44100.1	AAP5	1
1	Lus10008845	14650737	14651165	+	SAUR-like auxin-responsive protein family	scaffold312	scaffold312	AT2G46690.1		1
1	Lus10008846	14657277	14662965	+		scaffold312	scaffold312	AT5G53620.1		1
1	Lus10008847	14664408	14665279	-	GRF1-interacting factor 2	scaffold312	scaffold312	AT1G01160.1	GIF2	1
1	Lus10008848	14665636	14666973	+		scaffold312	scaffold312	AT5G53650.1		1
1	Lus10008849	14667431	14670983	-	PEP1 receptor 1	scaffold312	scaffold312	AT1G73080.1	ATPEPR1,PEPR1	1
1	Lus10008850	14677528	14678083	+	hydrolases;protein serine/threonine phosphatases	scaffold312	scaffold312	AT1G48120.1		1
1	Lus10008851	14682429	14686152	-	CTC-interacting domain 10	scaffold312	scaffold312	AT3G49390.1	CID10	1
1	Lus10016088	10699292	10704046	+	SIT4 phosphatase-associated family protein	scaffold344	scaffold344	AT3G45190.1		1
1	Lus10016089	10704810	10704971	+	SIT4 phosphatase-associated family protein	scaffold344	scaffold344	AT2G28360.1		1
1	Lus10016090	10710245	10711661	-	auxin response factor 10	scaffold344	scaffold344	AT2G28350.1	ARF10	1
1	Lus10016091	10711744	10712640	-	auxin response factor 16	scaffold344	scaffold344	AT4G30080.1	ARF16	1
1	Lus10016092	10719636	10721034	-	GATA transcription factor 11	scaffold344	scaffold344	AT1G08010.1	GATA11	1
1	Lus10016093	10725511	10727629	-	tyrosylprotein sulfotransferase	scaffold344	scaffold344	AT1G08030.1	TPST	1
1	Lus10016094	10729316	10734386	-	Pleckstrin homology (PH) and lipid-binding START domains-containing protein	scaffold344	scaffold344	AT2G28320.1		1
1	Lus10016095	10745192	10747761	-	Protein of unknown function (DUF707)	scaffold344	scaffold344	AT2G28310.1		1
1	Lus10016096	10757461	10760450	-	Putative lysine decarboxylase family protein	scaffold344	scaffold344	AT2G28305.1	ATLOG1,LOG1	1
1	Lus10016097	10775061	10780289	-	cyclic nucleotide-gated channel 15	scaffold344	scaffold344	AT2G28260.1	ATCNGC15,CNGC15	1
1	Lus10016098	10798376	10801131	+	Protein kinase superfamily protein	scaffold344	scaffold344	AT2G28250.1	NCRK	1
1	Lus10016099	10801716	10803813	+		scaffold344	scaffold344	AT3G26750.1		1
1	Lus10016102	10808400	10811522	-	Zinc finger (C3HC4-type RING finger) family protein	scaffold344	scaffold344	AT5G60710.1		1
1	Lus10016103	10821643	10827400	-	ATP-dependent helicase family protein	scaffold344	scaffold344	AT1G08060.1	MOM,MOM1	1
1	Lus10016104	10831629	10832944	-	alpha carbonic anhydrase 7	scaffold344	scaffold344	AT1G08080.1	ACA7,ATACA7	1
1	Lus10016105	10836422	10838492	-	alpha carbonic anhydrase 7	scaffold344	scaffold344	AT1G08080.1	ACA7,ATACA7	1
1	Lus10016110	10873171	10875276	-	BEL1-like homeodomain 8	scaffold344	scaffold344	AT2G27990.1	BLH8,PNF	1
1	Lus10016112	10889298	10889795	+	receptor like protein 52	scaffold344	scaffold344	AT5G25910.1	AtRLP52,RLP52	1
1	Lus10016113	10896717	10900436	+	Protein kinase superfamily protein	scaffold344	scaffold344	AT3G57120.1		1
1	Lus10016114	10901732	10903106	-	Protein of unknown function, DUF547	scaffold344	scaffold344	AT5G60720.1		1
1	Lus10016115	10909590	10916069	-	ABC transporter family protein	scaffold344	scaffold344	AT5G60740.1		1
1	Lus10016116	10929352	10931443	+	P-loop containing nucleoside triphosphate hydrolases superfamily protein	scaffold344	scaffold344	AT5G60760.1		1
1	Lus10016117	10931988	10933031	+	P-loop containing nucleoside triphosphate hydrolases superfamily protein	scaffold344	scaffold344	AT5G60760.1		1
1	Lus10016119	10946183	10946861	+	nitrate transporter 2.4	scaffold344	scaffold344	AT5G60770.1	ATNRT2.4,NRT2.4	1
1	Lus10016120	10951299	10952710	+	nitrate transporter 2:1	scaffold344	scaffold344	AT1G08090.1	ACH1,ATNRT2.1,ATNRT2:1,LIN1,NRT2,NRT2.1,NRT2:1,NRT2;1AT	1
1	Lus10016121	10957082	10958899	-	nitrate transporter 2:1	scaffold344	scaffold344	AT1G08090.1	ACH1,ATNRT2.1,ATNRT2:1,LIN1,NRT2,NRT2.1,NRT2:1,NRT2;1AT	1
1	Lus10016122	10961874	10963171	+	EMBRYO DEFECTIVE 140	scaffold344	scaffold344	AT4G24270.2	EMB140	1
1	Lus10016123	10963392	10967103	-	ATPase, AAA-type, CDC48 protein	scaffold344	scaffold344	AT5G03340.1		1
1	Lus10016124	10989550	10993304	+	ATPase, AAA-type, CDC48 protein	scaffold344	scaffold344	AT5G03340.1		1
1	Lus10016125	10995535	10999340	+	ABC-2 type transporter family protein	scaffold344	scaffold344	AT2G28070.1		1
1	Lus10016126	10999728	11001268	-	UDP-Glycosyltransferase superfamily protein	scaffold344	scaffold344	AT2G28080.1		1
1	Lus10016127	11002511	11003721	-	UDP-Glycosyltransferase superfamily protein	scaffold344	scaffold344	AT2G36970.1		1
1	Lus10016128	11023501	11025160	-	UDP-Glycosyltransferase superfamily protein	scaffold344	scaffold344	AT2G36970.1		1
1	Lus10016129	11042324	11042761	+	SAUR-like auxin-responsive protein family	scaffold344	scaffold344	AT2G28085.1		1
1	Lus10016130	11046699	11047127	+	SAUR-like auxin-responsive protein family	scaffold344	scaffold344	AT2G28085.1		1
1	Lus10016131	11047535	11049359	+	SOH1 family protein	scaffold344	scaffold344	AT5G19910.1	MED31	1
1	Lus10016132	11051054	11051428	+	Ribosomal L18p/L5e family protein	scaffold344	scaffold344	AT3G45020.1		1
1	Lus10016133	11060407	11061995	-	Heavy metal transport/detoxification superfamily protein	scaffold344	scaffold344	AT5G60800.1		1
1	Lus10016135	11069370	11072020	-	AMP-dependent synthetase and ligase family protein	scaffold344	scaffold344	AT4G05160.1		1
1	Lus10016137	11080880	11085076	+	carbamoyl phosphate synthetase B	scaffold344	scaffold344	AT1G29900.1	CARB	1
1	Lus10016138	11085726	11087670	+	lactoylglutathione lyase family protein / glyoxalase I family protein	scaffold344	scaffold344	AT1G08110.4		1
1	Lus10016139	11093639	11095111	-	myb domain protein 36	scaffold344	scaffold344	AT5G57620.1	AtMYB36,MYB36	1
1	Lus10016140	11123467	11125781	+	alpha-L-fucosidase 1	scaffold344	scaffold344	AT2G28100.1	ATFUC1,FUC1	1
1	Lus10016141	11126107	11128086	-	S-adenosyl-L-methionine-dependent methyltransferases superfamily protein	scaffold344	scaffold344	AT1G08125.2		1
1	Lus10016142	11128339	11129178	+		scaffold344	scaffold344	AT2G28105.1		1
1	Lus10016143	11129531	11131401	-	SNF7 family protein	scaffold344	scaffold344	AT5G22950.1	VPS24.1	1
1	Lus10016144	11141659	11142904	+	xyloglucan endotransglucosylase/hydrolase 32	scaffold344	scaffold344	AT2G36870.1	XTH32	1
1	Lus10016145	11145523	11148710	-	2-oxoglutarate (2OG) and Fe(II)-dependent oxygenase superfamily protein	scaffold344	scaffold344	AT5G20550.1		1
1	Lus10016147	11162041	11167025	+		scaffold344	scaffold344	AT2G28130.1		1
1	Lus10016148	11183598	11184071	+	Protein of unknown function (DUF1635)	scaffold344	scaffold344	AT5G22930.1		1
1	Lus10016149	11187690	11191863	-	DNA ligase 1	scaffold344	scaffold344	AT1G08130.1	ATLIG1,LIG1	1
1	Lus10016150	11194748	11196613	+	Domain of unknown function (DUF966)	scaffold344	scaffold344	AT2G28150.1		1
1	Lus10016151	11200170	11201714	+	FER-like regulator of iron uptake	scaffold344	scaffold344	AT2G28160.1	ATBHLH029,ATBHLH29,ATFIT1,BHLH029,FIT1,FRU	1
1	Lus10016152	11202201	11207361	-	cation/H+ exchanger 4	scaffold344	scaffold344	AT3G44900.1	ATCHX4,CHX4	1
1	Lus10016153	11212847	11216029	+	cation/H+ exchanger 4	scaffold344	scaffold344	AT3G44900.1	ATCHX4,CHX4	1
1	Lus10016155	11232651	11234873	+	copper/zinc superoxide dismutase 2	scaffold344	scaffold344	AT2G28190.1	CSD2,CZSOD2	1
1	Lus10016156	11259356	11259781	+	Histone superfamily protein	scaffold344	scaffold344	AT3G45980.1	H2B,HTB9	1
1	Lus10016159	11272996	11274176	-	CDK-subunit 2	scaffold344	scaffold344	AT2G27970.1	CKS2	1
1	Lus10016160	11275139	11281039	-	Acyl-CoA N-acyltransferase with RING/FYVE/PHD-type zinc finger domain	scaffold344	scaffold344	AT2G37520.1		1
1	Lus10016161	11287007	11287633	+	Late embryogenesis abundant (LEA) hydroxyproline-rich glycoprotein family	scaffold344	scaffold344	AT5G22870.1		1
1	Lus10016162	11297985	11300351	+	Ring/U-Box superfamily protein	scaffold344	scaffold344	AT2G27950.1		1
1	Lus10016163	11302170	11302808	-	RING/U-box superfamily protein	scaffold344	scaffold344	AT2G27940.1		1
1	Lus10026704	16727651	16729528	+	Got1/Sft2-like vescicle transport protein family	scaffold361	scaffold361	AT3G49420.1		1
1	Lus10026706	16732441	16734911	-	Protein kinase superfamily protein	scaffold361	scaffold361	AT3G59350.1		1
1	Lus10026707	16740011	16740404	+	Disease resistance protein (TIR-NBS-LRR class) family	scaffold361	scaffold361	AT5G36930.2		1
1	Lus10026708	16747091	16749713	-	Protein kinase superfamily protein	scaffold361	scaffold361	AT3G59350.1		1
1	Lus10026711	16760519	16764564	+	Polynucleotide adenylyltransferase family protein	scaffold361	scaffold361	AT1G22660.1		1
1	Lus10026712	16765446	16771134	-	60S acidic ribosomal protein family	scaffold361	scaffold361	AT3G44590.1		1
1	Lus10026714	16783788	16784424	-	60S acidic ribosomal protein family	scaffold361	scaffold361	AT3G44590.1		1
1	Lus10026717	16809188	16812051	+	Ubiquitin-like superfamily protein	scaffold361	scaffold361	AT2G43210.1		1
1	Lus10026718	16819126	16821989	+	Ubiquitin-like superfamily protein	scaffold361	scaffold361	AT2G43210.1		1
1	Lus10026720	16823073	16823444	-	AP2/B3-like transcriptional factor family protein	scaffold361	scaffold361	AT3G18990.1	REM39,VRN1	1
1	Lus10026721	16829325	16830062	+	ARM repeat superfamily protein	scaffold361	scaffold361	AT3G02710.1		1
1	Lus10026722	16832339	16832494	+	glutathione S-transferase TAU 11	scaffold361	scaffold361	AT1G69930.1	ATGSTU11,GSTU11	1
1	Lus10026723	16840685	16841086	+	Disease resistance protein (TIR-NBS-LRR class) family	scaffold361	scaffold361	AT4G36150.1		1
1	Lus10026724	16844282	16845198	-	AP2/B3-like transcriptional factor family protein	scaffold361	scaffold361	AT4G33280.1		1
1	Lus10026725	16848529	16856625	-	trithorax-like protein 2	scaffold361	scaffold361	AT1G05830.1	ATX2,SDG30	1
1	Lus10026726	16865088	16869781	+	ARM repeat superfamily protein	scaffold361	scaffold361	AT2G31660.1	SAD2,URM9	1
1	Lus10026727	16869890	16871813	+	ARM repeat superfamily protein	scaffold361	scaffold361	AT2G31660.1	SAD2,URM9	1
1	Lus10026729	16887854	16889844	-	pectin methylesterase 61	scaffold361	scaffold361	AT3G59010.1	PME61	1
1	Lus10026730	16897962	16898402	+	ILI1 binding bHLH 1	scaffold361	scaffold361	AT2G43060.1	IBH1	1
1	Lus10026731	16902595	16904283	-	RAB GTPase homolog A5D	scaffold361	scaffold361	AT2G31680.1	AtRABA5d,RABA5d	1
1	Lus10026732	16912913	16913308	-	Far-red impaired responsive (FAR1) family protein	scaffold361	scaffold361	AT3G07500.1		1
1	Lus10026733	16917343	16918291	-	basic helix-loop-helix (bHLH) DNA-binding superfamily protein	scaffold361	scaffold361	AT2G43140.1		1
1	Lus10026735	16926320	16927813	-	alpha/beta-Hydrolases superfamily protein	scaffold361	scaffold361	AT2G31690.1		1
1	Lus10026736	16932897	16934047	+	HXXXD-type acyl-transferase family protein	scaffold361	scaffold361	AT3G26040.1		1
1	Lus10026737	16936245	16937084	+	HXXXD-type acyl-transferase family protein	scaffold361	scaffold361	AT5G41040.1		1
1	Lus10026738	16939832	16941124	+		scaffold361	scaffold361	AT1G78170.1		1
1	Lus10026739	16961558	16963181	+	P-loop containing nucleoside triphosphate hydrolases superfamily protein	scaffold361	scaffold361	AT1G20920.2		1
1	Lus10026741	16996630	17001902	+	ENTH/VHS family protein	scaffold361	scaffold361	AT2G43160.1		1
1	Lus10026742	17003703	17006219	+	calcium-dependent protein kinase 32	scaffold361	scaffold361	AT3G57530.1	ATCPK32,CDPK32,CPK32	1
1	Lus10026743	17006953	17015042	-	Phosphoenolpyruvate carboxylase family protein	scaffold361	scaffold361	AT2G43180.1		1
1	Lus10026744	17015675	17018882	-	Eukaryotic protein of unknown function (DUF914)	scaffold361	scaffold361	AT3G59310.1		1
1	Lus10026745	17036219	17038143	-	magnesium transporter 4	scaffold361	scaffold361	AT3G19640.1	MGT4,MRS2-3	1
1	Lus10026746	17043422	17043898	-	magnesium transporter 4	scaffold361	scaffold361	AT3G19640.1	MGT4,MRS2-3	1
1	Lus10026747	17044681	17048941	+	Tetratricopeptide repeat (TPR)-like superfamily protein	scaffold361	scaffold361	AT1G06710.1		1
1	Lus10026748	17058261	17060085	+	Peroxidase superfamily protein	scaffold361	scaffold361	AT5G19890.1		1
1	Lus10026749	17061536	17062454	+	early nodulin-like protein 20	scaffold361	scaffold361	AT2G27035.1	AtENODL20,ENODL20	1
1	Lus10026750	17064405	17069594	-	Argonaute family protein	scaffold361	scaffold361	AT5G21150.1	AGO9	1
1	Lus10026751	17077206	17079303	+	Leucine-rich repeat (LRR) family protein	scaffold361	scaffold361	AT5G21090.1		1
1	Lus10026753	17099778	17104751	+	Plant L-ascorbate oxidase	scaffold361	scaffold361	AT5G21105.1		1
1	Lus10026754	17106899	17110018	+	Nucleotidylyl transferase superfamily protein	scaffold361	scaffold361	AT3G04600.1		1
1	Lus10026756	17134471	17137673	+	Leucine-rich repeat protein kinase family protein	scaffold361	scaffold361	AT2G27060.1		1
1	Lus10026757	17139362	17143321	+	Copper amine oxidase family protein	scaffold361	scaffold361	AT1G31690.1		1
1	Lus10026758	17149409	17151012	+	organic cation/carnitine transporter4	scaffold361	scaffold361	AT3G20660.1	4-Oct,AtOCT4	1
1	Lus10026759	17152327	17152980	-	Protein kinase superfamily protein	scaffold361	scaffold361	AT1G66930.1		1
1	Lus10026760	17153305	17154218	-		scaffold361	scaffold361	AT1G11915.1		1
1	Lus10026761	17159664	17161647	+	Protein kinase superfamily protein	scaffold361	scaffold361	AT1G67000.1		1
1	Lus10026762	17163401	17163745	-	Late embryogenesis abundant (LEA) hydroxyproline-rich glycoprotein family	scaffold361	scaffold361	AT2G27080.1		1
1	Lus10026763	17175795	17178580	-	Protein of unknown function (DUF630 and DUF632)	scaffold361	scaffold361	AT2G27090.1		1
1	Lus10026764	17184323	17185840	-		scaffold361	scaffold361	AT5G21070.1		1
1	Lus10026765	17189168	17189470	-	NB-ARC domain-containing disease resistance protein	scaffold361	scaffold361	AT3G07040.1	RPM1,RPS3	1
1	Lus10026766	17194644	17199333	+	C2H2 zinc-finger protein SERRATE (SE)	scaffold361	scaffold361	AT2G27100.1	SE	1
1	Lus10026767	17200535	17202268	-	FAR1-related sequence 3	scaffold361	scaffold361	AT2G27110.1	FRS3	1
1	Lus10026768	17210106	17210522	+	Bifunctional inhibitor/lipid-transfer protein/seed storage 2S albumin superfamily protein	scaffold361	scaffold361	AT2G27130.1		1
1	Lus10026769	17211343	17213339	+	Bifunctional inhibitor/lipid-transfer protein/seed storage 2S albumin superfamily protein	scaffold361	scaffold361	AT3G43720.1		1
1	Lus10026770	17214327	17215922	+	F-box protein 2	scaffold361	scaffold361	AT5G21040.1	FBX2	1
1	Lus10026771	17216276	17218317	+	SGNH hydrolase-type esterase superfamily protein	scaffold361	scaffold361	AT4G10950.1		1
1	Lus10026772	17221431	17221805	+	Pyridine nucleotide-disulphide oxidoreductase family protein	scaffold361	scaffold361	AT1G74470.1		1
1	Lus10026773	17222793	17226514	+	TCP-1/cpn60 chaperonin family protein	scaffold361	scaffold361	AT3G11830.1		1
1	Lus10026774	17227645	17229902	-	NADH:cytochrome B5 reductase 1	scaffold361	scaffold361	AT5G17770.1	ATCBR,CBR,CBR1	1
1	Lus10026775	17232533	17235480	-	FAD-binding Berberine family protein	scaffold361	scaffold361	AT5G44390.1		1
1	Lus10026777	17277953	17278738	-	Ribose 5-phosphate isomerase, type A protein	scaffold361	scaffold361	AT1G71100.1	RSW10	1
1	Lus10026778	17279207	17280567	-	Pentatricopeptide repeat (PPR) superfamily protein	scaffold361	scaffold361	AT4G14170.1		1
1	Lus10026779	17284571	17284996	+	cystatin B	scaffold361	scaffold361	AT3G12490.2	ATCYS6,ATCYSB,CYSB	1
1	Lus10026780	17287892	17289902	-	Histone superfamily protein	scaffold361	scaffold361	AT5G19490.1		1
1	Lus10026781	17303483	17305528	+	Ubiquitin-associated/translation elongation factor EF1B protein	scaffold361	scaffold361	AT2G26920.1		1
1	Lus10026783	17318296	17321371	-	4-(cytidine 5\'-phospho)-2-C-methyl-D-erithritol kinase	scaffold361	scaffold361	AT2G26930.1	ATCDPMEK,CDPMEK,ISPE,PDE277	1
1	Lus10026784	17327597	17329184	+	Glutathione S-transferase, C-terminal-like;Translation elongation factor EF1B/ribosomal protein S6	scaffold361	scaffold361	AT5G12110.1		1
1	Lus10026787	17359973	17362996	+	myb domain protein 65	scaffold361	scaffold361	AT3G11440.1	ATMYB65,MYB65	1
1	Lus10026788	17365821	17369588	+	Calcineurin-like metallo-phosphoesterase superfamily protein	scaffold361	scaffold361	AT3G03305.1		1
1	Lus10026789	17394834	17395418	-	F-box and associated interaction domains-containing protein	scaffold361	scaffold361	AT3G07870.1		1
1	Lus10026790	17396376	17401007	-	cyclin-dependent kinase C;1	scaffold361	scaffold361	AT5G10270.1	CDKC;1	1
1	Lus10026791	17406793	17409216	+	Pentatricopeptide repeat (PPR) superfamily protein	scaffold361	scaffold361	AT1G52620.1		1
1	Lus10026792	17409850	17412544	-	O-fucosyltransferase family protein	scaffold361	scaffold361	AT1G52630.1		1
1	Lus10026793	17427714	17429334	-	UDP-glucosyl transferase 71B6	scaffold361	scaffold361	AT3G21780.1	UGT71B6	1
1	Lus10026795	17444761	17446161	-	UDP-glucosyl transferase 71B1	scaffold361	scaffold361	AT3G21750.1	UGT71B1	1
1	Lus10026797	17466373	17468398	+		scaffold361	scaffold361	AT5G11280.1		1
1	Lus10026798	17468967	17471300	-	Pectin lyase-like superfamily protein	scaffold361	scaffold361	AT1G80170.1		1
1	Lus10026800	17482076	17482933	-	Protein of unknown function (DUF1644)	scaffold361	scaffold361	AT3G25910.1		1
1	Lus10026801	17490232	17497219	+	2-oxoglutarate (2OG) and Fe(II)-dependent oxygenase superfamily protein	scaffold361	scaffold361	AT5G24530.1	DMR6	1
1	Lus10026802	17497719	17501789	-	transferases;nucleotidyltransferases	scaffold361	scaffold361	AT5G19485.1		1
1	Lus10026803	17508445	17510205	+	Cyclin B1;4	scaffold361	scaffold361	AT2G26760.1	CYCB1;4	1
1	Lus10026805	17520410	17521000	-	molybdopterin biosynthesis MoaE family protein	scaffold361	scaffold361	AT2G43760.1		1
1	Lus10026806	17523760	17527389	-	Plant protein of unknown function (DUF936)	scaffold361	scaffold361	AT1G08760.1		1
1	Lus10026807	17541598	17542710	-	purine permease 3	scaffold361	scaffold361	AT1G28220.1	ATPUP3,PUP3	1
1	Lus10026809	17561480	17573123	-	plectin-related	scaffold361	scaffold361	AT2G26770.1		1
1	Lus10026810	17596288	17596719	+	Receptor-like protein kinase-related family protein	scaffold361	scaffold361	AT1G63600.1		1
1	Lus10026811	17597376	17597567	-	Pentatricopeptide repeat (PPR) superfamily protein	scaffold361	scaffold361	AT2G13600.1		1
1	Lus10026812	17610202	17615361	+	laccase 14	scaffold361	scaffold361	AT5G09360.1	LAC14	1
1	Lus10026813	17624410	17626202	+	beta-6 tubulin	scaffold361	scaffold361	AT5G12250.1	TUB6	1
1	Lus10026814	17642423	17642794	-	RNA-binding (RRM/RBD/RNP motifs) family protein	scaffold361	scaffold361	AT5G12190.1		1
1	Lus10026815	17651227	17651598	-	RNA-binding (RRM/RBD/RNP motifs) family protein	scaffold361	scaffold361	AT5G12190.1		1
1	Lus10026816	17668847	17670151	-	F-box and associated interaction domains-containing protein	scaffold361	scaffold361	AT4G12560.1	CPR30	1
1	Lus10026817	17670984	17675362	-	pyrimidine 2	scaffold361	scaffold361	AT5G12200.1	PYD2	1
1	Lus10026818	17676952	17682467	+	las1-like family protein	scaffold361	scaffold361	AT5G12220.1		1
1	Lus10026819	17686832	17687816	+	heat shock transcription factor B4	scaffold361	scaffold361	AT1G46264.1	AT-HSFB4,HSFB4,SCZ	1
1	Lus10026822	17715884	17757385	-	Putative methyltransferase family protein	scaffold361	scaffold361	AT2G26810.1		1
1	Lus10026823	17725076	17728965	+	Aldolase superfamily protein	scaffold361	scaffold361	AT2G26800.2		1
1	Lus10026824	17760327	17761214	-		scaffold361	scaffold361	AT5G12240.2		1
1	Lus10026825	17762636	17763268	-		scaffold361	scaffold361	AT2G44820.1		1
1	Lus10029075	6838254	6842414	+	Leucine-rich repeat protein kinase family protein	scaffold376	scaffold376b	AT1G10850.1		1
1	Lus10029076	6845614	6847592	+	Protein of unknown function (DUF3755)	scaffold376	scaffold376b	AT1G10820.2		1
1	Lus10029077	6848070	6849725	-	F-box/RNI-like superfamily protein	scaffold376	scaffold376b	AT1G13570.1		1
1	Lus10029078	6851049	6851465	-	global transcription factor group B1	scaffold376	scaffold376b	AT1G65440.2	GTB1	1
1	Lus10029079	6851501	6859130	-	global transcription factor group B1	scaffold376	scaffold376b	AT1G65440.2	GTB1	1
1	Lus10029081	6862413	6863814	-	gibberellin 2-oxidase 8	scaffold376	scaffold376b	AT4G21200.1	ATGA2OX8,GA2OX8	1
1	Lus10029083	6880503	6882898	-	F-box family protein	scaffold376	scaffold376b	AT1G67390.1		1
1	Lus10029085	6884586	6888124	-	global transcription factor group B1	scaffold376	scaffold376b	AT1G65440.2	GTB1	1
1	Lus10029086	6896144	6898033	-	Metallo-hydrolase/oxidoreductase superfamily protein	scaffold376	scaffold376b	AT3G10850.1	GLX2-2,GLY2	1
1	Lus10029088	6903732	6904244	-		scaffold376	scaffold376b	AT3G13950.1		1
1	Lus10029089	6904282	6905421	-	Ankyrin repeat family protein	scaffold376	scaffold376b	AT5G51160.1		1
1	Lus10029090	6909363	6909824	+	thioredoxin H-type 9	scaffold376	scaffold376b	AT3G08710.1	ATH9,TH9,TRX H9	1
1	Lus10029092	6915379	6916765	-	cytochrome P450, family 87, subfamily A, polypeptide 7	scaffold376	scaffold376b	AT1G64930.1	CYP89A7	1
1	Lus10029094	6920408	6921699	-	Peroxidase superfamily protein	scaffold376	scaffold376b	AT1G68850.1		1
1	Lus10029095	6922701	6923489	-		scaffold376	scaffold376b	AT3G25545.1		1
1	Lus10029096	6925250	6927223	-	LAG1 longevity assurance homolog 3	scaffold376	scaffold376b	AT1G13580.2	LAG13	1
1	Lus10029098	6931982	6932372	-	6-phosphogluconate dehydrogenase family protein	scaffold376	scaffold376b	AT3G02360.1		1
1	Lus10029099	6934323	6934901	+	Acyl-CoA N-acyltransferases (NAT) superfamily protein	scaffold376	scaffold376b	AT1G26220.1		1
1	Lus10029100	6935608	6938448	+	cytochrome P450, family 87, subfamily A, polypeptide 2	scaffold376	scaffold376b	AT1G12740.1	CYP87A2	1
1	Lus10029101	6944855	6945511	-	basic leucine-zipper 42	scaffold376	scaffold376b	AT3G30530.1	ATBZIP42,bZIP42	1
1	Lus10029102	6972111	6974170	-	Phototropic-responsive NPH3 family protein	scaffold376	scaffold376b	AT2G30520.1	RPT2	1
1	Lus10029103	6985096	6987292	+	heat shock protein 70 (Hsp 70) family protein	scaffold376	scaffold376b	AT5G28540.1	BIP1	1
1	Lus10029108	6998280	6998867	-	Actin-like ATPase superfamily protein	scaffold376	scaffold376b	AT4G22720.1		1
1	Lus10029109	6999194	7001141	-	WPP domain-interacting protein 2	scaffold376	scaffold376b	AT1G68910.2	WIT2	1
1	Lus10029110	7006936	7008869	+	basic helix-loop-helix (bHLH) DNA-binding superfamily protein	scaffold376	scaffold376b	AT1G68920.3		1
1	Lus10029111	7009074	7011007	-	Thioredoxin superfamily protein	scaffold376	scaffold376b	AT2G37240.1		1
1	Lus10029112	7012290	7012985	-	Armadillo/beta-catenin-like repeat family protein	scaffold376	scaffold376b	AT1G68940.1		1
1	Lus10029113	7013015	7017012	-	Armadillo/beta-catenin-like repeat family protein	scaffold376	scaffold376b	AT1G68940.1		1
1	Lus10029114	7017747	7020138	-	alpha/beta-Hydrolases superfamily protein	scaffold376	scaffold376b	AT1G10740.1		1
1	Lus10029115	7021582	7027324	+	Tetratricopeptide repeat (TPR)-like superfamily protein	scaffold376	scaffold376b	AT1G60770.1		1
1	Lus10029116	7030593	7033917	-	Protein of Unknown Function (DUF239)	scaffold376	scaffold376b	AT1G10750.1		1
1	Lus10029117	7042254	7042925	+	SOUL heme-binding family protein	scaffold376	scaffold376b	AT1G17100.1		1
1	Lus10029118	7043200	7051921	-	Pyruvate phosphate dikinase, PEP/pyruvate binding domain	scaffold376	scaffold376b	AT1G10760.1	GWD,GWD1,SEX1,SOP,SOP1	1
1	Lus10029120	7061425	7062503	-	Ribosomal protein L6 family	scaffold376	scaffold376b	AT1G05190.1	emb2394	1
1	Lus10029121	7066776	7069729	-	Pectin lyase-like superfamily protein	scaffold376	scaffold376b	AT3G26610.1		1
1	Lus10029122	7074208	7076595	+	cysteine-rich RLK (RECEPTOR-like protein kinase) 3	scaffold376	scaffold376b	AT1G70530.1	CRK3	1
1	Lus10029123	7078859	7081457	+	cysteine-rich RLK (RECEPTOR-like protein kinase) 2	scaffold376	scaffold376b	AT1G70520.1	CRK2	1
1	Lus10029124	7081763	7083322	-	S-adenosyl-L-methionine-dependent methyltransferases superfamily protein	scaffold376	scaffold376b	AT1G23360.1	MENG	1
1	Lus10029125	7084551	7090224	-	KNOTTED1-like homeobox gene 6	scaffold376	scaffold376b	AT1G23380.1	KNAT6,KNAT6L,KNAT6S	1
1	Lus10029126	7101140	7103399	-	Plant protein of unknown function (DUF828)	scaffold376	scaffold376b	AT1G60790.1	TBL2	1
1	Lus10029127	7107992	7108543	-	Kelch repeat-containing F-box family protein	scaffold376	scaffold376b	AT1G23390.1		1
1	Lus10029128	7108567	7109166	-	Kelch repeat-containing F-box family protein	scaffold376	scaffold376b	AT1G23390.1		1
1	Lus10029129	7115735	7117704	-	ATP-citrate lyase A-2	scaffold376	scaffold376b	AT1G60810.1	ACLA-2	1
1	Lus10029130	7120120	7121753	+	signal recognition particle binding	scaffold376	scaffold376b	AT5G05670.1		1
1	Lus10029131	7123584	7123871	+	Bifunctional inhibitor/lipid-transfer protein/seed storage 2S albumin superfamily protein	scaffold376	scaffold376b	AT3G18280.1		1
1	Lus10029132	7126224	7128545	+	Protein kinase superfamily protein	scaffold376	scaffold376b	AT1G18390.2		1
1	Lus10029133	7128782	7130754	-		scaffold376	scaffold376b	AT1G10660.1		1
1	Lus10029134	7131202	7133311	-	RNA-binding CRS1 / YhbY (CRM) domain-containing protein	scaffold376	scaffold376b	AT1G23400.1	ATCAF2,CAF2	1
1	Lus10029135	7139041	7140523	+	Plant-specific transcription factor YABBY family protein	scaffold376	scaffold376b	AT1G23420.1	INO	1
1	Lus10029136	7154697	7155663	+	SBP (S-ribonuclease binding protein) family protein	scaffold376	scaffold376b	AT1G10650.1		1
1	Lus10029137	7158446	7159398	+	Peptidase C15, pyroglutamyl peptidase I-like	scaffold376	scaffold376b	AT1G23440.1		1
1	Lus10029138	7160247	7162244	+	Tetratricopeptide repeat (TPR)-like superfamily protein	scaffold376	scaffold376b	AT1G23450.1		1
1	Lus10029139	7162737	7164884	+	Pectin lyase-like superfamily protein	scaffold376	scaffold376b	AT1G23460.1		1
1	Lus10029140	7172377	7174889	+	Pectin lyase-like superfamily protein	scaffold376	scaffold376b	AT1G60590.1		1
1	Lus10029141	7175648	7175924	-	Aha1 domain-containing protein	scaffold376	scaffold376b	AT3G12050.1		1
1	Lus10029142	7178302	7179866	+	enoyl-CoA hydratase/isomerase D	scaffold376	scaffold376b	AT1G60550.1	DHNS,ECHID	1
1	Lus10029143	7180031	7182286	-		scaffold376	scaffold376b	AT1G24560.1		1
1	Lus10029144	7184934	7190398	+	ADP-ribosylation factor A1B	scaffold376	scaffold376b	AT5G14670.1	ARFA1B,ATARFA1B	1
1	Lus10029145	7191524	7193611	+	galactinol synthase 1	scaffold376	scaffold376b	AT2G47180.1	AtGolS1,GolS1	1
1	Lus10029146	7194823	7196995	+	pantothenate kinase 2	scaffold376	scaffold376b	AT4G32180.2	ATPANK2,PANK2	1
1	Lus10029147	7197182	7198911	-	Domain of unknown function (DUF220)	scaffold376	scaffold376b	AT1G70480.2		1
1	Lus10029148	7204763	7205352	-	DC1 domain-containing protein	scaffold376	scaffold376b	AT1G60420.1		1
1	Lus10029149	7207095	7208269	-	O-Glycosyl hydrolases family 17 protein	scaffold376	scaffold376b	AT5G55180.2		1
1	Lus10029151	7212579	7214533	-	Protein kinase superfamily protein	scaffold376	scaffold376b	AT1G23540.1	AtPERK12,IGI1	1
1	Lus10029152	7220252	7221814	+	similar to RCD one 2	scaffold376	scaffold376b	AT1G23550.1	SRO2	1
1	Lus10029153	7228092	7228904	+	Protein of unknown function (DUF1645)	scaffold376	scaffold376b	AT1G70420.1		1
1	Lus10029154	7231693	7232404	+		scaffold376	scaffold376b	AT5G23510.2		1
1	Lus10029155	7235631	7236160	+	Nucleic acid-binding, OB-fold-like protein	scaffold376	scaffold376b	AT1G23750.1		1
1	Lus10029156	7250726	7252713	+	polygalacturonase 2	scaffold376	scaffold376b	AT1G70370.1	PG2	1
1	Lus10029157	7259773	7260338	+		scaffold376	scaffold376b	AT1G70350.1		1
1	Lus10029158	7262870	7264806	+	Plant protein of unknown function (DUF936)	scaffold376	scaffold376b	AT1G70340.1		1
1	Lus10029159	7265965	7268013	+	Radical SAM superfamily protein	scaffold376	scaffold376b	AT1G60230.1		1
1	Lus10029160	7268670	7272572	+	HD domain-containing metal-dependent phosphohydrolase family protein	scaffold376	scaffold376b	AT5G40270.1		1
1	Lus10029161	7273067	7277277	+	splicing factor PWI domain-containing protein / RNA recognition motif (RRM)-containing protein	scaffold376	scaffold376b	AT1G60200.1		1
1	Lus10029162	7278228	7280259	-	equilibrative nucleotide transporter 1	scaffold376	scaffold376b	AT1G70330.1	ENT1,ENT1AT	1
1	Lus10029163	7281458	7283515	-	ARM repeat superfamily protein	scaffold376	scaffold376b	AT1G60190.1		1
1	Lus10029165	7287638	7289017	+	xyloglucan:xyloglucosyl transferase 33	scaffold376	scaffold376b	AT1G10550.1	XET,XTH33	1
1	Lus10029166	7290141	7292836	-	aldehyde dehydrogenase 2B7	scaffold376	scaffold376b	AT1G23800.1	ALDH2B,ALDH2B7	1
1	Lus10029167	7296655	7296864	+	non-ATPase subunit 9	scaffold376	scaffold376b	AT1G29150.1	ATS9,RPN6	1
1	Lus10029168	7297169	7300285	-	pre-mRNA processing ribonucleoprotein binding region-containing protein	scaffold376	scaffold376b	AT1G60170.1	emb1220	1
1	Lus10029169	7304588	7306737	+	spermidine synthase 1	scaffold376	scaffold376b	AT1G23820.1	SPDS1	1
1	Lus10029170	7307144	7309477	+	CRINKLY4 related 4	scaffold376	scaffold376b	AT5G47850.1	CCR4	1
1	Lus10029171	7310178	7312054	-	serine/arginine-rich 22	scaffold376	scaffold376b	AT4G31580.1	RSZP22,SRZ-22,SRZ22	1
1	Lus10029172	7313254	7316967	+	potassium transporter 1	scaffold376	scaffold376b	AT2G30070.1	ATKT1,ATKT1P,ATKUP1,KT1,KUP1	1
1	Lus10029173	7322213	7322830	+	K+ uptake permease 6	scaffold376	scaffold376b	AT1G70300.1	KUP6	1
1	Lus10029174	7323344	7323964	+	ARF-GAP domain 6	scaffold376	scaffold376b	AT3G53710.1	AGD6	1
1	Lus10029175	7337729	7340524	+	trehalose-phosphatase/synthase 9	scaffold376	scaffold376b	AT1G23870.1	ATTPS9,TPS9	1
1	Lus10029176	7342309	7344412	+	NHL domain-containing protein	scaffold376	scaffold376b	AT1G70280.2		1
1	Lus10029177	7346364	7351642	+	Adaptor protein complex AP-1, gamma subunit	scaffold376	scaffold376b	AT1G60070.1		1
1	Lus10029178	7354617	7355699	-	RING/U-box superfamily protein	scaffold376	scaffold376b	AT5G40250.1		1
1	Lus10029179	7357744	7359382	-	Serine/threonine-protein kinase WNK (With No Lysine)-related	scaffold376	scaffold376b	AT1G60060.1		1
1	Lus10029180	7373333	7374838	+	nodulin MtN21 /EamA-like transporter family protein	scaffold376	scaffold376b	AT3G28050.1		1
1	Lus10029182	7380582	7382452	+	MLP-like protein 423	scaffold376	scaffold376b	AT1G24020.1	MLP423	1
1	Lus10029183	7386424	7387544	-	MLP-like protein 423	scaffold376	scaffold376b	AT1G24020.1	MLP423	1
1	Lus10029184	7388581	7390427	+	MLP-like protein 423	scaffold376	scaffold376b	AT1G24020.1	MLP423	1
1	Lus10029185	7394226	7395106	-	MLP-like protein 423	scaffold376	scaffold376b	AT1G24020.1	MLP423	1
1	Lus10029186	7395616	7398860	+	MLP-like protein 423	scaffold376	scaffold376b	AT1G24020.1	MLP423	1
1	Lus10029187	7401156	7403056	+	Protein kinase superfamily protein	scaffold376	scaffold376b	AT1G24030.2		1
1	Lus10029188	7404485	7405852	-	TRICHOME BIREFRINGENCE-LIKE 27	scaffold376	scaffold376b	AT1G70230.1	TBL27	1
1	Lus10029190	7418089	7420116	-	TPX2 (targeting protein for Xklp2) protein family	scaffold376	scaffold376b	AT5G15510.2		1
1	Lus10029191	7421965	7424749	+	Xanthine/uracil permease family protein	scaffold376	scaffold376b	AT5G62890.1		1
1	Lus10029193	7435837	7436563	+		scaffold376	scaffold376b	AT1G60010.1		1
1	Lus10029194	7450554	7452188	-	CYCLIN D1;1	scaffold376	scaffold376b	AT1G70210.1	ATCYCD1;1,CYCD1;1	1
1	Lus10029195	7466470	7467966	+	RNA-binding (RRM/RBD/RNP motifs) family protein	scaffold376	scaffold376b	AT1G70200.1		1
1	Lus10029196	7468393	7470642	+	DEA(D/H)-box RNA helicase family protein	scaffold376	scaffold376b	AT1G59990.1		1
1	Lus10029197	7471036	7471569	-	Uridine diphosphate glycosyltransferase 74E2	scaffold376	scaffold376b	AT1G05680.1	UGT74E2	1
1	Lus10029198	7474614	7474919	-	SAUR-like auxin-responsive protein family	scaffold376	scaffold376b	AT4G38840.1		1
1	Lus10029199	7477496	7478635	-	Mitochondrial transcription termination factor family protein	scaffold376	scaffold376b	AT5G64950.1		1
1	Lus10029200	7481774	7484724	-	IAA-leucine resistant (ILR)-like 2	scaffold376	scaffold376b	AT5G56660.1	ILL2	1
1	Lus10029201	7488281	7488967	+	Peroxidase superfamily protein	scaffold376	scaffold376b	AT1G24110.1		1
1	Lus10029202	7489518	7492171	-	ARG1-like 1	scaffold376	scaffold376b	AT1G24120.1	ARL1	1
1	Lus10029203	7498825	7502534	+	glycyl-tRNA synthetase / glycine--tRNA ligase	scaffold376	scaffold376b	AT1G29880.1		1
1	Lus10029204	7508823	7509530	-	C2H2 and C2HC zinc fingers superfamily protein	scaffold376	scaffold376b	AT1G68360.1		1
1	Lus10029205	7517225	7518328	-	DWNN domain, a CCHC-type zinc finger	scaffold376	scaffold376b	AT5G47430.3		1
1	Lus10029206	7530943	7532292	-	Transducin/WD40 repeat-like superfamily protein	scaffold376	scaffold376b	AT1G24130.1		1
1	Lus10029207	7534046	7534633	-	matrix metalloproteinase	scaffold376	scaffold376b	AT1G70170.1	MMP	1
1	Lus10029208	7538796	7540607	+	NAD(P)-linked oxidoreductase superfamily protein	scaffold376	scaffold376b	AT1G59960.1		1
1	Lus10029209	7541084	7543386	-		scaffold376	scaffold376b	AT1G70160.1		1
1	Lus10029210	7545018	7546944	-	zinc ion binding	scaffold376	scaffold376b	AT1G70150.1		1
1	Lus10029211	7558238	7559403	+	response regulator 4	scaffold376	scaffold376b	AT1G10470.1	ARR4,ATRR1,IBC7,MEE7	1
1	Lus10029212	7568697	7570173	+	formin 8	scaffold376	scaffold376b	AT1G70140.1	ATFH8,FH8	1
1	Lus10029213	7572812	7573635	-		scaffold376	scaffold376b	AT1G24160.1		1
1	Lus10029214	7576514	7577203	+	germin-like protein 7	scaffold376	scaffold376b	AT1G10460.1	GLP7	1
1	Lus10029215	7581395	7582654	-	glucosyl transferase family 8	scaffold376	scaffold376b	AT1G70090.1	GATL9,LGT8	1
1	Lus10029216	7594499	7597645	-	pyruvate dehydrogenase complex E1 alpha subunit	scaffold376	scaffold376b	AT1G59900.1	AT-E1 ALPHA,E1 ALPHA	1
1	Lus10029217	7600021	7604397	-	SIN3-like 4	scaffold376	scaffold376b	AT1G70060.1	SNL4	1
1	Lus10029218	7609755	7611920	-	SIN3-like 3	scaffold376	scaffold376b	AT1G24190.1	ATSIN3,SIN3,SNL3	1
1	Lus10014622	23023925	23026812	-	Beta-ketoacyl synthase	scaffold398	scaffold398	AT2G04540.1		1
1	Lus10014623	22995143	22996787	+	Metallo-hydrolase/oxidoreductase superfamily protein	scaffold398	scaffold398	AT2G04530.1	CPZ,TRZ2	1
1	Lus10014625	22954700	22957043	+	lipid-binding serum glycoprotein family protein	scaffold398	scaffold398	AT1G04970.1		1
1	Lus10014626	22951530	22954370	-	Protein of unknown function (DUF1664)	scaffold398	scaffold398	AT1G04960.1		1
1	Lus10014627	22949541	22949978	-	Nucleic acid-binding, OB-fold-like protein	scaffold398	scaffold398	AT2G04520.1		1
1	Lus10014628	22925170	22927914	-	TATA BOX ASSOCIATED FACTOR II 59	scaffold398	scaffold398	AT1G04950.1	ATTAF6,TAF6,TAFII59	1
1	Lus10014630	22921950	22922273	+	S-protein homologue 8	scaffold398	scaffold398	AT5G38435.1	SPH8	1
1	Lus10014631	22874708	22875520	-	salt tolerance zinc finger	scaffold398	scaffold398	AT1G27730.1	STZ,ZAT10	1
1	Lus10014632	22856414	22859083	+	Phototropic-responsive NPH3 family protein	scaffold398	scaffold398	AT2G14820.1	NPY2	1
1	Lus10014633	22825140	22825678	-	Aminotransferase-like, plant mobile domain family protein	scaffold398	scaffold398	AT2G04865.1		1
1	Lus10014634	22819488	22823221	+	GTP binding;GTP binding	scaffold398	scaffold398	AT5G39960.1		1
1	Lus10014635	22767069	22769159	-	Class I glutamine amidotransferase-like superfamily protein	scaffold398	scaffold398	AT2G23970.1		1
1	Lus10014636	22745913	22749951	+	Family of unknown function (DUF566)	scaffold398	scaffold398	AT1G49890.1		1
1	Lus10014637	22736939	22737736	+	ribosomal protein L24	scaffold398	scaffold398	AT2G36620.1	RPL24A	1
1	Lus10014638	22725490	22734215	+		scaffold398	scaffold398	AT1G60995.1		1
1	Lus10014640	22686566	22688332	-	Major facilitator superfamily protein	scaffold398	scaffold398	AT2G39210.1		1
1	Lus10014641	22659037	22660927	-	APS kinase	scaffold398	scaffold398	AT2G14750.1	AKN1,APK,APK1,ATAKN1	1
1	Lus10014642	22648343	22650562	-	Glycosyl hydrolase family 10 protein	scaffold398	scaffold398	AT4G33840.1		1
1	Lus10014645	22584834	22585055	-	Glycosyl hydrolase family 10 protein	scaffold398	scaffold398	AT4G33830.1		1
1	Lus10014646	22574436	22576069	-	Glycosyl hydrolase superfamily protein	scaffold398	scaffold398	AT4G33820.1		1
1	Lus10014647	22574155	22574397	-	Glycosyl hydrolase superfamily protein	scaffold398	scaffold398	AT4G33820.1		1
1	Lus10014648	22571768	22573957	+	Concanavalin A-like lectin protein kinase family protein	scaffold398	scaffold398	AT5G10530.1		1
1	Lus10014649	22546035	22547096	-	Concanavalin A-like lectin protein kinase family protein	scaffold398	scaffold398	AT5G10530.1		1
1	Lus10014651	22539541	22540653	-	receptor lectin kinase	scaffold398	scaffold398	AT2G37710.1	RLK	1
1	Lus10014652	22522499	22523593	-	Concanavalin A-like lectin protein kinase family protein	scaffold398	scaffold398	AT5G10530.1		1
1	Lus10014653	22508160	22513169	+	Pentatricopeptide repeat (PPR) superfamily protein	scaffold398	scaffold398	AT5G15340.1		1
1	Lus10020414	20878193	20879591	-	phosphoglucomutase, putative / glucose phosphomutase, putative	scaffold44	scaffold44a	AT1G70820.1		1
1	Lus10020415	20880302	20884270	-	light harvesting complex photosystem II subunit 6	scaffold44	scaffold44a	AT1G15820.1	CP24,LHCB6	1
1	Lus10020416	20912612	20913902	+	purine permease 3	scaffold44	scaffold44a	AT1G28220.1	ATPUP3,PUP3	1
1	Lus10020417	20917567	20917857	+	light harvesting complex photosystem II subunit 6	scaffold44	scaffold44a	AT1G15820.1	CP24,LHCB6	1
1	Lus10020418	20917968	20918468	+	light harvesting complex photosystem II subunit 6	scaffold44	scaffold44a	AT1G15820.1	CP24,LHCB6	1
1	Lus10020419	20918840	20920789	-	Thioesterase superfamily protein	scaffold44	scaffold44a	AT5G10160.1		1
1	Lus10020420	20924102	20928598	+		scaffold44	scaffold44a	AT5G64090.1		1
1	Lus10020421	20943866	20944910	-	Peroxidase superfamily protein	scaffold44	scaffold44a	AT2G41480.1		1
1	Lus10020422	20954679	20955624	+	Peroxidase superfamily protein	scaffold44	scaffold44a	AT2G41480.1		1
1	Lus10020425	20990204	20990785	-	Eukaryotic aspartyl protease family protein	scaffold44	scaffold44a	AT2G23945.1		1
1	Lus10020427	20995769	20999489	-	translation initiation factor 3 subunit H1	scaffold44	scaffold44a	AT1G10840.1	TIF3H1	1
1	Lus10020428	21003312	21004537	-		scaffold44	scaffold44a	AT2G34050.1		1
1	Lus10020429	21007148	21009216	-	mitochondrial 28S ribosomal protein S29-related	scaffold44	scaffold44a	AT1G16870.1		1
1	Lus10020430	21010810	21011115	-	SAUR-like auxin-responsive protein family	scaffold44	scaffold44a	AT1G29460.1		1
1	Lus10020431	21016450	21016713	-	SAUR-like auxin-responsive protein family	scaffold44	scaffold44a	AT1G29430.1		1
1	Lus10020432	21020833	21021198	-	SAUR-like auxin-responsive protein family	scaffold44	scaffold44a	AT1G20470.1		1
1	Lus10020433	21022564	21024304	-	Inositol monophosphatase family protein	scaffold44	scaffold44a	AT5G64380.1		1
1	Lus10020434	21025442	21027219	-	cytochrome P450, family 77, subfamily A, polypeptide 5 pseudogene	scaffold44	scaffold44a	AT3G18270.1	CYP77A5P	1
1	Lus10020435	21030040	21034536	-	Protein of unknown function (DUF3506)	scaffold44	scaffold44a	AT4G33630.1	EX1	1
1	Lus10020436	21037574	21039429	-	beta-ureidopropionase	scaffold44	scaffold44a	AT5G64370.1	BETA-UP,PYD3	1
1	Lus10020437	21044456	21046139	-	cytochrome P450, family 81, subfamily D, polypeptide 8	scaffold44	scaffold44a	AT4G37370.1	CYP81D8	1
1	Lus10020438	21050129	21051800	+	Cysteine proteinases superfamily protein	scaffold44	scaffold44a	AT3G57810.2		1
1	Lus10020439	21052518	21052901	+	SAUR-like auxin-responsive protein family	scaffold44	scaffold44a	AT1G29510.1	SAUR68	1
1	Lus10020440	21055163	21055522	+	SAUR-like auxin-responsive protein family	scaffold44	scaffold44a	AT1G29430.1		1
1	Lus10020441	21064356	21064667	+	SAUR-like auxin-responsive protein family	scaffold44	scaffold44a	AT1G29430.1		1
1	Lus10020442	21067002	21068828	+		scaffold44	scaffold44a	AT4G33625.1		1
1	Lus10020444	21072371	21074254	+	Haloacid dehalogenase-like hydrolase (HAD) superfamily protein	scaffold44	scaffold44a	AT2G14110.1		1
1	Lus10020445	21074737	21082094	-	Cysteine proteinases superfamily protein	scaffold44	scaffold44a	AT4G33620.1		1
1	Lus10020446	21084584	21086740	+	Concanavalin A-like lectin protein kinase family protein	scaffold44	scaffold44a	AT5G10530.1		1
1	Lus10020447	21098307	21098768	-	Concanavalin A-like lectin protein kinase family protein	scaffold44	scaffold44a	AT5G10530.1		1
1	Lus10020452	21135084	21137153	+	Concanavalin A-like lectin protein kinase family protein	scaffold44	scaffold44a	AT5G10530.1		1
1	Lus10020453	21140257	21144092	+	Tetratricopeptide repeat (TPR)-like superfamily protein	scaffold44	scaffold44a	AT1G01320.1		1
1	Lus10020454	21145115	21145594	-	zinc knuckle (CCHC-type) family protein	scaffold44	scaffold44a	AT4G00980.1		1
1	Lus10020456	21151594	21153708	+	Concanavalin A-like lectin protein kinase family protein	scaffold44	scaffold44a	AT5G10530.1		1
1	Lus10020457	21163757	21164701	+	Protein of unknown function, DUF593	scaffold44	scaffold44a	AT1G18265.1		1
1	Lus10020458	21171232	21176399	+	subtilase family protein	scaffold44	scaffold44a	AT5G45650.1		1
1	Lus10020459	21188173	21193296	+	aldehyde dehydrogenase 6B2	scaffold44	scaffold44a	AT2G14170.1	ALDH6B2	1
[truncated: 36,260 more rows]
