# Supplementary material for: Mapping Quantitative Trait Loci onto Chromosome-Scale Pseudomolecules in Flax
Source: Methods Protoc. 2020 Apr 4;3(2):28. doi: 10.3390/mps3020028 (PMC7359702; doi:10.3390/mps3020028)
Supplement: Supplementary file 1 [file mps-03-00028-s001.zip › supp_files/program_packages/database_files/TableS6_flax_RGA_coords.txt]

chr	ID	start	end	strand	RGA type	scaffold	refined scaffold
9	Lus10011658	14912729	14914372	-	TM-CC	scaffold10	scaffold10
12	Lus10006971	2697465	2700985	+	TM-CC	scaffold1004	scaffold1004
7	Lus10009500	8537151	8537855	-	TX	scaffold1007	scaffold1007
3	Lus10012628	20893692	20896059	+	RLK	scaffold101	scaffold101
1	Lus10018824	27858914	27866661	-	TM-CC	scaffold103	scaffold103
1	Lus10018855	28039176	28040480	+	RLK	scaffold103	scaffold103
1	Lus10018860	28052429	28053610	+	RLK	scaffold103	scaffold103
1	Lus10018861	28054331	28056175	+	RLK	scaffold103	scaffold103
1	Lus10018902	28244654	28249741	+	TM-CC	scaffold103	scaffold103
1	Lus10018904	28258222	28263580	+	TM-CC	scaffold103	scaffold103
1	Lus10018911	28301588	28305403	+	RLK	scaffold103	scaffold103
1	Lus10018913	28308139	28310947	+	RLK	scaffold103	scaffold103
1	Lus10018937	28438416	28441289	+	NL	scaffold103	scaffold103
8	Lus10010987	18110468	18111222	+	TX	scaffold1035	scaffold1035
8	Lus10010992	18086260	18088674	+	RLK	scaffold1035	scaffold1035
8	Lus10011004	18039903	18041849	-	TM-CC	scaffold1035	scaffold1035
8	Lus10011039	17846243	17852504	+	RLP	scaffold1035	scaffold1035
8	Lus10011064	17714229	17720524	-	RLP	scaffold1035	scaffold1035
14	Lus10011267	9008175	9009185	+	RLP	scaffold1037	scaffold1037a
14	Lus10011278	8869189	8872476	+	NL	scaffold1037	scaffold1037a
7	Lus10011288	2922798	2925256	+	TM-CC	scaffold1037	scaffold1037b
7	Lus10011302	2838905	2841730	-	RLK	scaffold1037	scaffold1037b
1	Lus10005205	13005366	13008536	+	TM-CC	scaffold104	scaffold104
4	Lus10007254	10362804	10379750	-	TM-CC	scaffold105	scaffold105
4	Lus10007261	10275199	10279119	-	CNL	scaffold105	scaffold105
8	Lus10002117	3027624	3029991	-	RLP	scaffold1052	scaffold1052
14	Lus10002945	83415	86255	+	CNL	scaffold1060	scaffold1060
8	Lus10003387	5947161	5950349	+	RLP	scaffold1068	scaffold1068
8	Lus10003389	5960820	5964024	-	RLP	scaffold1068	scaffold1068
2	Lus10014496	22696879	22698411	+	TM-CC	scaffold107	scaffold107
2	Lus10014498	22689807	22692067	+	TM-CC	scaffold107	scaffold107
2	Lus10014525	22568249	22570799	-	RLK	scaffold107	scaffold107
2	Lus10014582	22303408	22305003	-	TN	scaffold107	scaffold107
2	Lus10014583	22303042	22303380	-	NBS	scaffold107	scaffold107
8	Lus10006323	19194516	19196147	-	TM-CC	scaffold1072	scaffold1072
10	Lus10000934	17964839	17967780	-	NBS	scaffold1098	scaffold1098
1	Lus10003612	27144226	27147986	+	RLK	scaffold1099	scaffold1099
1	Lus10003624	27080008	27081438	-	RLP	scaffold1099	scaffold1099
7	Lus10003315	10643115	10653852	-	TM-CC	scaffold1105	scaffold1105
15	Lus10002147	15563555	15565551	-	RLK	scaffold1106	scaffold1106
15	Lus10002149	15552167	15555691	+	TM-CC	scaffold1106	scaffold1106
1	Lus10018191	18981564	18983689	+	RLP	scaffold112	scaffold112
14	Lus10003337	4660550	4665302	-	TM-CC	scaffold1120	scaffold1120
6	Lus10021275	16109248	16112188	+	RLK	scaffold1123	scaffold1123a
6	Lus10021329	16372117	16380367	-	TM-CC	scaffold1123	scaffold1123a
8	Lus10021383	2232102	2234180	+	RLK	scaffold1123	scaffold1123b
9	Lus10004333	1422722	1425075	-	RLK	scaffold1134	scaffold1134
3	Lus10006215	3197176	3199063	+	RLK	scaffold1140	scaffold1140
1	Lus10027831	4746656	4748620	-	TM-CC	scaffold1143	scaffold1143a
12	Lus10027856	16421267	16424870	+	RLP	scaffold1143	scaffold1143b
12	Lus10027920	16726425	16728091	-	TX	scaffold1143	scaffold1143b
15	Lus10004032	7700122	7703267	-	RLK	scaffold1155	scaffold1155
2	Lus10017911	9407371	9409696	-	RLK	scaffold116	scaffold116
11	Lus10013729	2430179	2432516	+	TN	scaffold1168	scaffold1168
6	Lus10017178	11360563	11363531	-	RLK	scaffold117	scaffold117
6	Lus10017247	11700195	11703311	+	RLK	scaffold117	scaffold117
6	Lus10017251	11717720	11720876	-	RLK	scaffold117	scaffold117
6	Lus10017267	11795893	11798921	-	RLK	scaffold117	scaffold117
3	Lus10004583	7536941	7541815	-	TM-CC	scaffold1170	scaffold1170
7	Lus10012101	2327027	2329588	+	RLK	scaffold1186	scaffold1186a
7	Lus10012159	2527732	2533122	-	RLK	scaffold1186	scaffold1186a
7	Lus10012193	2695771	2698659	+	RLK	scaffold1186	scaffold1186a
10	Lus10039917	8283425	8286669	-	TM-CC	scaffold12	scaffold12
10	Lus10039958	8700849	8705057	+	RLP	scaffold12	scaffold12
10	Lus10039980	9056226	9059874	+	TM-CC	scaffold12	scaffold12
10	Lus10040021	9648862	9653572	-	RLK	scaffold12	scaffold12
10	Lus10040071	10289862	10292208	-	RLK	scaffold12	scaffold12
2	Lus10002328	2809629	2811958	+	RLK	scaffold120	scaffold120
1	Lus10006544	25923915	25928882	-	RLK	scaffold1202	scaffold1202
15	Lus10007600	3312	11232	+	RLK	scaffold121	scaffold121
15	Lus10007601	11369	14331	-	RLK	scaffold121	scaffold121
15	Lus10007602	17583	23564	+	RLK	scaffold121	scaffold121
15	Lus10007603	23942	27614	-	RLK	scaffold121	scaffold121
15	Lus10007604	29008	31923	+	RLK	scaffold121	scaffold121
15	Lus10007608	43694	46128	+	RLK	scaffold121	scaffold121
15	Lus10007610	47907	50779	-	RLK	scaffold121	scaffold121
15	Lus10007611	51620	55118	+	RLK	scaffold121	scaffold121
15	Lus10007631	134861	137811	-	RLK	scaffold121	scaffold121
15	Lus10007632	138808	141347	-	RLK	scaffold121	scaffold121
15	Lus10007633	144985	147520	-	RLK	scaffold121	scaffold121
15	Lus10007634	148939	151622	-	RLK	scaffold121	scaffold121
15	Lus10007635	152797	159648	-	RLK	scaffold121	scaffold121
7	Lus10023437	3725947	3732607	+	TM-CC	scaffold1216	scaffold1216
7	Lus10023487	3467614	3471603	+	TNL	scaffold1216	scaffold1216
7	Lus10023500	3408291	3410881	+	RLK	scaffold1216	scaffold1216
7	Lus10023570	3054515	3057868	-	RLK	scaffold1216	scaffold1216
7	Lus10023574	3037499	3039505	-	RLK	scaffold1216	scaffold1216
1	Lus10001851	13144795	13147818	-	RLK	scaffold1218	scaffold1218
11	Lus10004257	3688434	3692689	+	TNL	scaffold122	scaffold122
11	Lus10004266	3736385	3739592	+	RLK	scaffold122	scaffold122
11	Lus10041937	2733473	2738407	+	RLK	scaffold123	scaffold123a
11	Lus10041951	2781192	2782964	+	TM-CC	scaffold123	scaffold123a
11	Lus10041953	2787436	2789283	+	RLK	scaffold123	scaffold123a
11	Lus10042020	3057004	3059686	+	TX	scaffold123	scaffold123a
11	Lus10042097	3372874	3374229	+	TM-CC	scaffold123	scaffold123a
14	Lus10042117	16021041	16024166	-	CNL	scaffold123	scaffold123b
14	Lus10042135	15951067	15953760	+	RLK	scaffold123	scaffold123b
14	Lus10042165	15801453	15805418	-	NL	scaffold123	scaffold123b
14	Lus10042177	15743365	15746718	-	RLK	scaffold123	scaffold123b
11	Lus10042193	3826788	3831912	-	TM-CC	scaffold123	scaffold123c
1	Lus10042239	3754336	3757608	+	RLP	scaffold123	scaffold123d
1	Lus10042266	3666686	3669046	+	RLK	scaffold123	scaffold123d
1	Lus10042324	3417936	3423798	-	RLK	scaffold123	scaffold123d
1	Lus10042327	3402145	3407015	+	RLK	scaffold123	scaffold123d
1	Lus10042381	3190470	3194122	+	RLP	scaffold123	scaffold123d
1	Lus10042397	3132145	3134488	+	TM-CC	scaffold123	scaffold123d
1	Lus10042505	2655715	2663241	+	RLK	scaffold123	scaffold123d
9	Lus10001788	21363745	21367733	+	TX	scaffold1230	scaffold1230
8	Lus10014019	3785074	3791522	+	RLK	scaffold1247	scaffold1247a
8	Lus10014037	3864491	3866518	-	RLK	scaffold1247	scaffold1247a
8	Lus10014048	3935213	3939723	-	TM-CC	scaffold1247	scaffold1247a
8	Lus10014071	4017593	4020906	-	RLK	scaffold1247	scaffold1247a
8	Lus10014098	4160674	4164174	-	RLK	scaffold1247	scaffold1247a
13	Lus10009330	4886276	4888681	+	RLP	scaffold1249	scaffold1249
9	Lus10017478	2046907	2049680	+	RLK	scaffold1253	scaffold1253a
9	Lus10017519	2268399	2268956	+	TM-CC	scaffold1253	scaffold1253a
9	Lus10017548	2448488	2456558	-	TM-CC	scaffold1253	scaffold1253a
10	Lus10001060	2856236	2860497	+	TM-CC	scaffold1286	scaffold1286
4	Lus10008739	5753090	5756605	-	TM-CC	scaffold13	scaffold13
4	Lus10008743	5742404	5744388	+	RLK	scaffold13	scaffold13
4	Lus10008751	5692872	5695212	+	TM-CC	scaffold13	scaffold13
5	Lus10018512	17091823	17095442	-	RLK	scaffold1308	scaffold1308
5	Lus10018516	17115000	17120876	+	RLK	scaffold1308	scaffold1308
5	Lus10018562	17302788	17305237	-	TM-CC	scaffold1308	scaffold1308
5	Lus10018602	17495926	17498912	-	RLK	scaffold1308	scaffold1308
5	Lus10018616	17541181	17546335	+	TNL	scaffold1308	scaffold1308
5	Lus10018636	17641763	17644901	+	RLK	scaffold1308	scaffold1308
1	Lus10005103	6000467	6003296	+	RLK	scaffold1311	scaffold1311
2	Lus10012852	24379554	24380659	+	TX	scaffold1313	scaffold1313
2	Lus10012877	24261497	24264627	-	RLK	scaffold1313	scaffold1313
15	Lus10007919	15131378	15133659	-	RLK	scaffold1317	scaffold1317
1	Lus10027951	25567157	25570258	-	RLK	scaffold132	scaffold132a
1	Lus10027970	25474526	25476343	+	RLK	scaffold132	scaffold132a
1	Lus10027971	25471719	25473623	-	RLK	scaffold132	scaffold132a
1	Lus10027972	25468993	25470735	-	RLK	scaffold132	scaffold132a
1	Lus10028041	25108765	25110643	-	OTHER	scaffold132	scaffold132a
1	Lus10028058	25028475	25032779	-	TNL	scaffold132	scaffold132a
1	Lus10028060	25019372	25023272	-	TNL	scaffold132	scaffold132a
1	Lus10028067	24971860	24974435	-	RLK	scaffold132	scaffold132a
1	Lus10028075	24941997	24943982	+	CNL	scaffold132	scaffold132a
1	Lus10028076	24939188	24940993	+	CNL	scaffold132	scaffold132a
9	Lus10009582	20508028	20511125	+	RLK	scaffold1331	scaffold1331
15	Lus10002692	7178357	7181398	-	RLK	scaffold1347	scaffold1347
14	Lus10006841	5455841	5459316	+	RLK	scaffold1356	scaffold1356
14	Lus10006881	5663625	5668002	-	TM-CC	scaffold1356	scaffold1356
13	Lus10000741	300643	303348	-	RLK	scaffold1363	scaffold1363a
1	Lus10009383	11830099	11836510	-	TM-CC	scaffold137	scaffold137
1	Lus10009384	11859296	11859559	-	TX	scaffold137	scaffold137
1	Lus10009394	11961794	11964895	+	RLK	scaffold137	scaffold137
15	Lus10011216	1010940	1011642	+	TX	scaffold1376	scaffold1376
15	Lus10011223	960226	963788	-	RLK	scaffold1376	scaffold1376
15	Lus10011229	928284	930629	-	TM-CC	scaffold1376	scaffold1376
15	Lus10011240	868392	868847	-	TX	scaffold1376	scaffold1376
15	Lus10011241	867849	868175	-	NBS	scaffold1376	scaffold1376
3	Lus10018972	15774092	15788111	+	TNL	scaffold138	scaffold138
6	Lus10002214	11056963	11058546	+	RLP	scaffold139	scaffold139
15	Lus10001489	6987299	6990719	+	RLK	scaffold1394	scaffold1394
15	Lus10017782	5168320	5171633	-	RLK	scaffold14	scaffold14
6	Lus10032449	5352043	5356399	-	TM-CC	scaffold140	scaffold140
6	Lus10032493	5078387	5081845	-	RLK	scaffold140	scaffold140
6	Lus10032640	4326031	4328125	+	RLK	scaffold140	scaffold140
6	Lus10032672	4166284	4168614	-	RLK	scaffold140	scaffold140
14	Lus10000814	9855858	9858952	+	RLK	scaffold1405	scaffold1405
1	Lus10003521	29346622	29348089	-	NBS	scaffold144	scaffold144
14	Lus10025491	1931643	1934215	-	RLK	scaffold145	scaffold145a
14	Lus10025492	1934784	1937110	+	RLK	scaffold145	scaffold145a
14	Lus10025497	1959793	1960666	+	TX	scaffold145	scaffold145a
14	Lus10025512	2038165	2040597	+	RLK	scaffold145	scaffold145a
14	Lus10025541	2222430	2225632	+	RLK	scaffold145	scaffold145a
14	Lus10025544	2230403	2232708	-	RLK	scaffold145	scaffold145a
14	Lus10025547	2238166	2240144	+	RLK	scaffold145	scaffold145a
14	Lus10025553	2275218	2278157	-	RLK	scaffold145	scaffold145a
14	Lus10025554	2279583	2281778	+	RLK	scaffold145	scaffold145a
14	Lus10025565	2332129	2336225	-	TM-CC	scaffold145	scaffold145a
13	Lus10025602	17103421	17108136	-	TM-CC	scaffold145	scaffold145b
13	Lus10025617	17031233	17033057	-	RLK	scaffold145	scaffold145b
13	Lus10025626	17003460	17007534	+	NL	scaffold145	scaffold145b
13	Lus10025643	16907781	16909901	+	RLP	scaffold145	scaffold145b
9	Lus10002258	21676224	21680936	+	TM-CC	scaffold1478	scaffold1478
9	Lus10008958	1745524	1748192	+	RLK	scaffold1486	scaffold1486
6	Lus10019844	13996787	14000095	-	RLK	scaffold1491	scaffold1491
6	Lus10019865	13915659	13919933	-	TM-CC	scaffold1491	scaffold1491
6	Lus10019879	13842172	13844204	-	RLK	scaffold1491	scaffold1491
6	Lus10019907	13706626	13711774	-	RLK	scaffold1491	scaffold1491
6	Lus10019923	13636490	13638751	+	RLK	scaffold1491	scaffold1491
4	Lus10039509	8151966	8155904	-	CNL	scaffold15	scaffold15a
4	Lus10039512	8141940	8144840	-	RLP	scaffold15	scaffold15a
4	Lus10039514	8128029	8131094	+	RLP	scaffold15	scaffold15a
4	Lus10039515	8120731	8121249	+	TX	scaffold15	scaffold15a
4	Lus10039522	8050644	8052181	+	RLP	scaffold15	scaffold15a
4	Lus10039529	8004975	8007989	-	RLP	scaffold15	scaffold15a
4	Lus10039531	7997788	8000763	-	RLP	scaffold15	scaffold15a
4	Lus10039540	7931739	7935164	+	CNL	scaffold15	scaffold15a
4	Lus10039549	7875212	7876003	+	NBS	scaffold15	scaffold15a
5	Lus10039607	16437832	16442775	+	TM-CC	scaffold15	scaffold15b
5	Lus10039641	16636867	16641182	+	RLK	scaffold15	scaffold15b
4	Lus10039705	18916564	18919596	+	TM-CC	scaffold15	scaffold15c
4	Lus10039725	19025868	19029014	-	RLK	scaffold15	scaffold15c
4	Lus10039731	19054065	19059956	+	RLK	scaffold15	scaffold15c
4	Lus10039732	19060994	19063300	+	RLK	scaffold15	scaffold15c
4	Lus10039733	19063812	19066623	+	RLK	scaffold15	scaffold15c
4	Lus10039762	19186606	19189026	+	RLK	scaffold15	scaffold15c
4	Lus10039767	19198756	19201861	-	RLK	scaffold15	scaffold15c
4	Lus10039794	19301467	19303858	-	TM-CC	scaffold15	scaffold15c
4	Lus10039795	19304987	19309085	-	RLK	scaffold15	scaffold15c
4	Lus10039850	19585112	19589749	+	TNL	scaffold15	scaffold15c
4	Lus10039872	19692428	19694906	+	RLK	scaffold15	scaffold15c
5	Lus10035301	12009858	12012565	-	RLK	scaffold151	scaffold151a
5	Lus10035354	12266921	12269997	-	TM-CC	scaffold151	scaffold151a
5	Lus10035355	12273792	12276933	-	TM-CC	scaffold151	scaffold151a
7	Lus10035406	5401789	5403190	+	NBS	scaffold151	scaffold151b
7	Lus10035429	5561165	5564751	-	RLK	scaffold151	scaffold151b
7	Lus10007498	864218	876601	+	TM-CC	scaffold1519	scaffold1519a
9	Lus10007516	981387	984278	-	RLK	scaffold1519	scaffold1519b
12	Lus10016833	6389201	6391057	-	RLK	scaffold153	scaffold153
12	Lus10016836	6371443	6377544	+	RLK	scaffold153	scaffold153
12	Lus10016859	6186195	6188472	-	RLK	scaffold153	scaffold153
12	Lus10016860	6178678	6182048	-	RLK	scaffold153	scaffold153
12	Lus10016862	6168851	6172027	-	RLK	scaffold153	scaffold153
12	Lus10016864	6159341	6160324	-	RLK	scaffold153	scaffold153
12	Lus10016871	6131731	6135184	+	RLK	scaffold153	scaffold153
12	Lus10016876	6102287	6105116	+	RLK	scaffold153	scaffold153
12	Lus10016896	5976786	5979769	+	RLK	scaffold153	scaffold153
12	Lus10016900	5957202	5960789	+	TM-CC	scaffold153	scaffold153
12	Lus10016907	5923571	5926241	+	RLK	scaffold153	scaffold153
12	Lus10001366	61512	66789	-	TNL	scaffold1533	scaffold1533
12	Lus10001375	18994	25600	-	TNL	scaffold1533	scaffold1533
4	Lus10009107	17141532	17146187	+	TNL	scaffold1536	scaffold1536a
4	Lus10009108	17146906	17147707	+	TX	scaffold1536	scaffold1536a
4	Lus10009109	17147750	17148367	+	NBS	scaffold1536	scaffold1536a
5	Lus10009150	14373483	14375736	-	RLK	scaffold1536	scaffold1536b
6	Lus10021003	15385416	15390253	+	RLK	scaffold155	scaffold155a
6	Lus10021022	15477978	15480078	+	RLK	scaffold155	scaffold155a
8	Lus10021060	5513370	5515379	-	RLK	scaffold155	scaffold155b
8	Lus10021131	5831175	5833929	+	RLK	scaffold155	scaffold155b
6	Lus10011098	3766048	3768728	+	RLK	scaffold1558	scaffold1558
6	Lus10011104	3812587	3817352	+	OTHER	scaffold1558	scaffold1558
6	Lus10011168	4134603	4138049	+	RLP	scaffold1558	scaffold1558
3	Lus10040576	5746000	5750240	+	TNL	scaffold156	scaffold156a
3	Lus10040592	5828704	5830680	+	RLP	scaffold156	scaffold156a
3	Lus10040630	6039514	6045820	+	TM-CC	scaffold156	scaffold156a
3	Lus10040653	6144275	6147609	-	RLK	scaffold156	scaffold156a
3	Lus10040663	6187152	6189569	+	RLK	scaffold156	scaffold156a
3	Lus10040773	6614722	6616749	-	RLK	scaffold156	scaffold156a
3	Lus10040774	6626573	6628630	-	RLK	scaffold156	scaffold156a
3	Lus10040785	6696132	6705630	+	TM-CC	scaffold156	scaffold156a
3	Lus10008209	19792963	19793406	-	TX	scaffold157	scaffold157
3	Lus10008221	19698197	19704058	+	TNL	scaffold157	scaffold157
3	Lus10008222	19692616	19696547	-	TNL	scaffold157	scaffold157
3	Lus10008230	19645703	19648642	+	RLP	scaffold157	scaffold157
3	Lus10008242	19528158	19529583	-	RLP	scaffold157	scaffold157
15	Lus10011432	2962166	2966049	+	TM-CC	scaffold1578	scaffold1578b
15	Lus10011466	3119987	3130445	+	RLK	scaffold1578	scaffold1578b
7	Lus10024448	7397276	7398697	-	RLK	scaffold159	scaffold159a
7	Lus10024454	7297493	7303276	-	TM-CC	scaffold159	scaffold159a
9	Lus10024518	7180624	7182270	-	TM-CC	scaffold159	scaffold159b
6	Lus10024343	17463059	17466779	-	RLK	scaffold16	scaffold16
6	Lus10024348	17450048	17452621	+	RLK	scaffold16	scaffold16
6	Lus10024365	17378753	17380843	-	RLK	scaffold16	scaffold16
6	Lus10024393	17236068	17250858	-	TM-CC	scaffold16	scaffold16
6	Lus10024407	17165575	17168768	+	TM-CC	scaffold16	scaffold16
11	Lus10010263	10746082	10748794	+	RLK	scaffold161	scaffold161
12	Lus10018203	4741247	4746792	-	RLK	scaffold163	scaffold163
12	Lus10018242	4919055	4921478	-	RLK	scaffold163	scaffold163
12	Lus10018309	5214501	5216241	-	TN	scaffold163	scaffold163
3	Lus10008712	16736745	16739949	+	RLK	scaffold1635	scaffold1635b
8	Lus10021852	7504480	7505787	-	RLK	scaffold164	scaffold164a
3	Lus10021889	806024	808344	-	RLK	scaffold164	scaffold164b
12	Lus10024195	10553798	10556224	+	RLK	scaffold165	scaffold165
1	Lus10008582	3826347	3827528	+	RLK	scaffold1686	scaffold1686
1	Lus10008586	3836528	3838600	-	RLK	scaffold1686	scaffold1686
1	Lus10008597	3888856	3890922	-	RLK	scaffold1686	scaffold1686
1	Lus10008628	4018250	4024262	+	TM-CC	scaffold1686	scaffold1686
6	Lus10016029	12339647	12344962	-	TNL	scaffold172	scaffold172
6	Lus10016048	12419951	12426916	-	TM-CC	scaffold172	scaffold172
6	Lus10016072	12544325	12546289	-	TM-CC	scaffold172	scaffold172
8	Lus10005619	1409633	1414837	-	RLK	scaffold1721	scaffold1721a
8	Lus10005630	1348719	1354511	-	RLK	scaffold1721	scaffold1721a
1	Lus10015885	20422090	20423727	+	TM-CC	scaffold175	scaffold175c
6	Lus10014387	15138885	15140824	+	RLK	scaffold176	scaffold176
6	Lus10014441	14821777	14827895	+	RLP	scaffold176	scaffold176
8	Lus10023831	5339082	5340401	+	RLK	scaffold177	scaffold177
8	Lus10023849	5254521	5257503	+	RLP	scaffold177	scaffold177
2	Lus10016316	2425228	2428940	-	CNL	scaffold179	scaffold179
2	Lus10016325	2391311	2392432	-	RLP	scaffold179	scaffold179
2	Lus10016326	2387744	2390743	+	RLP	scaffold179	scaffold179
2	Lus10016337	2328690	2332210	-	RLP	scaffold179	scaffold179
2	Lus10016339	2320228	2323230	+	RLP	scaffold179	scaffold179
2	Lus10016340	2316548	2319583	-	RLP	scaffold179	scaffold179
2	Lus10016341	2311709	2314696	-	RLP	scaffold179	scaffold179
2	Lus10016342	2307887	2310784	-	RLP	scaffold179	scaffold179
2	Lus10016384	2120489	2123632	-	RLP	scaffold179	scaffold179
2	Lus10016395	2077399	2080665	-	RLK	scaffold179	scaffold179
2	Lus10016401	2043262	2044241	-	RLP	scaffold179	scaffold179
2	Lus10016402	2035923	2037983	-	RLP	scaffold179	scaffold179
6	Lus10010772	9596944	9600203	-	RLK	scaffold18	scaffold18
5	Lus10021595	6410919	6412310	-	RLK	scaffold182	scaffold182
2	Lus10004625	24988805	24993241	-	RLK	scaffold183	scaffold183
2	Lus10004646	24886490	24888451	+	RLK	scaffold183	scaffold183
15	Lus10014760	15016514	15023429	+	RLK	scaffold184	scaffold184
15	Lus10014808	14722716	14727390	-	RLK	scaffold184	scaffold184
15	Lus10014810	14717190	14720271	-	RLK	scaffold184	scaffold184
15	Lus10014811	14712409	14715507	+	RLK	scaffold184	scaffold184
15	Lus10014812	14707146	14710289	+	RLK	scaffold184	scaffold184
15	Lus10014813	14700075	14703096	+	RLK	scaffold184	scaffold184
15	Lus10014820	14647410	14650177	+	RLK	scaffold184	scaffold184
15	Lus10014829	14581443	14587086	-	TNL	scaffold184	scaffold184
15	Lus10014839	14523918	14526813	+	TM-CC	scaffold184	scaffold184
11	Lus10019599	13009921	13010930	+	RLK	scaffold185	scaffold185a
11	Lus10019600	13008541	13009882	+	RLK	scaffold185	scaffold185a
13	Lus10004275	5778793	5783827	+	RLK	scaffold1884	scaffold1884
13	Lus10004277	5791927	5793882	+	RLK	scaffold1884	scaffold1884
13	Lus10004279	5798180	5800288	+	RLK	scaffold1884	scaffold1884
13	Lus10004283	5821195	5823636	-	RLK	scaffold1884	scaffold1884
13	Lus10004309	5930351	5931436	+	RLP	scaffold1884	scaffold1884
13	Lus10004310	5932865	5935366	+	RLP	scaffold1884	scaffold1884
13	Lus10004313	5941775	5944132	-	RLP	scaffold1884	scaffold1884
6	Lus10030067	6876719	6877567	-	RLP	scaffold19	scaffold19a
6	Lus10030068	6887617	6890402	+	RLP	scaffold19	scaffold19a
3	Lus10037464	25866904	25870582	+	RLK	scaffold196	scaffold196b
3	Lus10037526	25597810	25601800	+	RLK	scaffold196	scaffold196b
3	Lus10037574	25372249	25376276	-	TM-CC	scaffold196	scaffold196b
3	Lus10037586	25339321	25342749	-	RLK	scaffold196	scaffold196b
3	Lus10037622	25199597	25203942	+	TM-CC	scaffold196	scaffold196b
3	Lus10037641	25115597	25122176	+	TM-CC	scaffold196	scaffold196b
3	Lus10037667	25009138	25009785	+	TN	scaffold196	scaffold196b
3	Lus10037729	24681294	24684669	-	RLK	scaffold196	scaffold196b
3	Lus10037732	24669651	24672912	-	RLK	scaffold196	scaffold196b
3	Lus10037733	24664810	24666795	-	RLK	scaffold196	scaffold196b
12	Lus10037786	5788546	5793121	-	TM-CC	scaffold196	scaffold196c
1	Lus10005038	8582370	8584890	-	RLK	scaffold1982	scaffold1982
1	Lus10005053	8649636	8652109	+	RLK	scaffold1982	scaffold1982
1	Lus10005058	8676888	8682572	+	TM-CC	scaffold1982	scaffold1982
1	Lus10005060	8689988	8691952	-	TM-CC	scaffold1982	scaffold1982
11	Lus10008566	14954446	14957009	-	RLK	scaffold199	scaffold199b
11	Lus10027580	14828769	14830595	-	RLP	scaffold2	scaffold2
11	Lus10027597	14701849	14704183	+	RLK	scaffold2	scaffold2
11	Lus10027610	14629734	14632795	+	TM-CC	scaffold2	scaffold2
11	Lus10027635	14472511	14477677	-	RLK	scaffold2	scaffold2
11	Lus10027645	14406721	14407518	-	RLP	scaffold2	scaffold2
11	Lus10027653	14320387	14323545	+	TM-CC	scaffold2	scaffold2
11	Lus10027677	14136213	14138850	-	RLK	scaffold2	scaffold2
11	Lus10027688	14040910	14044883	-	RLP	scaffold2	scaffold2
14	Lus10014910	19181914	19185217	-	RLP	scaffold2022	scaffold2022
14	Lus10014922	19115860	19118598	-	CNL	scaffold2022	scaffold2022
14	Lus10014923	19113444	19115427	+	RLK	scaffold2022	scaffold2022
14	Lus10014924	19110089	19113011	-	RLK	scaffold2022	scaffold2022
14	Lus10014930	19086655	19090747	+	TM-CC	scaffold2022	scaffold2022
14	Lus10014943	19010274	19013057	+	RLK	scaffold2022	scaffold2022
14	Lus10014996	18803623	18807690	+	RLK	scaffold2022	scaffold2022
14	Lus10015002	18780019	18783104	+	TM-CC	scaffold2022	scaffold2022
12	Lus10006732	890823	894178	+	TNL	scaffold204	scaffold204
12	Lus10006742	837969	842732	-	RLK	scaffold204	scaffold204
12	Lus10006745	827780	831042	-	RLK	scaffold204	scaffold204
12	Lus10006746	819557	822893	-	RLK	scaffold204	scaffold204
12	Lus10006777	693554	696449	-	RLK	scaffold204	scaffold204
5	Lus10004719	1568734	1573096	-	TNL	scaffold2057	scaffold2057
5	Lus10004726	1535502	1538672	+	CNL	scaffold2057	scaffold2057
5	Lus10004727	1534218	1535440	+	TN	scaffold2057	scaffold2057
5	Lus10004747	1449598	1453554	-	TNL	scaffold2057	scaffold2057
15	Lus10012701	3851067	3853582	+	RLK	scaffold206	scaffold206
2	Lus10021632	20785832	20788492	+	RLK	scaffold208	scaffold208
2	Lus10021673	20469170	20471164	+	RLK	scaffold208	scaffold208
9	Lus10002609	21130879	21133761	+	NL	scaffold2083	scaffold2083
4	Lus10005321	7631875	7636017	-	NL	scaffold21	scaffold21
4	Lus10005345	7498828	7502088	-	RLK	scaffold21	scaffold21
8	Lus10007030	19542019	19545773	-	TN	scaffold2103	scaffold2103
6	Lus10017754	6133781	6139758	-	TM-CC	scaffold212	scaffold212
6	Lus10017756	6168527	6172209	+	RLK	scaffold212	scaffold212
3	Lus10017120	24085921	24090384	+	RLK	scaffold216	scaffold216
3	Lus10017143	23992229	23996381	-	TNL	scaffold216	scaffold216
3	Lus10017144	23986424	23988948	-	RLK	scaffold216	scaffold216
4	Lus10030181	286112	288107	-	RLK	scaffold217	scaffold217
4	Lus10030210	402411	405454	-	RLK	scaffold217	scaffold217
4	Lus10030279	713667	716345	-	RLK	scaffold217	scaffold217
4	Lus10030308	834900	837380	-	RLK	scaffold217	scaffold217
4	Lus10030333	960915	963645	-	RLK	scaffold217	scaffold217
4	Lus10030345	1049514	1056697	+	TNL	scaffold217	scaffold217
4	Lus10030400	1381010	1385696	-	RLK	scaffold217	scaffold217
9	Lus10018788	12689786	12691819	+	RLK	scaffold22	scaffold22
3	Lus10033782	18483988	18487979	+	RLK	scaffold222	scaffold222a
3	Lus10033783	18491575	18493767	+	RLK	scaffold222	scaffold222a
3	Lus10033825	18759380	18763409	-	NL	scaffold222	scaffold222a
3	Lus10033837	18817930	18824313	+	TM-CC	scaffold222	scaffold222a
3	Lus10033878	19130168	19133498	+	TM-CC	scaffold222	scaffold222a
8	Lus10033924	10598407	10601847	+	RLK	scaffold222	scaffold222b
8	Lus10033926	10646231	10649641	+	RLK	scaffold222	scaffold222b
14	Lus10003224	15581441	15583471	-	RLK	scaffold2239	scaffold2239
14	Lus10003244	15659036	15664924	-	RLK	scaffold2239	scaffold2239
8	Lus10022340	16348058	16351015	+	RLK	scaffold225	scaffold225
8	Lus10022345	16371577	16373613	-	RLK	scaffold225	scaffold225
8	Lus10022351	16406251	16410487	+	CNL	scaffold225	scaffold225
1	Lus10005373	11656714	11661949	+	TNL	scaffold228	scaffold228
1	Lus10005374	11673246	11673867	+	TX	scaffold228	scaffold228
5	Lus10002278	14087656	14093897	+	RLK	scaffold2280	scaffold2280
5	Lus10002293	14028544	14031841	+	RLK	scaffold2280	scaffold2280
12	Lus10019963	236966	240389	-	RLK	scaffold23	scaffold23a
12	Lus10020016	549126	551933	+	CNL	scaffold23	scaffold23a
12	Lus10020030	603530	607676	-	RLK	scaffold23	scaffold23a
7	Lus10020046	16415283	16418437	+	RLK	scaffold23	scaffold23b
7	Lus10020052	16375684	16379355	-	RLK	scaffold23	scaffold23b
7	Lus10020078	16269761	16270584	+	RLK	scaffold23	scaffold23b
7	Lus10020080	16262198	16265834	-	RLK	scaffold23	scaffold23b
7	Lus10020083	16253645	16256074	+	RLK	scaffold23	scaffold23b
14	Lus10014163	5280763	5282130	-	RLK	scaffold231	scaffold231b
14	Lus10014174	5183018	5185961	+	RLK	scaffold231	scaffold231b
14	Lus10014185	5145249	5147954	-	RLK	scaffold231	scaffold231b
14	Lus10014207	5061029	5065135	-	TNL	scaffold231	scaffold231b
14	Lus10014235	4957874	4960241	-	RLK	scaffold231	scaffold231b
14	Lus10014236	4954671	4957103	-	RLK	scaffold231	scaffold231b
14	Lus10005550	16991450	16996602	+	RLK	scaffold2324	scaffold2324
14	Lus10005569	17072089	17074229	+	RLK	scaffold2324	scaffold2324
14	Lus10005588	17153959	17158013	+	TNL	scaffold2324	scaffold2324
13	Lus10010823	12592295	12595266	-	RLK	scaffold239	scaffold239
2	Lus10005784	460516	464043	-	RLK	scaffold24	scaffold24
2	Lus10005813	308780	313461	+	TNL	scaffold24	scaffold24
6	Lus10004153	15748894	15759755	+	RLK	scaffold2404	scaffold2404
6	Lus10004166	15670283	15672500	-	RLK	scaffold2404	scaffold2404
8	Lus10006623	22089576	22091153	+	TM-CC	scaffold244	scaffold244
8	Lus10006626	22111092	22113779	+	TM-CC	scaffold244	scaffold244
14	Lus10003926	7068645	7072313	+	RLK	scaffold247	scaffold247
14	Lus10003942	7156165	7158771	-	RLK	scaffold247	scaffold247
14	Lus10006907	7523807	7529125	-	NL	scaffold249	scaffold249
14	Lus10006928	7702130	7704784	-	TX	scaffold249	scaffold249
14	Lus10006929	7708654	7709976	-	TX	scaffold249	scaffold249
12	Lus10042937	15059676	15061813	-	TM-CC	scaffold25	scaffold25a
12	Lus10042940	15089220	15093657	+	RLK	scaffold25	scaffold25a
12	Lus10042988	15516113	15517957	+	RLK	scaffold25	scaffold25a
12	Lus10043083	16087281	16089494	-	RLK	scaffold25	scaffold25a
12	Lus10043219	17332560	17335211	+	RLK	scaffold25	scaffold25b
12	Lus10043328	17898258	17898713	+	RLP	scaffold25	scaffold25b
12	Lus10043368	18068141	18071285	+	RLK	scaffold25	scaffold25b
6	Lus10043391	2441365	2443743	+	RLK	scaffold25	scaffold25c
6	Lus10043453	2690288	2692931	-	TM-CC	scaffold25	scaffold25c
6	Lus10043456	2701666	2712956	-	TM-CC	scaffold25	scaffold25c
6	Lus10043480	2841588	2843766	+	RLK	scaffold25	scaffold25c
8	Lus10018349	23758499	23767355	+	RLP	scaffold251	scaffold251
8	Lus10018377	23643099	23647937	-	RLK	scaffold251	scaffold251
8	Lus10018379	23632142	23635799	-	RLK	scaffold251	scaffold251
8	Lus10018380	23628565	23630110	-	RLK	scaffold251	scaffold251
8	Lus10018382	23623813	23626346	-	RLK	scaffold251	scaffold251
8	Lus10018402	23532325	23535966	+	RLK	scaffold251	scaffold251
8	Lus10018405	23521026	23526901	+	RLK	scaffold251	scaffold251
8	Lus10018406	23513943	23517004	-	RLK	scaffold251	scaffold251
8	Lus10018407	23510740	23513809	+	RLK	scaffold251	scaffold251
8	Lus10018408	23505978	23510072	+	RLK	scaffold251	scaffold251
8	Lus10018444	23316649	23319746	+	NBS	scaffold251	scaffold251
8	Lus10018455	23269540	23271763	+	TM-CC	scaffold251	scaffold251
8	Lus10018459	23240447	23243996	+	RLK	scaffold251	scaffold251
8	Lus10018470	23181341	23182036	+	TX	scaffold251	scaffold251
14	Lus10006948	11932054	11934450	-	RLP	scaffold253	scaffold253
15	Lus10005827	5873589	5874053	+	TX	scaffold256	scaffold256a
11	Lus10019018	16799902	16802269	+	RLK	scaffold257	scaffold257a
11	Lus10019035	16688024	16691188	+	RLK	scaffold257	scaffold257a
11	Lus10019036	16682335	16685530	+	RLK	scaffold257	scaffold257a
8	Lus10019061	6544175	6547004	+	RLK	scaffold257	scaffold257b
8	Lus10019067	6673097	6676346	-	RLK	scaffold257	scaffold257b
8	Lus10019073	6775112	6781023	-	TM-CC	scaffold257	scaffold257b
9	Lus10007543	3295804	3298169	+	RLK	scaffold259	scaffold259
9	Lus10007587	3083474	3088890	-	RLK	scaffold259	scaffold259
9	Lus10004365	5252951	5255425	+	RLK	scaffold2593	scaffold2593
9	Lus10004388	5131906	5138235	+	RLK	scaffold2593	scaffold2593
13	Lus10011509	5318213	5321053	-	RLK	scaffold260	scaffold260
13	Lus10011561	5610920	5611732	+	RLP	scaffold260	scaffold260
13	Lus10011576	5672600	5675656	-	RLK	scaffold260	scaffold260
13	Lus10011580	5706201	5711951	-	RLP	scaffold260	scaffold260
9	Lus10030945	5644271	5648856	+	TM-CC	scaffold261	scaffold261
9	Lus10031043	6265980	6269593	-	RLK	scaffold261	scaffold261
9	Lus10031058	6367203	6373033	-	TM-CC	scaffold261	scaffold261
4	Lus10011585	3908176	3911548	+	RLK	scaffold262	scaffold262
8	Lus10002232	18955743	18959263	+	OTHER	scaffold263	scaffold263
8	Lus10002247	19020694	19023979	-	TNL	scaffold263	scaffold263
8	Lus10002249	19037487	19042009	-	TNL	scaffold263	scaffold263
12	Lus10036195	1083358	1089252	-	TM-CC	scaffold27	scaffold27a
12	Lus10036242	1319984	1324083	+	RLK	scaffold27	scaffold27a
12	Lus10036251	1369197	1373122	-	RLK	scaffold27	scaffold27a
6	Lus10036280	8803477	8804784	-	RLK	scaffold27	scaffold27b
6	Lus10036313	8210731	8213575	-	RLK	scaffold27	scaffold27b
6	Lus10036321	8086684	8089953	+	RLK	scaffold27	scaffold27b
4	Lus10041466	14333433	14341172	+	TM-CC	scaffold272	scaffold272
4	Lus10041488	14440751	14446529	-	RLP	scaffold272	scaffold272
4	Lus10041509	14567225	14569339	+	RLK	scaffold272	scaffold272
4	Lus10041512	14580893	14585131	-	TM-CC	scaffold272	scaffold272
4	Lus10041574	14866634	14868668	+	RLK	scaffold272	scaffold272
4	Lus10041589	14939408	14942427	+	RLK	scaffold272	scaffold272
4	Lus10041593	14960079	14962125	+	RLK	scaffold272	scaffold272
4	Lus10041605	15019929	15020549	-	TX	scaffold272	scaffold272
4	Lus10041606	15023270	15024256	+	TX	scaffold272	scaffold272
4	Lus10041639	15185355	15189194	+	RLK	scaffold272	scaffold272
4	Lus10041653	15233424	15234506	-	RLK	scaffold272	scaffold272
4	Lus10041680	15351056	15365345	-	RLK	scaffold272	scaffold272
4	Lus10041690	15420153	15426734	+	TM-CC	scaffold272	scaffold272
4	Lus10041731	15633105	15634709	+	TM-CC	scaffold272	scaffold272
4	Lus10041734	15644769	15647703	+	RLK	scaffold272	scaffold272
4	Lus10041804	15965024	15968411	+	TM-CC	scaffold272	scaffold272
4	Lus10041860	16212942	16215322	+	RLK	scaffold272	scaffold272
8	Lus10012214	622380	628892	-	RLP	scaffold273	scaffold273
8	Lus10012225	578679	580560	-	RLK	scaffold273	scaffold273
8	Lus10012246	458023	461901	-	TNL	scaffold273	scaffold273
9	Lus10001677	429431	436772	-	RLK	scaffold2739	scaffold2739
13	Lus10010648	1436637	1437725	-	RLP	scaffold274	scaffold274
2	Lus10014274	3335526	3339037	+	TM-CC	scaffold275	scaffold275
2	Lus10014303	3213304	3215880	-	NL	scaffold275	scaffold275
12	Lus10004980	3620254	3622293	+	RLK	scaffold2786	scaffold2786
12	Lus10004982	3626037	3628391	-	RLK	scaffold2786	scaffold2786
11	Lus10002360	3446100	3448698	+	RLK	scaffold2788	scaffold2788
12	Lus10016506	4492006	4494033	+	RLK	scaffold279	scaffold279
12	Lus10016507	4483503	4485530	+	RLK	scaffold279	scaffold279
4	Lus10001588	8635924	8642045	-	TM-CC	scaffold2796	scaffold2796
11	Lus10038153	5129302	5136324	-	RLK	scaffold28	scaffold28a
11	Lus10038169	5208285	5216353	+	TM-CC	scaffold28	scaffold28a
11	Lus10038172	5219540	5223993	+	RLK	scaffold28	scaffold28a
11	Lus10038174	5231036	5234068	+	RLK	scaffold28	scaffold28a
11	Lus10038203	5326528	5328367	+	TM-CC	scaffold28	scaffold28a
11	Lus10038249	5495292	5499958	+	TNL	scaffold28	scaffold28a
11	Lus10038251	5504764	5508497	+	RLK	scaffold28	scaffold28a
7	Lus10038302	16172153	16175829	+	TM-CC	scaffold28	scaffold28b
7	Lus10038333	16035364	16040978	+	TM-CC	scaffold28	scaffold28b
7	Lus10038382	15774664	15777241	-	RLK	scaffold28	scaffold28b
7	Lus10038392	15720865	15724860	+	RLK	scaffold28	scaffold28b
7	Lus10038460	15337905	15342171	+	RLK	scaffold28	scaffold28b
7	Lus10038482	15238642	15243080	+	TNL	scaffold28	scaffold28b
7	Lus10038488	15201654	15205548	-	RLK	scaffold28	scaffold28b
7	Lus10038532	14949837	14952741	+	TNL	scaffold28	scaffold28b
7	Lus10038533	14945164	14949494	+	TNL	scaffold28	scaffold28b
7	Lus10038544	14875570	14878994	-	RLK	scaffold28	scaffold28b
15	Lus10041026	8979429	8981633	+	RLK	scaffold280	scaffold280
15	Lus10041060	9137515	9142048	+	OTHER	scaffold280	scaffold280
15	Lus10041078	9220500	9223276	+	NL	scaffold280	scaffold280
15	Lus10041101	9316764	9319208	-	RLK	scaffold280	scaffold280
15	Lus10041171	9625311	9629936	-	RLK	scaffold280	scaffold280
15	Lus10041182	9666722	9668345	-	TM-CC	scaffold280	scaffold280
15	Lus10041190	9695110	9696363	+	RLP	scaffold280	scaffold280
15	Lus10041243	9929463	9932255	+	CNL	scaffold280	scaffold280
15	Lus10041323	10296761	10298635	+	RLK	scaffold280	scaffold280
15	Lus10041325	10310248	10315675	-	TM-CC	scaffold280	scaffold280
15	Lus10041395	10584053	10586059	-	RLK	scaffold280	scaffold280
15	Lus10041404	10627673	10629979	-	RLK	scaffold280	scaffold280
3	Lus10007934	4947316	4949314	-	RLK	scaffold281	scaffold281
6	Lus10010927	369513	384607	-	RLK	scaffold286	scaffold286b
6	Lus10010937	335254	336192	+	TM-CC	scaffold286	scaffold286b
6	Lus10010951	256303	261269	+	RLK	scaffold286	scaffold286b
6	Lus10010973	171448	174102	-	RLK	scaffold286	scaffold286b
8	Lus10000423	17548927	17556833	-	TNL	scaffold2860	scaffold2860
13	Lus10002736	4064480	4065781	+	NBS	scaffold2896	scaffold2896
13	Lus10002742	4083370	4086342	+	RLP	scaffold2896	scaffold2896
13	Lus10002753	4136784	4140702	+	RLP	scaffold2896	scaffold2896
13	Lus10002754	4141596	4143026	-	RLP	scaffold2896	scaffold2896
13	Lus10002755	4144251	4147241	+	RLP	scaffold2896	scaffold2896
13	Lus10002758	4156861	4159803	+	RLP	scaffold2896	scaffold2896
12	Lus10034978	8628850	8632272	-	RLK	scaffold29	scaffold29
5	Lus10032214	2475075	2476730	-	TM-CC	scaffold291	scaffold291
5	Lus10032275	2793702	2796638	-	TN	scaffold291	scaffold291
5	Lus10032306	3015482	3018758	-	RLK	scaffold291	scaffold291
5	Lus10032335	3171500	3174176	-	RLP	scaffold291	scaffold291
5	Lus10032351	3223137	3225286	+	RLK	scaffold291	scaffold291
5	Lus10032357	3261984	3263822	+	RLK	scaffold291	scaffold291
5	Lus10032382	3409553	3412903	-	RLK	scaffold291	scaffold291
8	Lus10033931	20817759	20818659	-	RLP	scaffold292	scaffold292a
8	Lus10033936	20837221	20839236	+	RLK	scaffold292	scaffold292a
8	Lus10033953	20927427	20930772	-	TNL	scaffold292	scaffold292a
8	Lus10034013	21315351	21329121	-	RLP	scaffold292	scaffold292a
6	Lus10034082	2315378	2319022	+	RLK	scaffold292	scaffold292c
6	Lus10034085	2329055	2331616	-	RLK	scaffold292	scaffold292c
12	Lus10034108	18562139	18564322	+	RLK	scaffold292	scaffold292d
5	Lus10006675	2235078	2237827	-	RLK	scaffold2932	scaffold2932
5	Lus10006714	2103524	2105034	+	RLP	scaffold2932	scaffold2932
11	Lus10025009	8793502	8795883	-	TM-CC	scaffold294	scaffold294
1	Lus10027013	16640400	16641128	-	RLK	scaffold297	scaffold297
1	Lus10027026	16567972	16571590	+	TM-CC	scaffold297	scaffold297
1	Lus10027069	16258147	16262979	-	TM-CC	scaffold297	scaffold297
3	Lus10000629	22276175	22279086	+	RLK	scaffold2992	scaffold2992
10	Lus10020962	4385831	4390295	-	RLK	scaffold3	scaffold3
3	Lus10019113	4369569	4371800	-	RLK	scaffold30	scaffold30a
3	Lus10019114	4381523	4388318	+	RLK	scaffold30	scaffold30a
3	Lus10019131	4464687	4467671	-	RLK	scaffold30	scaffold30a
3	Lus10019142	4518681	4520489	+	TX	scaffold30	scaffold30a
3	Lus10019145	4526932	4529827	-	RLK	scaffold30	scaffold30a
11	Lus10008825	13670695	13672383	+	RLP	scaffold300	scaffold300
13	Lus10000562	14714114	14716756	+	RLK	scaffold3010	scaffold3010
5	Lus10007347	13761016	13761957	-	TM-CC	scaffold302	scaffold302
5	Lus10007359	13811351	13815007	+	CNL	scaffold302	scaffold302
4	Lus10020688	17769956	17772156	+	RLK	scaffold303	scaffold303
4	Lus10020747	17469886	17471926	+	RLK	scaffold303	scaffold303
4	Lus10020770	17355454	17356383	+	TM-CC	scaffold303	scaffold303
4	Lus10020779	17305881	17309057	-	CNL	scaffold303	scaffold303
4	Lus10020794	17250005	17256770	+	TM-CC	scaffold303	scaffold303
8	Lus10000591	17314911	17317279	-	TM-CC	scaffold3030	scaffold3030
6	Lus10025092	14593858	14603827	-	RLK	scaffold305	scaffold305a
8	Lus10025139	2322802	2325653	+	RLK	scaffold305	scaffold305b
5	Lus10025195	11757322	11761156	+	TM-CC	scaffold305	scaffold305c
3	Lus10002917	26472173	26474767	-	RLK	scaffold3059	scaffold3059
3	Lus10002923	26493615	26496069	+	RLK	scaffold3059	scaffold3059
12	Lus10033032	12062075	12063442	-	RLK	scaffold306	scaffold306a
12	Lus10033041	12166374	12168263	-	RLK	scaffold306	scaffold306a
12	Lus10033065	14232014	14235487	-	RLK	scaffold306	scaffold306b
12	Lus10033104	14812956	14816545	-	RLK	scaffold306	scaffold306b
1	Lus10006287	12185947	12186204	-	RLP	scaffold308	scaffold308
4	Lus10036691	11419242	11421137	-	RLK	scaffold31	scaffold31a
4	Lus10036697	11441987	11442748	+	RLP	scaffold31	scaffold31a
4	Lus10036863	12317154	12319044	-	RLK	scaffold31	scaffold31a
4	Lus10036899	12461740	12463695	-	RLK	scaffold31	scaffold31a
4	Lus10036935	12614248	12618996	+	RLK	scaffold31	scaffold31a
3	Lus10036986	3634457	3638438	+	RLK	scaffold31	scaffold31b
3	Lus10037006	3731712	3735797	+	RLK	scaffold31	scaffold31b
3	Lus10037008	3739602	3741491	-	TM-CC	scaffold31	scaffold31b
1	Lus10034273	6456238	6459190	+	RLK	scaffold310	scaffold310a
1	Lus10034275	6444864	6453091	-	RLP	scaffold310	scaffold310a
1	Lus10034278	6426331	6427278	-	RLP	scaffold310	scaffold310a
4	Lus10034350	14058849	14061819	+	RLK	scaffold310	scaffold310b
4	Lus10034413	13671666	13674599	-	RLK	scaffold310	scaffold310b
4	Lus10034432	13598326	13601455	-	RLK	scaffold310	scaffold310b
4	Lus10034445	13521995	13528941	+	RLK	scaffold310	scaffold310b
4	Lus10034446	13509214	13511384	-	RLK	scaffold310	scaffold310b
1	Lus10008830	14346523	14350434	+	RLK	scaffold312	scaffold312
1	Lus10008849	14667431	14670983	-	RLK	scaffold312	scaffold312
8	Lus10016952	1577240	1580151	+	RLK	scaffold315	scaffold315
8	Lus10017005	1889668	1897392	-	TM-CC	scaffold315	scaffold315
8	Lus10000738	18730173	18732831	-	NL	scaffold3153	scaffold3153
6	Lus10013675	6462019	6463908	+	RLK	scaffold317	scaffold317b
3	Lus10009279	17515879	17530886	+	TM-CC	scaffold318	scaffold318
13	Lus10025943	3001560	3004717	-	RLK	scaffold319	scaffold319
13	Lus10025976	3141936	3145231	-	TM-CC	scaffold319	scaffold319
13	Lus10026011	3289263	3293142	+	TNL	scaffold319	scaffold319
13	Lus10026069	3544252	3546318	-	RLK	scaffold319	scaffold319
13	Lus10026091	3643037	3645570	+	RLK	scaffold319	scaffold319
13	Lus10026109	3711691	3715776	+	NL	scaffold319	scaffold319
13	Lus10026132	3799059	3807880	-	NL	scaffold319	scaffold319
13	Lus10026149	3897243	3897996	-	RLP	scaffold319	scaffold319
3	Lus10024736	11326296	11327300	+	RLP	scaffold320	scaffold320
3	Lus10023051	21991475	21995412	+	TNL	scaffold325	scaffold325b
3	Lus10023093	21779519	21781034	+	NL	scaffold325	scaffold325b
15	Lus10023146	3390452	3393388	-	RLK	scaffold325	scaffold325c
7	Lus10023166	17481197	17486939	-	RLK	scaffold325	scaffold325d
5	Lus10028115	807714	810812	-	RLK	scaffold327	scaffold327a
5	Lus10028118	796449	800032	-	TM-CC	scaffold327	scaffold327a
5	Lus10028140	686671	689157	+	RLK	scaffold327	scaffold327a
5	Lus10028197	363078	371008	-	RLP	scaffold327	scaffold327a
5	Lus10028232	112893	115914	-	RLK	scaffold327	scaffold327a
5	Lus10028234	103790	106744	+	RLK	scaffold327	scaffold327a
9	Lus10028279	4972365	4975644	-	CNL	scaffold327	scaffold327b
9	Lus10028285	5006065	5008515	+	RLK	scaffold327	scaffold327b
11	Lus10039245	17354133	17357968	-	RLK	scaffold33	scaffold33a
11	Lus10039274	17230077	17232852	-	RLK	scaffold33	scaffold33a
11	Lus10039280	17207743	17209034	+	RLK	scaffold33	scaffold33a
11	Lus10039315	17029199	17032784	-	RLK	scaffold33	scaffold33a
11	Lus10039321	16992312	16994358	-	RLK	scaffold33	scaffold33a
11	Lus10039334	16897926	16902229	-	TM-CC	scaffold33	scaffold33a
10	Lus10039381	3281961	3283575	+	TM-CC	scaffold33	scaffold33b
10	Lus10039385	3312349	3315166	+	TM-CC	scaffold33	scaffold33b
10	Lus10039402	3489281	3494354	-	TM-CC	scaffold33	scaffold33b
10	Lus10039406	3549901	3551771	+	RLK	scaffold33	scaffold33b
10	Lus10039422	3773467	3775472	-	RLK	scaffold33	scaffold33b
10	Lus10039444	3986025	4025737	+	TM-CC	scaffold33	scaffold33b
8	Lus10039483	22261652	22263655	-	RLK	scaffold33	scaffold33d
10	Lus10007232	15034486	15037494	+	RLK	scaffold338	scaffold338b
10	Lus10007233	15041923	15044889	-	RLK	scaffold338	scaffold338b
6	Lus10025210	16644297	16646375	+	RLK	scaffold339	scaffold339a
6	Lus10025223	16686849	16689706	+	RLK	scaffold339	scaffold339a
6	Lus10025245	16797413	16798729	+	RLK	scaffold339	scaffold339a
11	Lus10038726	2108019	2111486	-	RLK	scaffold34	scaffold34a
11	Lus10038754	1991694	1993398	+	RLK	scaffold34	scaffold34a
11	Lus10038808	1753239	1756003	-	TM-CC	scaffold34	scaffold34a
11	Lus10038819	1710089	1714206	+	TM-CC	scaffold34	scaffold34a
11	Lus10038828	1651406	1654217	+	RLK	scaffold34	scaffold34a
11	Lus10038875	1467334	1471356	+	RLK	scaffold34	scaffold34a
11	Lus10038930	1226631	1230969	+	RLK	scaffold34	scaffold34a
14	Lus10038955	18320612	18324606	+	RLK	scaffold34	scaffold34b
14	Lus10038983	18197017	18199932	-	CNL	scaffold34	scaffold34b
14	Lus10039014	18039561	18044433	+	TM-CC	scaffold34	scaffold34b
14	Lus10039030	17992788	17996284	+	RLK	scaffold34	scaffold34b
14	Lus10039038	17966500	17969478	+	RLK	scaffold34	scaffold34b
14	Lus10039050	17913893	17917028	+	TM-CC	scaffold34	scaffold34b
14	Lus10039132	17523095	17526553	+	RLK	scaffold34	scaffold34b
14	Lus10039190	17292208	17296527	-	TM-CC	scaffold34	scaffold34b
14	Lus10039211	17203248	17203932	-	NBS	scaffold34	scaffold34b
8	Lus10022180	8376556	8396527	-	RLK	scaffold342	scaffold342
1	Lus10016098	10798376	10801131	+	RLK	scaffold344	scaffold344
14	Lus10028551	738195	740042	+	RLK	scaffold346	scaffold346
14	Lus10028552	740767	742605	+	RLK	scaffold346	scaffold346
14	Lus10028578	821189	822379	-	TM-CC	scaffold346	scaffold346
14	Lus10028597	959136	964288	+	TM-CC	scaffold346	scaffold346
14	Lus10028612	1020268	1023720	-	RLK	scaffold346	scaffold346
14	Lus10028613	1030691	1033179	+	RLK	scaffold346	scaffold346
14	Lus10028639	1171345	1174215	+	NL	scaffold346	scaffold346
14	Lus10028699	1563551	1567268	-	RLK	scaffold346	scaffold346
14	Lus10028711	1645915	1647660	+	RLK	scaffold346	scaffold346
14	Lus10028715	1658038	1660460	-	RLK	scaffold346	scaffold346
14	Lus10028716	1662606	1666010	-	RLK	scaffold346	scaffold346
7	Lus10001562	18151595	18153756	-	RLK	scaffold3460	scaffold3460
7	Lus10001564	18144764	18146794	+	RLK	scaffold3460	scaffold3460
8	Lus10024640	20268209	20269387	-	TX	scaffold349	scaffold349
8	Lus10024681	20536562	20536942	-	RLP	scaffold349	scaffold349
8	Lus10024721	20729043	20731712	-	RLP	scaffold349	scaffold349
2	Lus10017898	21250791	21253907	+	RLK	scaffold35	scaffold35b
6	Lus10001264	10947930	10950648	+	RLP	scaffold352	scaffold352
5	Lus10024020	15375615	15378491	-	RLK	scaffold353	scaffold353
5	Lus10024053	15540245	15551520	-	TM-CC	scaffold353	scaffold353
5	Lus10024056	15557556	15568781	-	TM-CC	scaffold353	scaffold353
5	Lus10024063	15635008	15648806	+	RLK	scaffold353	scaffold353
5	Lus10024064	15650262	15653487	+	RLK	scaffold353	scaffold353
5	Lus10024075	15709997	15711391	-	RLK	scaffold353	scaffold353
5	Lus10024081	15725123	15728803	-	RLK	scaffold353	scaffold353
5	Lus10024130	15978555	15986486	-	TM-CC	scaffold353	scaffold353
5	Lus10024149	16062315	16063710	+	TN	scaffold353	scaffold353
5	Lus10024157	16120209	16127173	+	TM-CC	scaffold353	scaffold353
5	Lus10024167	16165377	16166764	+	TM-CC	scaffold353	scaffold353
5	Lus10024173	16191100	16194903	+	CNL	scaffold353	scaffold353
14	Lus10013165	6628064	6630698	+	RLK	scaffold359	scaffold359a
14	Lus10013178	6556285	6570669	+	TM-CC	scaffold359	scaffold359a
3	Lus10029228	8133211	8134952	-	RLK	scaffold360	scaffold360a
3	Lus10029232	8119641	8120426	+	RLK	scaffold360	scaffold360a
3	Lus10029235	8100334	8103639	-	RLK	scaffold360	scaffold360a
3	Lus10029241	8054726	8057356	-	RLK	scaffold360	scaffold360a
15	Lus10029288	2190421	2191729	-	RLP	scaffold360	scaffold360b
15	Lus10029290	2197918	2199146	+	RLK	scaffold360	scaffold360b
15	Lus10029315	2362494	2364557	+	RLK	scaffold360	scaffold360b
1	Lus10026707	16740011	16740404	+	TX	scaffold361	scaffold361
1	Lus10026756	17134471	17137673	+	RLK	scaffold361	scaffold361
1	Lus10026761	17159664	17161647	+	RLK	scaffold361	scaffold361
1	Lus10026765	17189168	17189470	-	NBS	scaffold361	scaffold361
11	Lus10021531	12431721	12434074	-	RLK	scaffold362	scaffold362
9	Lus10005491	8321723	8324951	-	RLK	scaffold368	scaffold368a
2	Lus10038552	8294479	8297503	-	RLK	scaffold37	scaffold37a
2	Lus10038553	8290069	8293337	+	RLK	scaffold37	scaffold37a
2	Lus10038554	8285884	8288983	+	RLK	scaffold37	scaffold37a
2	Lus10038556	8262344	8265369	+	RLK	scaffold37	scaffold37a
2	Lus10038557	8253621	8256703	+	RLK	scaffold37	scaffold37a
2	Lus10038598	7739111	7741740	-	RLK	scaffold37	scaffold37a
2	Lus10038670	7017383	7024456	+	TM-CC	scaffold37	scaffold37a
2	Lus10038686	6770130	6773156	-	RLK	scaffold37	scaffold37a
15	Lus10005136	4589557	4591870	+	RLK	scaffold370	scaffold370
15	Lus10005138	4600087	4602278	+	RLK	scaffold370	scaffold370
7	Lus10022129	8959211	8961917	-	RLK	scaffold371	scaffold371
2	Lus10013194	22937361	22939071	-	TM-CC	scaffold372	scaffold372
2	Lus10013212	23014957	23018325	+	RLK	scaffold372	scaffold372
2	Lus10013245	23162319	23169000	+	RLK	scaffold372	scaffold372
2	Lus10013246	23172063	23175081	+	RLK	scaffold372	scaffold372
2	Lus10013247	23175653	23177507	+	RLK	scaffold372	scaffold372
2	Lus10013252	23202553	23204940	+	RLK	scaffold372	scaffold372
2	Lus10013262	23254936	23257353	+	RLK	scaffold372	scaffold372
13	Lus10030730	17673903	17677229	+	RLK	scaffold373	scaffold373b
13	Lus10030766	17831794	17834828	+	RLK	scaffold373	scaffold373b
13	Lus10030767	17837209	17844289	+	RLK	scaffold373	scaffold373b
13	Lus10030768	17844702	17847908	+	RLK	scaffold373	scaffold373b
13	Lus10030785	17914315	17916785	+	RLK	scaffold373	scaffold373b
13	Lus10030811	18030442	18032268	-	RLK	scaffold373	scaffold373b
13	Lus10030812	18035057	18035845	-	RLP	scaffold373	scaffold373b
13	Lus10030839	18177651	18182041	+	TNL	scaffold373	scaffold373b
13	Lus10030845	18211794	18215062	+	RLK	scaffold373	scaffold373b
13	Lus10030846	18218174	18221600	+	RLK	scaffold373	scaffold373b
13	Lus10030847	18222200	18225706	+	RLK	scaffold373	scaffold373b
13	Lus10030850	18245576	18249688	-	RLP	scaffold373	scaffold373b
13	Lus10030851	18251116	18254564	-	RLK	scaffold373	scaffold373b
13	Lus10030852	18256874	18259161	-	RLK	scaffold373	scaffold373b
13	Lus10030855	18277829	18280950	-	RLK	scaffold373	scaffold373b
13	Lus10030856	18281785	18285734	-	RLK	scaffold373	scaffold373b
13	Lus10030863	18316937	18320004	-	RLK	scaffold373	scaffold373b
13	Lus10030879	18396402	18399787	+	RLK	scaffold373	scaffold373b
13	Lus10030898	18473088	18476075	+	RLK	scaffold373	scaffold373b
13	Lus10030903	18500724	18503938	-	RLK	scaffold373	scaffold373b
4	Lus10029005	8786311	8789288	+	RLK	scaffold376	scaffold376a
1	Lus10029075	6838254	6842414	+	RLK	scaffold376	scaffold376b
1	Lus10029122	7074208	7076595	+	RLK	scaffold376	scaffold376b
1	Lus10029123	7078859	7081457	+	RLK	scaffold376	scaffold376b
1	Lus10029132	7126224	7128545	+	RLK	scaffold376	scaffold376b
1	Lus10029170	7307144	7309477	+	RLK	scaffold376	scaffold376b
1	Lus10029203	7498825	7502534	+	TM-CC	scaffold376	scaffold376b
2	Lus10019229	608097	615844	-	TM-CC	scaffold377	scaffold377
2	Lus10019237	653433	658631	-	RLK	scaffold377	scaffold377
2	Lus10019248	722575	726044	+	RLK	scaffold377	scaffold377
2	Lus10019277	850875	851681	+	RLP	scaffold377	scaffold377
2	Lus10019315	1055156	1057956	+	RLK	scaffold377	scaffold377
14	Lus10022432	14138712	14141077	+	RLK	scaffold38	scaffold38
14	Lus10022436	14166268	14167380	+	TM-CC	scaffold38	scaffold38
14	Lus10022464	14293409	14296533	+	NL	scaffold38	scaffold38
14	Lus10022487	14432892	14437734	+	RLK	scaffold38	scaffold38
14	Lus10022488	14437890	14439788	-	RLK	scaffold38	scaffold38
14	Lus10003094	7937283	7938458	-	NL	scaffold387	scaffold387
10	Lus10011933	7836437	7842501	+	RLK	scaffold39	scaffold39
1	Lus10014648	22571768	22573957	+	RLK	scaffold398	scaffold398
9	Lus10011609	8529175	8532321	+	RLK	scaffold40	scaffold40
5	Lus10028343	15097906	15098772	-	TN	scaffold413	scaffold413a
5	Lus10028347	15077659	15081716	-	RLK	scaffold413	scaffold413a
5	Lus10028354	15036090	15039460	-	TM-CC	scaffold413	scaffold413a
5	Lus10028407	14775502	14778154	-	RLK	scaffold413	scaffold413a
4	Lus10028494	16716565	16721731	+	RLK	scaffold413	scaffold413b
5	Lus10029788	13628677	13630708	-	RLK	scaffold416	scaffold416a
5	Lus10029802	13567242	13570428	+	RLK	scaffold416	scaffold416a
5	Lus10029810	13512923	13513231	-	TX	scaffold416	scaffold416a
5	Lus10029860	13270430	13273781	+	TNL	scaffold416	scaffold416a
4	Lus10029897	17989501	17992167	+	TM-CC	scaffold416	scaffold416b
4	Lus10029919	18100856	18101804	-	TX	scaffold416	scaffold416b
4	Lus10029921	18109092	18112034	-	TX	scaffold416	scaffold416b
4	Lus10029927	18126435	18126713	-	TX	scaffold416	scaffold416b
4	Lus10029930	18139913	18142111	+	TM-CC	scaffold416	scaffold416b
4	Lus10029948	18197596	18200954	-	RLK	scaffold416	scaffold416b
4	Lus10029961	18267664	18272993	+	TM-CC	scaffold416	scaffold416b
4	Lus10029962	18275442	18278553	+	TM-CC	scaffold416	scaffold416b
4	Lus10030022	18531432	18534550	+	RLK	scaffold416	scaffold416b
9	Lus10029624	18041077	18042827	+	RLK	scaffold418	scaffold418b
9	Lus10029626	18047877	18049466	+	RLK	scaffold418	scaffold418b
9	Lus10029628	18052235	18056775	-	TNL	scaffold418	scaffold418b
9	Lus10029659	18255951	18258666	+	RLK	scaffold418	scaffold418b
5	Lus10029704	1291080	1292029	-	NBS	scaffold418	scaffold418c
5	Lus10029711	1260077	1262011	-	RLK	scaffold418	scaffold418c
5	Lus10029714	1251306	1252994	+	RLK	scaffold418	scaffold418c
5	Lus10029722	1195232	1199147	-	TNL	scaffold418	scaffold418c
5	Lus10029769	935840	937936	+	RLK	scaffold418	scaffold418c
13	Lus10031944	15529642	15532792	+	RLK	scaffold42	scaffold42
13	Lus10031965	15642977	15647200	-	RLK	scaffold42	scaffold42
13	Lus10031976	15688838	15690874	-	RLK	scaffold42	scaffold42
13	Lus10032026	15959164	15960805	-	TM-CC	scaffold42	scaffold42
13	Lus10032058	16049662	16052743	-	RLK	scaffold42	scaffold42
13	Lus10032059	16059316	16062400	-	RLK	scaffold42	scaffold42
13	Lus10032101	16273486	16275571	-	TN	scaffold42	scaffold42
13	Lus10032162	16548757	16551846	-	RLK	scaffold42	scaffold42
13	Lus10032188	16656041	16657593	+	TM-CC	scaffold42	scaffold42
2	Lus10019654	1583715	1588562	-	TNL	scaffold420	scaffold420a
2	Lus10019661	1638486	1640438	+	RLK	scaffold420	scaffold420a
2	Lus10019662	1640700	1642154	-	RLK	scaffold420	scaffold420a
13	Lus10019693	4625737	4627728	-	RLP	scaffold420	scaffold420b
13	Lus10019708	4520377	4539065	-	TNL	scaffold420	scaffold420b
13	Lus10019722	4448610	4451882	+	RLK	scaffold420	scaffold420b
13	Lus10035012	14940418	14942441	-	RLK	scaffold43	scaffold43a
2	Lus10035104	21477331	21479063	+	RLK	scaffold43	scaffold43b
2	Lus10035126	21586963	21589590	+	RLP	scaffold43	scaffold43b
2	Lus10035138	21632030	21635932	+	RLK	scaffold43	scaffold43b
2	Lus10035225	22033427	22036534	-	RLK	scaffold43	scaffold43b
4	Lus10015729	13254352	13259591	-	RLK	scaffold430	scaffold430
4	Lus10015799	12924293	12928647	+	RLK	scaffold430	scaffold430
2	Lus10005300	10574845	10576753	-	TM-CC	scaffold433	scaffold433
11	Lus10012949	15282094	15285342	-	RLK	scaffold434	scaffold434
7	Lus10006028	7619941	7623178	+	RLK	scaffold438	scaffold438
7	Lus10006045	7843787	7846888	+	RLK	scaffold438	scaffold438
1	Lus10020446	21084584	21086740	+	RLK	scaffold44	scaffold44a
1	Lus10020452	21135084	21137153	+	RLK	scaffold44	scaffold44a
1	Lus10020456	21151594	21153708	+	RLK	scaffold44	scaffold44a
3	Lus10020500	16881292	16888832	-	RLK	scaffold44	scaffold44b
8	Lus10010867	12265400	12267484	+	RLK	scaffold440	scaffold440
2	Lus10020140	3999976	4004173	-	RLK	scaffold454	scaffold454
2	Lus10020183	4257022	4259288	+	RLK	scaffold454	scaffold454
1	Lus10009703	18125241	18127926	+	RLK	scaffold455	scaffold455
7	Lus10025400	13938574	13941954	-	RLK	scaffold46	scaffold46
7	Lus10025441	14175258	14177384	+	RLK	scaffold46	scaffold46
7	Lus10025455	14255334	14257462	+	RLK	scaffold46	scaffold46
7	Lus10025481	14465813	14466987	-	TM-CC	scaffold46	scaffold46
10	Lus10018658	15217742	15221655	+	TNL	scaffold461	scaffold461
10	Lus10018711	15509230	15510930	-	TM-CC	scaffold461	scaffold461
10	Lus10018722	15553494	15555594	-	RLK	scaffold461	scaffold461
10	Lus10018733	15618631	15620686	-	RLK	scaffold461	scaffold461
3	Lus10037051	2996705	3004587	+	RLK	scaffold462	scaffold462
3	Lus10037083	2854853	2856805	-	RLK	scaffold462	scaffold462
3	Lus10037226	2127216	2128010	+	RLP	scaffold462	scaffold462
3	Lus10037276	1897891	1900982	-	RLK	scaffold462	scaffold462
3	Lus10037294	1829170	1831587	+	RLK	scaffold462	scaffold462
3	Lus10037310	1744034	1747357	+	RLK	scaffold462	scaffold462
3	Lus10037311	1738506	1742264	-	RLK	scaffold462	scaffold462
3	Lus10037358	1526641	1530191	+	RLK	scaffold462	scaffold462
3	Lus10037389	1391542	1393416	+	RLK	scaffold462	scaffold462
3	Lus10037406	1311436	1315956	+	TNL	scaffold462	scaffold462
1	Lus10035605	7957161	7963007	-	RLK	scaffold464	scaffold464a
14	Lus10035674	15357234	15366290	-	TNL	scaffold464	scaffold464b
14	Lus10035687	15284609	15287694	-	RLK	scaffold464	scaffold464b
14	Lus10035703	15218499	15230401	+	RLK	scaffold464	scaffold464b
14	Lus10035710	15192891	15194836	-	RLK	scaffold464	scaffold464b
14	Lus10035724	15127272	15128934	+	RLK	scaffold464	scaffold464b
14	Lus10035726	15113841	15119001	-	RLK	scaffold464	scaffold464b
14	Lus10035783	14875360	14878506	+	RLK	scaffold464	scaffold464b
14	Lus10035826	14703564	14706032	-	RLK	scaffold464	scaffold464b
14	Lus10035853	14578426	14583527	+	TM-CC	scaffold464	scaffold464b
15	Lus10022520	12508465	12509898	-	RLK	scaffold465	scaffold465
15	Lus10022538	12363082	12364778	+	TM-CC	scaffold465	scaffold465
4	Lus10027146	18867114	18869486	+	RLK	scaffold472	scaffold472a
4	Lus10027184	18700213	18704154	+	TNL	scaffold472	scaffold472a
14	Lus10027215	18503051	18508851	-	TM-CC	scaffold472	scaffold472b
14	Lus10027221	18469573	18473950	+	RLK	scaffold472	scaffold472b
11	Lus10027247	605229	609301	+	RLK	scaffold472	scaffold472c
11	Lus10027281	461350	464713	+	CNL	scaffold472	scaffold472c
11	Lus10027310	343308	347707	+	TM-CC	scaffold472	scaffold472c
11	Lus10027336	270452	273739	+	RLK	scaffold472	scaffold472c
9	Lus10024803	18850684	18852784	+	RLK	scaffold473	scaffold473
9	Lus10024813	18923962	18926063	+	RLK	scaffold473	scaffold473
9	Lus10024886	19349782	19354051	+	TNL	scaffold473	scaffold473
9	Lus10024933	19596094	19597468	-	TM-CC	scaffold473	scaffold473
9	Lus10024948	19657652	19659326	-	TM-CC	scaffold473	scaffold473
9	Lus10024965	19729257	19735152	-	TM-CC	scaffold473	scaffold473
15	Lus10037840	14432061	14436021	-	RLK	scaffold475	scaffold475a
15	Lus10037865	14341269	14344188	+	RLK	scaffold475	scaffold475a
15	Lus10037887	14244263	14246857	+	RLK	scaffold475	scaffold475a
15	Lus10037921	14091576	14098286	-	RLK	scaffold475	scaffold475a
2	Lus10038071	5726119	5732798	-	RLK	scaffold475	scaffold475b
2	Lus10038072	5702508	5717187	-	TM-CC	scaffold475	scaffold475b
2	Lus10038077	5650685	5653251	+	RLK	scaffold475	scaffold475b
9	Lus10011702	12301337	12302536	+	TM-CC	scaffold476	scaffold476
14	Lus10008186	10014362	10016263	+	RLK	scaffold480	scaffold480
14	Lus10008187	10002144	10003958	-	RLK	scaffold480	scaffold480
13	Lus10005171	947314	951279	-	TNL	scaffold485	scaffold485
13	Lus10005174	901666	901995	-	TX	scaffold485	scaffold485
3	Lus10033291	22753013	22769152	-	RLK	scaffold488	scaffold488b
3	Lus10033299	22808885	22809545	-	CN	scaffold488	scaffold488b
3	Lus10033328	22988702	22992601	-	TM-CC	scaffold488	scaffold488b
3	Lus10033329	22995074	22998304	-	RLK	scaffold488	scaffold488b
3	Lus10033330	23001108	23004402	-	RLK	scaffold488	scaffold488b
3	Lus10033333	23026329	23030618	-	RLK	scaffold488	scaffold488b
3	Lus10033339	23067103	23070039	+	RLK	scaffold488	scaffold488b
3	Lus10033362	23213568	23216896	+	RLK	scaffold488	scaffold488b
3	Lus10033363	23218462	23221701	+	RLK	scaffold488	scaffold488b
3	Lus10033365	23233919	23238232	+	RLK	scaffold488	scaffold488b
3	Lus10033384	23331293	23334472	+	RLK	scaffold488	scaffold488b
3	Lus10033400	23448152	23450298	+	RLK	scaffold488	scaffold488b
3	Lus10033407	23486429	23489300	-	RLK	scaffold488	scaffold488b
5	Lus10008310	12835909	12840720	+	RLK	scaffold489	scaffold489b
9	Lus10003156	20378898	20382160	-	RLK	scaffold490	scaffold490
8	Lus10009103	13231085	13232398	+	RLK	scaffold491	scaffold491
12	Lus10002882	6796498	6798215	-	RLK	scaffold498	scaffold498
12	Lus10002885	6816777	6818473	-	TM-CC	scaffold498	scaffold498
2	Lus10033133	18687156	18693800	-	TM-CC	scaffold50	scaffold50
8	Lus10007790	18462216	18466320	-	TNL	scaffold500	scaffold500
8	Lus10007795	18423088	18440817	+	TM-CC	scaffold500	scaffold500
8	Lus10007808	18376722	18380935	+	TNL	scaffold500	scaffold500
8	Lus10007809	18372540	18375566	+	NL	scaffold500	scaffold500
8	Lus10007810	18366041	18370123	-	TNL	scaffold500	scaffold500
8	Lus10007811	18359124	18363387	-	TNL	scaffold500	scaffold500
8	Lus10007812	18350700	18354799	-	TNL	scaffold500	scaffold500
8	Lus10007813	18344363	18349288	-	TNL	scaffold500	scaffold500
8	Lus10007814	18335847	18340501	-	TNL	scaffold500	scaffold500
8	Lus10007821	18309564	18313636	+	TNL	scaffold500	scaffold500
8	Lus10007822	18299941	18302829	-	TNL	scaffold500	scaffold500
8	Lus10007823	18293684	18297416	+	OTHER	scaffold500	scaffold500
8	Lus10007825	18281240	18285241	+	TNL	scaffold500	scaffold500
8	Lus10007826	18276064	18278228	-	TNL	scaffold500	scaffold500
8	Lus10007828	18271093	18275151	+	TNL	scaffold500	scaffold500
8	Lus10007829	18263872	18267734	-	OTHER	scaffold500	scaffold500
8	Lus10007830	18260420	18262824	-	NL	scaffold500	scaffold500
8	Lus10007831	18254394	18258346	-	TNL	scaffold500	scaffold500
8	Lus10007836	18230065	18232282	+	TNL	scaffold500	scaffold500
8	Lus10007852	18160912	18161680	+	TX	scaffold500	scaffold500
11	Lus10023628	15783031	15787617	+	RLK	scaffold505	scaffold505a
8	Lus10023677	14824973	14828322	-	RLK	scaffold505	scaffold505b
8	Lus10023681	14867064	14869805	-	RLK	scaffold505	scaffold505b
14	Lus10032944	13571599	13574157	-	RLK	scaffold51	scaffold51a
10	Lus10032954	12712340	12715775	+	RLK	scaffold51	scaffold51b
4	Lus10032971	11123436	11126177	-	RLK	scaffold51	scaffold51c
4	Lus10032976	11067018	11069690	-	RLK	scaffold51	scaffold51c
7	Lus10017326	226935	234195	-	RLK	scaffold511	scaffold511
7	Lus10017357	370018	372956	-	TM-CC	scaffold511	scaffold511
7	Lus10017400	558307	559999	+	RLK	scaffold511	scaffold511
7	Lus10017418	655870	659354	+	TNL	scaffold511	scaffold511
7	Lus10017419	661802	663551	+	TN	scaffold511	scaffold511
7	Lus10017420	663608	665544	+	RLP	scaffold511	scaffold511
7	Lus10017439	749978	752897	+	RLK	scaffold511	scaffold511
2	Lus10016299	16578533	16580482	-	RLK	scaffold515	scaffold515
7	Lus10008018	6402922	6406848	-	RLK	scaffold517	scaffold517
7	Lus10008019	6398347	6398571	-	OTHER	scaffold517	scaffold517
7	Lus10008026	6317757	6320369	+	NL	scaffold517	scaffold517
7	Lus10008027	6316446	6317571	+	TN	scaffold517	scaffold517
14	Lus10008318	10530139	10530998	+	TX	scaffold520	scaffold520
14	Lus10008320	10547787	10552007	+	TNL	scaffold520	scaffold520
3	Lus10008105	26158525	26161504	-	RLK	scaffold524	scaffold524
9	Lus10003571	17933574	17936360	-	NL	scaffold536	scaffold536
10	Lus10015057	6320237	6333561	+	RLK	scaffold54	scaffold54
7	Lus10028764	1841117	1842328	+	TM-CC	scaffold540	scaffold540a
7	Lus10028782	1733606	1736389	+	RLK	scaffold540	scaffold540a
7	Lus10028805	1612374	1615154	+	RLK	scaffold540	scaffold540a
7	Lus10028874	1318764	1320403	+	TM-CC	scaffold540	scaffold540a
7	Lus10028916	1122500	1124815	-	RLK	scaffold540	scaffold540a
9	Lus10028975	1105723	1118250	+	TM-CC	scaffold540	scaffold540b
1	Lus10001290	19435574	19444996	-	RLK	scaffold544	scaffold544
1	Lus10001295	19410315	19412849	+	RLK	scaffold544	scaffold544
4	Lus10009886	1807409	1810370	+	TM-CC	scaffold546	scaffold546
4	Lus10029483	2558405	2561557	+	RLP	scaffold55	scaffold55
4	Lus10029553	3397836	3399812	-	RLK	scaffold55	scaffold55
4	Lus10029554	3407609	3409600	+	RLK	scaffold55	scaffold55
4	Lus10029555	3409893	3412039	-	RLK	scaffold55	scaffold55
3	Lus10005847	12726509	12728405	-	RLP	scaffold562	scaffold562
5	Lus10011741	8921596	8925522	+	TNL	scaffold568	scaffold568
5	Lus10011756	8744670	8748180	+	RLK	scaffold568	scaffold568
5	Lus10011761	8655296	8658503	+	RLK	scaffold568	scaffold568
11	Lus10036386	8084900	8087172	+	RLK	scaffold57	scaffold57a
11	Lus10036426	7891950	7894369	+	RLK	scaffold57	scaffold57a
11	Lus10036490	7613096	7619314	-	TM-CC	scaffold57	scaffold57a
11	Lus10036495	7599081	7600861	+	TM-CC	scaffold57	scaffold57a
11	Lus10036510	7509615	7518421	-	TM-CC	scaffold57	scaffold57a
11	Lus10036524	7432770	7435073	-	RLK	scaffold57	scaffold57a
11	Lus10036533	7388293	7389882	-	RLK	scaffold57	scaffold57a
11	Lus10036576	7189719	7192324	+	RLK	scaffold57	scaffold57a
11	Lus10036608	7044746	7047325	-	RLK	scaffold57	scaffold57a
11	Lus10036636	6923635	6929041	+	TM-CC	scaffold57	scaffold57a
6	Lus10036639	5507855	5510341	-	RLK	scaffold57	scaffold57b
6	Lus10036667	5675792	5678164	+	RLK	scaffold57	scaffold57b
6	Lus10036672	5718165	5721746	+	RLK	scaffold57	scaffold57b
8	Lus10012311	2691804	2696431	-	TNL	scaffold572	scaffold572a
13	Lus10002096	6386959	6394937	-	RLK	scaffold575	scaffold575
1	Lus10014671	26281163	26282239	+	TX	scaffold584	scaffold584
1	Lus10014712	26487140	26490037	-	NL	scaffold584	scaffold584
9	Lus10010152	585852	589259	-	TM-CC	scaffold587	scaffold587
9	Lus10010199	790836	794034	+	RLK	scaffold587	scaffold587
9	Lus10010221	911825	917007	+	TNL	scaffold587	scaffold587
9	Lus10010222	918523	919456	+	TN	scaffold587	scaffold587
9	Lus10010223	919710	925108	+	NL	scaffold587	scaffold587
1	Lus10022590	10556891	10559705	+	RLK	scaffold59	scaffold59
1	Lus10022662	10231690	10233762	-	RLK	scaffold59	scaffold59
1	Lus10022678	10154780	10157199	+	RLK	scaffold59	scaffold59
1	Lus10022679	10151555	10153932	+	RLK	scaffold59	scaffold59
1	Lus10022697	10074849	10079898	+	TM-CC	scaffold59	scaffold59
1	Lus10022702	10052646	10054271	+	TM-CC	scaffold59	scaffold59
1	Lus10022707	10032284	10033891	+	TN	scaffold59	scaffold59
1	Lus10022728	9947629	9950374	+	RLK	scaffold59	scaffold59
1	Lus10022738	9904469	9907409	-	RLK	scaffold59	scaffold59
1	Lus10022748	9840386	9841669	-	RLK	scaffold59	scaffold59
1	Lus10022749	9836961	9838310	+	RLK	scaffold59	scaffold59
1	Lus10012581	5732437	5736390	+	TM-CC	scaffold6	scaffold6b
1	Lus10012585	5746308	5748406	-	RLK	scaffold6	scaffold6b
14	Lus10009213	8765049	8768195	-	RLK	scaffold60	scaffold60
1	Lus10025703	1230806	1233812	-	RLK	scaffold605	scaffold605a
1	Lus10025774	1533700	1537509	-	RLK	scaffold605	scaffold605a
1	Lus10025784	1571715	1576443	+	RLK	scaffold605	scaffold605a
1	Lus10025849	1841922	1845721	-	RLK	scaffold605	scaffold605a
1	Lus10025852	1851791	1853596	-	NL	scaffold605	scaffold605a
1	Lus10025891	2021101	2023984	+	RLK	scaffold605	scaffold605a
1	Lus10025926	2549750	2554731	-	RLK	scaffold605	scaffold605b
1	Lus10008415	13886261	13886767	+	TX	scaffold61	scaffold61
1	Lus10008435	13707411	13748207	+	RLK	scaffold61	scaffold61
8	Lus10011812	15422989	15426881	-	RLK	scaffold610	scaffold610b
14	Lus10021448	4018836	4024903	+	TM-CC	scaffold612	scaffold612b
14	Lus10021460	4088958	4091956	-	RLK	scaffold612	scaffold612b
8	Lus10026493	3664114	3666216	+	RLK	scaffold617	scaffold617a
8	Lus10026546	3395913	3401991	+	RLK	scaffold617	scaffold617a
2	Lus10026629	24726725	24730667	+	RLK	scaffold617	scaffold617b
13	Lus10026666	19508308	19510269	+	RLK	scaffold617	scaffold617c
13	Lus10026689	20419895	20425181	-	RLK	scaffold617	scaffold617d
6	Lus10013902	12956498	12962669	-	RLP	scaffold618	scaffold618
8	Lus10013540	748629	751342	-	TM-CC	scaffold62	scaffold62
8	Lus10013562	874161	877199	-	RLK	scaffold62	scaffold62
14	Lus10003749	10399354	10404385	+	TNL	scaffold629	scaffold629
14	Lus10015648	5955689	5959658	-	TNL	scaffold630	scaffold630
14	Lus10015650	5963346	5966177	-	TNL	scaffold630	scaffold630
8	Lus10015344	22505658	22506803	-	RLK	scaffold635	scaffold635
8	Lus10015349	22522656	22524239	+	TM-CC	scaffold635	scaffold635
8	Lus10015350	22525026	22531343	+	TNL	scaffold635	scaffold635
8	Lus10015393	22757087	22760191	-	RLK	scaffold635	scaffold635
8	Lus10015417	22859986	22864994	-	RLP	scaffold635	scaffold635
8	Lus10015422	22884459	22886387	-	RLK	scaffold635	scaffold635
8	Lus10005017	6193277	6195565	-	RLP	scaffold637	scaffold637
10	Lus10020238	17827235	17831189	+	TNL	scaffold641	scaffold641
10	Lus10020258	17733323	17736679	-	TM-CC	scaffold641	scaffold641
10	Lus10020303	17543713	17546662	-	RLK	scaffold641	scaffold641
13	Lus10026845	1944672	1945903	-	TX	scaffold651	scaffold651a
13	Lus10026938	2441218	2445561	+	RLK	scaffold651	scaffold651b
13	Lus10026961	2307442	2311661	+	TNL	scaffold651	scaffold651b
13	Lus10026988	2142483	2146101	-	RLK	scaffold651	scaffold651b
7	Lus10003807	2132243	2135602	+	RLK	scaffold654	scaffold654
5	Lus10034739	4179656	4181192	+	RLK	scaffold66	scaffold66
5	Lus10034753	4271192	4276627	-	RLK	scaffold66	scaffold66
5	Lus10034761	4312833	4314926	-	CN	scaffold66	scaffold66
5	Lus10034787	4557260	4561543	-	TM-CC	scaffold66	scaffold66
5	Lus10034790	4605640	4610444	-	RLK	scaffold66	scaffold66
5	Lus10034795	4643996	4646254	+	RLK	scaffold66	scaffold66
5	Lus10034860	5282220	5284359	+	RLK	scaffold66	scaffold66
5	Lus10034873	5359385	5362238	-	RLK	scaffold66	scaffold66
9	Lus10042537	17502861	17505651	-	RLK	scaffold67	scaffold67a
10	Lus10042678	13473657	13475711	-	RLK	scaffold67	scaffold67b
10	Lus10042679	13476414	13478339	-	RLK	scaffold67	scaffold67b
10	Lus10042714	13695454	13699694	-	OTHER	scaffold67	scaffold67b
10	Lus10042752	13923852	13924328	+	TX	scaffold67	scaffold67b
10	Lus10042777	14039240	14040071	+	TX	scaffold67	scaffold67b
10	Lus10042778	14040075	14042411	+	NL	scaffold67	scaffold67b
10	Lus10042795	14147878	14149953	-	RLK	scaffold67	scaffold67b
10	Lus10042816	14266621	14269780	+	RLK	scaffold67	scaffold67b
10	Lus10042820	14287256	14291739	+	TM-CC	scaffold67	scaffold67b
10	Lus10042844	14384964	14387450	-	RLK	scaffold67	scaffold67b
3	Lus10007206	20417548	20420938	+	RLK	scaffold674	scaffold674
3	Lus10007214	20482417	20487096	-	TM-CC	scaffold674	scaffold674
8	Lus10010574	21855080	21859064	+	TNL	scaffold680	scaffold680
14	Lus10017961	16832500	16834268	-	TM-CC	scaffold687	scaffold687
14	Lus10017963	16826426	16828276	-	RLK	scaffold687	scaffold687
14	Lus10017996	16656320	16658772	-	RLK	scaffold687	scaffold687
14	Lus10018021	16558322	16562253	-	TNL	scaffold687	scaffold687
14	Lus10018023	16554809	16555030	+	TX	scaffold687	scaffold687
14	Lus10018024	16552178	16554133	-	TX	scaffold687	scaffold687
14	Lus10018096	16251416	16252088	+	RLK	scaffold687	scaffold687
13	Lus10006789	6251251	6254906	-	TNL	scaffold689	scaffold689
13	Lus10006794	6213590	6214996	+	NBS	scaffold689	scaffold689
13	Lus10006817	6086931	6090494	+	RLK	scaffold689	scaffold689
13	Lus10006824	6032152	6035158	-	RLP	scaffold689	scaffold689
13	Lus10006825	6022896	6026287	-	RLP	scaffold689	scaffold689
3	Lus10015956	12369965	12372631	+	RLK	scaffold7	scaffold7
3	Lus10033496	17095298	17100383	-	TM-CC	scaffold701	scaffold701a
3	Lus10033533	16901629	16905201	-	RLK	scaffold701	scaffold701a
12	Lus10033539	18801000	18804994	-	TM-CC	scaffold701	scaffold701b
12	Lus10033569	18962567	18964690	+	RLK	scaffold701	scaffold701b
12	Lus10033606	19115003	19116849	+	RLK	scaffold701	scaffold701b
12	Lus10033608	19122119	19129113	+	RLK	scaffold701	scaffold701b
6	Lus10033711	1418653	1422285	-	RLK	scaffold701	scaffold701c
6	Lus10033712	1415870	1417737	-	TM-CC	scaffold701	scaffold701c
6	Lus10033741	1264196	1266992	+	RLK	scaffold701	scaffold701c
6	Lus10033742	1257618	1262788	+	RLK	scaffold701	scaffold701c
6	Lus10033743	1254401	1257251	-	RLK	scaffold701	scaffold701c
6	Lus10033748	1238271	1240598	+	RLK	scaffold701	scaffold701c
9	Lus10004115	21434301	21450882	-	TNL	scaffold709	scaffold709
9	Lus10004126	21496943	21499804	-	NL	scaffold709	scaffold709
9	Lus10004127	21501659	21504409	-	NL	scaffold709	scaffold709
1	Lus10020835	19610160	19613738	-	RLK	scaffold711	scaffold711
1	Lus10020935	20188774	20191973	+	RLK	scaffold711	scaffold711
1	Lus10020936	20199563	20202012	+	RLK	scaffold711	scaffold711
9	Lus10007448	8069020	8070429	-	RLK	scaffold721	scaffold721
1	Lus10010067	27408632	27413804	+	TM-CC	scaffold722	scaffold722
1	Lus10010087	27524258	27527626	+	RLK	scaffold722	scaffold722
1	Lus10010092	27552658	27557765	+	TM-CC	scaffold722	scaffold722
5	Lus10008792	10815415	10820070	+	TM-CC	scaffold729	scaffold729
15	Lus10010356	12774055	12780849	-	TM-CC	scaffold732	scaffold732
15	Lus10010360	12762182	12763903	+	TM-CC	scaffold732	scaffold732
15	Lus10010362	12745047	12746592	+	TM-CC	scaffold732	scaffold732
9	Lus10021769	15399539	15404969	-	CNL	scaffold74	scaffold74
2	Lus10010373	14285291	14287107	-	TM-CC	scaffold740	scaffold740
2	Lus10006445	25259433	25261671	-	RLK	scaffold743	scaffold743
13	Lus10011352	19897488	19906520	-	TM-CC	scaffold744	scaffold744
13	Lus10011386	19746050	19756317	-	RLK	scaffold744	scaffold744
13	Lus10011387	19740068	19743252	-	RLK	scaffold744	scaffold744
13	Lus10011388	19734411	19737522	-	RLK	scaffold744	scaffold744
4	Lus10013013	9447418	9450588	-	RLK	scaffold751	scaffold751
4	Lus10013039	9303097	9305517	+	RLK	scaffold751	scaffold751
4	Lus10013040	9299219	9301601	+	RLK	scaffold751	scaffold751
4	Lus10013071	9125772	9128720	-	RLP	scaffold751	scaffold751
4	Lus10013073	9115512	9119493	+	RLK	scaffold751	scaffold751
9	Lus10011886	20010876	20012721	+	RLK	scaffold754	scaffold754
9	Lus10011917	19841995	19844984	-	RLK	scaffold754	scaffold754
11	Lus10035959	6201110	6203780	+	RLP	scaffold76	scaffold76a
1	Lus10035979	1111122	1114528	-	RLK	scaffold76	scaffold76b
1	Lus10036085	523740	530078	+	TM-CC	scaffold76	scaffold76b
1	Lus10036153	137341	149486	-	TM-CC	scaffold76	scaffold76b
15	Lus10003312	7997703	8000198	-	RLK	scaffold762	scaffold762
6	Lus10017611	2049388	2051511	-	RLK	scaffold765	scaffold765
6	Lus10017647	1890840	1892703	-	RLK	scaffold765	scaffold765
5	Lus10004461	12390505	12393830	+	RLK	scaffold768	scaffold768
5	Lus10004482	12473573	12475492	-	TX	scaffold768	scaffold768
5	Lus10004504	12578371	12580643	+	RLK	scaffold768	scaffold768
14	Lus10020524	3509735	3513339	-	TNL	scaffold77	scaffold77a
14	Lus10020532	3472925	3479322	+	TM-CC	scaffold77	scaffold77a
14	Lus10020533	3464751	3468704	+	TNL	scaffold77	scaffold77a
14	Lus10020534	3457175	3462957	+	OTHER	scaffold77	scaffold77a
14	Lus10020536	3447892	3451509	+	TNL	scaffold77	scaffold77a
14	Lus10020537	3436440	3441893	+	TNL	scaffold77	scaffold77a
3	Lus10007074	17973433	17974962	+	RLK	scaffold772	scaffold772
3	Lus10007077	17980624	17984765	+	RLK	scaffold772	scaffold772
13	Lus10005218	17536826	17540362	+	NL	scaffold773	scaffold773
11	Lus10031679	17986891	17987754	-	RLK	scaffold783	scaffold783a
10	Lus10031689	1621717	1626860	-	RLK	scaffold783	scaffold783b
10	Lus10031703	1550969	1553607	+	RLK	scaffold783	scaffold783b
10	Lus10031745	1345552	1351639	-	TM-CC	scaffold783	scaffold783b
10	Lus10031805	1072504	1075111	-	RLK	scaffold783	scaffold783b
10	Lus10031860	777431	781117	+	RLK	scaffold783	scaffold783b
10	Lus10031906	562338	569655	-	RLK	scaffold783	scaffold783b
13	Lus10001034	2873870	2876374	+	RLP	scaffold797	scaffold797
13	Lus10001035	2877002	2882692	-	RLP	scaffold797	scaffold797
13	Lus10001039	2911982	2914272	-	NL	scaffold797	scaffold797
13	Lus10001040	2914341	2915277	-	TX	scaffold797	scaffold797
10	Lus10022792	16697026	16699986	-	NL	scaffold8	scaffold8
10	Lus10022818	16555875	16558518	+	RLK	scaffold8	scaffold8
10	Lus10022848	16407719	16410840	-	RLK	scaffold8	scaffold8
10	Lus10022858	16316074	16322223	-	TM-CC	scaffold8	scaffold8
10	Lus10022864	16295946	16296779	+	RLP	scaffold8	scaffold8
10	Lus10022900	16154230	16157202	+	CNL	scaffold8	scaffold8
3	Lus10003478	4107568	4110481	-	RLK	scaffold80	scaffold80
4	Lus10004040	17129426	17131616	-	RLK	scaffold808	scaffold808b
4	Lus10004046	17091433	17094723	-	RLK	scaffold808	scaffold808b
4	Lus10004061	17032933	17037863	-	RLK	scaffold808	scaffold808b
4	Lus10004073	16988024	16989330	-	TN	scaffold808	scaffold808b
4	Lus10004075	16976979	16985118	-	TNL	scaffold808	scaffold808b
1	Lus10002822	4927976	4929043	+	RLP	scaffold810	scaffold810
14	Lus10013317	2738236	2740995	-	TM-CC	scaffold812	scaffold812
14	Lus10013342	2629331	2632518	+	RLK	scaffold812	scaffold812
14	Lus10013378	2409979	2415293	-	TM-CC	scaffold812	scaffold812
14	Lus10013383	2397199	2400712	-	RLK	scaffold812	scaffold812
14	Lus10013384	2391443	2394021	-	RLK	scaffold812	scaffold812
14	Lus10013385	2385688	2388266	-	RLK	scaffold812	scaffold812
10	Lus10032735	11256146	11258197	+	RLK	scaffold82	scaffold82
10	Lus10032741	11377322	11381139	-	RLK	scaffold82	scaffold82
10	Lus10032759	11656882	11659758	-	NL	scaffold82	scaffold82
10	Lus10032781	11855669	11856058	+	NBS	scaffold82	scaffold82
15	Lus10013910	1752890	1755753	-	RLK	scaffold820	scaffold820
15	Lus10013968	1508178	1511290	+	RLK	scaffold820	scaffold820
15	Lus10013994	1356858	1359261	+	RLP	scaffold820	scaffold820
1	Lus10006052	28669696	28672239	+	RLK	scaffold821	scaffold821
1	Lus10006056	28681727	28684082	-	RLK	scaffold821	scaffold821
1	Lus10006057	28686182	28689003	-	RLK	scaffold821	scaffold821
1	Lus10006067	28745009	28748864	+	RLK	scaffold821	scaffold821
13	Lus10000577	334278	336233	+	RLK	scaffold825	scaffold825
5	Lus10008486	1714708	1718110	-	RLK	scaffold835	scaffold835a
5	Lus10008491	1696933	1698781	-	RLK	scaffold835	scaffold835a
8	Lus10008519	18629585	18648768	-	TNL	scaffold835	scaffold835b
8	Lus10008526	18598112	18602082	+	TNL	scaffold835	scaffold835b
8	Lus10008540	18527829	18529634	-	RLK	scaffold835	scaffold835b
7	Lus10005418	17844662	17849930	-	RLK	scaffold847	scaffold847
7	Lus10005430	17908381	17909133	+	RLP	scaffold847	scaffold847
6	Lus10001423	29913	32141	+	RLK	scaffold85	scaffold85
8	Lus10004905	13873240	13875007	-	TX	scaffold858	scaffold858
8	Lus10004911	13899203	13903335	-	TNL	scaffold858	scaffold858
15	Lus10007281	1866380	1869636	+	RLK	scaffold859	scaffold859
15	Lus10007283	1876356	1877726	+	RLK	scaffold859	scaffold859
15	Lus10007284	1880645	1881943	-	RLK	scaffold859	scaffold859
15	Lus10007287	1893243	1896125	+	RLK	scaffold859	scaffold859
15	Lus10007292	1919633	1922263	+	RLK	scaffold859	scaffold859
15	Lus10007294	1929306	1930613	-	RLP	scaffold859	scaffold859
7	Lus10040102	4914522	4918456	+	TM-CC	scaffold86	scaffold86a
7	Lus10040160	4572684	4574663	+	RLK	scaffold86	scaffold86a
7	Lus10040185	4447672	4450144	+	RLK	scaffold86	scaffold86a
7	Lus10040186	4443831	4446900	+	RLK	scaffold86	scaffold86a
7	Lus10040201	4348943	4350734	+	RLK	scaffold86	scaffold86a
7	Lus10040208	4311389	4312487	-	CN	scaffold86	scaffold86a
7	Lus10040276	3955862	3957907	-	RLK	scaffold86	scaffold86a
9	Lus10040315	4355025	4361780	+	TM-CC	scaffold86	scaffold86b
9	Lus10040368	4117102	4119942	+	NL	scaffold86	scaffold86b
9	Lus10040381	4046174	4048581	+	RLK	scaffold86	scaffold86b
9	Lus10040455	3677499	3681126	-	RLK	scaffold86	scaffold86b
9	Lus10040459	3662170	3663931	-	RLK	scaffold86	scaffold86b
9	Lus10040467	3633793	3637075	+	RLK	scaffold86	scaffold86b
9	Lus10040482	3556000	3558630	+	TM-CC	scaffold86	scaffold86b
9	Lus10040500	3458671	3461533	-	RLK	scaffold86	scaffold86b
7	Lus10015453	17016530	17018042	+	TN	scaffold860	scaffold860
7	Lus10015484	16843231	16846312	-	RLK	scaffold860	scaffold860
7	Lus10015541	16557735	16563095	+	RLK	scaffold860	scaffold860
7	Lus10015549	16521288	16526411	+	RLK	scaffold860	scaffold860
12	Lus10031350	20747676	20750404	+	RLK	scaffold863	scaffold863
12	Lus10031374	20662507	20669280	-	RLK	scaffold863	scaffold863
12	Lus10031383	20630415	20633058	-	RLP	scaffold863	scaffold863
12	Lus10031394	20598127	20599065	-	TM-CC	scaffold863	scaffold863
12	Lus10031401	20558893	20562051	+	RLK	scaffold863	scaffold863
12	Lus10031496	20181425	20184114	-	TM-CC	scaffold863	scaffold863
12	Lus10031577	19806576	19808408	+	RLK	scaffold863	scaffold863
12	Lus10031579	19799995	19802426	+	RLK	scaffold863	scaffold863
12	Lus10031580	19796490	19799363	+	RLK	scaffold863	scaffold863
12	Lus10031581	19793340	19796199	+	RLK	scaffold863	scaffold863
12	Lus10031582	19790086	19792561	+	RLK	scaffold863	scaffold863
12	Lus10031585	19778048	19781521	-	TM-CC	scaffold863	scaffold863
12	Lus10031591	19752361	19756152	-	RLK	scaffold863	scaffold863
12	Lus10031596	19725356	19727904	-	RLK	scaffold863	scaffold863
12	Lus10031603	19703176	19705988	-	RLK	scaffold863	scaffold863
12	Lus10031627	19579879	19581904	+	TM-CC	scaffold863	scaffold863
12	Lus10031628	19572572	19576385	+	RLK	scaffold863	scaffold863
6	Lus10015091	1188017	1195595	+	RLK	scaffold866	scaffold866
6	Lus10015094	1180634	1183154	+	RLK	scaffold866	scaffold866
6	Lus10015095	1177123	1180101	+	RLK	scaffold866	scaffold866
6	Lus10015096	1173698	1176170	+	RLK	scaffold866	scaffold866
6	Lus10015175	811051	813840	-	TM-CC	scaffold866	scaffold866
6	Lus10015196	725346	727321	+	TM-CC	scaffold866	scaffold866
15	Lus10000551	11511868	11514654	-	TM-CC	scaffold875	scaffold875
11	Lus10009005	19582620	19586840	+	TNL	scaffold883	scaffold883
11	Lus10009062	19285333	19290384	+	RLK	scaffold883	scaffold883
14	Lus10003268	9319563	9327026	-	TX	scaffold885	scaffold885
14	Lus10003274	9366578	9369555	+	RLK	scaffold885	scaffold885
12	Lus10003063	18696866	18699442	+	RLK	scaffold888	scaffold888
12	Lus10003066	18708819	18712440	-	RLK	scaffold888	scaffold888
12	Lus10003072	18723654	18726224	-	RLK	scaffold888	scaffold888
11	Lus10026201	4935086	4939390	+	TNL	scaffold898	scaffold898
11	Lus10026252	4718183	4722148	-	TM-CC	scaffold898	scaffold898
11	Lus10026390	4132772	4133863	-	RLK	scaffold898	scaffold898
11	Lus10026415	4042844	4046047	-	RLP	scaffold898	scaffold898
13	Lus10034637	14239315	14242336	+	RLK	scaffold9	scaffold9
13	Lus10034642	14265258	14268273	+	RLK	scaffold9	scaffold9
13	Lus10034697	14567316	14570767	+	TNL	scaffold9	scaffold9
11	Lus10016695	6356722	6358264	-	TM-CC	scaffold903	scaffold903
11	Lus10016737	6544198	6546556	+	RLK	scaffold903	scaffold903
11	Lus10016770	6690288	6696283	+	RLP	scaffold903	scaffold903
11	Lus10016793	6797863	6799713	+	RLK	scaffold903	scaffold903
6	Lus10019459	3347653	3350056	-	TM-CC	scaffold906	scaffold906
6	Lus10019517	3071715	3072708	+	TM-CC	scaffold906	scaffold906
6	Lus10019522	3044636	3047842	+	TM-CC	scaffold906	scaffold906
6	Lus10019525	3023772	3026892	-	RLK	scaffold906	scaffold906
6	Lus10019530	3003664	3006681	+	NBS	scaffold906	scaffold906
9	Lus10010443	2843573	2846125	-	RLK	scaffold910	scaffold910
9	Lus10010501	2588935	2596999	+	TM-CC	scaffold910	scaffold910
9	Lus10005689	21017044	21020053	-	RLK	scaffold911	scaffold911
8	Lus10016590	14151017	14152525	+	RLK	scaffold915	scaffold915
8	Lus10016612	14267487	14271419	-	RLP	scaffold915	scaffold915
8	Lus10016620	14319585	14330057	+	RLK	scaffold915	scaffold915
13	Lus10030498	18981056	18981736	+	TX	scaffold917	scaffold917a
13	Lus10030526	18852648	18855781	-	RLK	scaffold917	scaffold917a
13	Lus10030546	18773217	18774050	-	RLK	scaffold917	scaffold917a
2	Lus10030587	23955411	23958647	-	RLK	scaffold917	scaffold917b
2	Lus10030589	23945145	23948006	-	RLK	scaffold917	scaffold917b
2	Lus10030591	23930103	23933058	+	RLK	scaffold917	scaffold917b
2	Lus10030610	23847085	23851043	+	RLK	scaffold917	scaffold917b
2	Lus10030626	23765974	23768108	-	RLK	scaffold917	scaffold917b
2	Lus10030630	23753932	23756090	-	RLK	scaffold917	scaffold917b
2	Lus10030634	23729163	23733190	-	RLK	scaffold917	scaffold917b
2	Lus10030638	23688356	23691717	-	RLK	scaffold917	scaffold917b
2	Lus10030658	23604906	23608368	+	RLP	scaffold917	scaffold917b
12	Lus10015226	3379634	3380953	+	RLP	scaffold924	scaffold924
12	Lus10015239	3311958	3317290	-	RLK	scaffold924	scaffold924
12	Lus10015275	3146090	3147637	-	RLK	scaffold924	scaffold924
12	Lus10015277	3133318	3136716	+	RLK	scaffold924	scaffold924
12	Lus10015313	2971696	2973828	-	RLK	scaffold924	scaffold924
12	Lus10015320	2940008	2942561	-	RLP	scaffold924	scaffold924
12	Lus10015326	2904225	2905922	-	RLK	scaffold924	scaffold924
1	Lus10012022	5255388	5259043	-	RLK	scaffold931	scaffold931
1	Lus10012063	5065097	5065855	+	TX	scaffold931	scaffold931
4	Lus10010724	9819994	9822364	+	TM-CC	scaffold94	scaffold94a
1	Lus10016257	8880387	8883383	+	RLK	scaffold947	scaffold947
1	Lus10016276	8812941	8817268	-	RLK	scaffold947	scaffold947
10	Lus10027393	1683519	1685489	+	RLK	scaffold96	scaffold96
10	Lus10027507	2376758	2387318	-	RLP	scaffold96	scaffold96
10	Lus10027509	2390494	2392959	+	RLK	scaffold96	scaffold96
10	Lus10027568	2658566	2660605	+	RLK	scaffold96	scaffold96
12	Lus10001055	20856063	20859634	-	RLK	scaffold964	scaffold964
11	Lus10031108	18033051	18038082	+	RLK	scaffold977	scaffold977a
11	Lus10031123	18113016	18116256	-	RLK	scaffold977	scaffold977a
11	Lus10031161	18349863	18353459	+	RLK	scaffold977	scaffold977a
11	Lus10031169	18382394	18388254	+	TM-CC	scaffold977	scaffold977a
11	Lus10031199	18561290	18567652	-	RLK	scaffold977	scaffold977a
11	Lus10031230	18696229	18699398	-	RLK	scaffold977	scaffold977a
11	Lus10031231	18700928	18703536	+	RLK	scaffold977	scaffold977a
11	Lus10031290	19014401	19016992	-	RLK	scaffold977	scaffold977a
11	Lus10031337	19262876	19265328	+	RLK	scaffold977	scaffold977a
10	Lus10031341	529142	532937	-	RLK	scaffold977	scaffold977b
12	Lus10023220	2345190	2348295	+	RLK	scaffold98	scaffold98
12	Lus10023272	2130981	2135329	-	TNL	scaffold98	scaffold98
12	Lus10023323	1893862	1897997	+	RLK	scaffold98	scaffold98
12	Lus10023329	1873149	1874696	-	TN	scaffold98	scaffold98
12	Lus10023346	1792516	1796769	-	RLK	scaffold98	scaffold98
12	Lus10023391	1559945	1566644	-	RLK	scaffold98	scaffold98
14	Lus10009423	506807	514116	-	RLK	scaffold981	scaffold981
14	Lus10009427	487630	490109	+	RLK	scaffold981	scaffold981
14	Lus10009429	457234	460472	-	RLK	scaffold981	scaffold981
14	Lus10009476	220595	223771	-	RLK	scaffold981	scaffold981
9	Lus10007722	18512773	18516667	+	TNL	scaffold993	scaffold993
