# Supplementary material for: Mapping Quantitative Trait Loci onto Chromosome-Scale Pseudomolecules in Flax
Source: Methods Protoc. 2020 Apr 4;3(2):28. doi: 10.3390/mps3020028 (PMC7359702; doi:10.3390/mps3020028)
Supplement: Supplementary file 1 [file mps-03-00028-s001.zip › supp_files/program_packages/sample_data/program_S2_sample_marker_data.txt]

Primer ID	Forward Primer	Reverse Primer	Size range
Lu2164	GCATGATCGTTACTTTAGGATGC	AATGACGCCATCTTTTGTCC	50-1500
Lu2183	CTTCATGCAGTCCGTTTTTACA	CAGTTCGTAGTTTACTTGGTGCAG	50-1500
Lu2532	GGATAGAAGCTCACCGATGC	TTCAGAGCACCAGCAGAAAA	50-1500
Lu2545	TGCTTTGCTAATTTATTATGGTGAG	ATGGTAGCTGGTGGGTGAAC	50-1500
Lu2555	TCCCGCTTTTAATGGTGTTC	AATTGGAAGCTCGATTCACG	50-1500
Lu2560	CGTGGCTACTAGCAATGTGG	TCCTCATGTTCATTGCTTGC	50-1500
Lu2564	TTTCAGCTTCGATTGAGACG	ATCCGTCGAGGTAACAGTCC	50-1500
