# Supplementary material for: Mapping Quantitative Trait Loci onto Chromosome-Scale Pseudomolecules in Flax
Source: Methods Protoc. 2020 Apr 4;3(2):28. doi: 10.3390/mps3020028 (PMC7359702; doi:10.3390/mps3020028)
Supplement: Supplementary file 1 [file mps-03-00028-s001.zip › supp_files/program_packages/sample_data/program_S2_sample_marker_data.txt_primer_rePCR_results.txt]

#- sts	seq	strand	from	to	mism	gaps	act_len/exp_len
Lu2164	1	-	22948222	22948580	0	0	359/50-1500
Lu2183	1	-	26435050	26435329	0	0	280/50-1500
Lu2555	6	+	14948801	14948986	0	0	186/50-1500
Lu2560	6	-	13553559	13553779	0	0	221/50-1500
Lu2564	6	-	13620999	13621234	0	0	236/50-1500
Lu2532	7	-	661757	662020	0	0	264/50-1500
#- Done
