# Supplementary material for: Mapping Quantitative Trait Loci onto Chromosome-Scale Pseudomolecules in Flax
Source: Methods Protoc. 2020 Apr 4;3(2):28. doi: 10.3390/mps3020028 (PMC7359702; doi:10.3390/mps3020028)
Supplement: Supplementary file 1 [file mps-03-00028-s001.zip › supp_files/program_packages/sample_data/program_S4_sample_qtl_data.txt]

Trait	QTL	Chr	Coord_start	Coord_end
PM	QPM-crc-LG1	1	16920407	18739647
PM	QPM-crc-LG7	7	3817603	3817863
PM	QPM-crc-LG9	9	357191	357510
