# Supplementary material for: Mapping Quantitative Trait Loci onto Chromosome-Scale Pseudomolecules in Flax
Source: Methods Protoc. 2020 Apr 4;3(2):28. doi: 10.3390/mps3020028 (PMC7359702; doi:10.3390/mps3020028)
Supplement: Supplementary file 1 [file mps-03-00028-s001.zip › supp_files/supp_tables/TableS2_primer_sequences_of_SSR_markers_for_QTL.txt]

Primer ID	Forward Primer	Reverse Primer	Size range
FAD2A	CACCATTCCAACACGGGA	AAGTTTAAACTCGACCAACTCGG	50-1500
FAD2B	CACCATTCCAACACGGGG	GCGTGGTAATGAGGCATCA	50-1500
FAD3A	TGGACAGCTGGACTGTCTGA	GAAAACCCACATTACCAGAAAGATA	50-1500
FAD3B	GTGTAGGCTAGTTTGTCTGAAATCAA	GCAACAACCCAGATAAAAAGTTTT	50-1500
Lu1125	CCAAACTGTCCCCACAAATC	TGCTGAGATGCTGAAAGGAA	50-1500
Lu146	AACCTGAACCAGACGAGCAT	AGGTGGATCCAGCAAGCTAA	50-1500
Lu164	TACCCTTGCCGGTACACTTC	TATTGCGAGGGGTGTTAGG	50-1500
Lu178	CAAGGGAGTGCTGCTCTGAT	ATTGCGAGCAACAACAACAG	50-1500
Lu181	GCAGTTGCAGTGTTGGTGTT	GCAGTTGCAGTGTTGGTGTT	50-1500
Lu2001	TCATTCATCTCCTTCCACTAAAA	TTGAAAGCCCTAGTAGACACCA	50-1500
Lu2010	GCCTAAAGCTGATGCGTTTC	TGTCAGGCTCCTTCTTTTGC	50-1500
Lu2031	TCTTTGTTTGGTGCCAAAGTT	TTCATGATCTCACCTAACCTGA	50-1500
Lu2067	TCACCCTCGTTTGGTACTCC	CAAGAGGGAGTTTTGAAGTGC	50-1500
Lu206a	CCTTTTCACGCAGAGCTACC	GCTTCCGTAATCCTCTTCCA	50-1500
Lu206a	CCTTTTCACGCAGAGCTACC	GCTTCCGTAATCCTCTTCCA	50-1500
Lu2102	GAGGAATGTCGTGAGTTACAAAC	TGCCGAGTGAGTTTGAGTTG	50-1500
Lu2128	TACCGGAAGCTACCCATCAC	CGGGCCCTATTATTTTCTCC	50-1500
Lu2164	GCATGATCGTTACTTTAGGATGC	AATGACGCCATCTTTTGTCC	50-1500
Lu2183	CTTCATGCAGTCCGTTTTTACA	CAGTTCGTAGTTTACTTGGTGCAG	50-1500
Lu2532	GGATAGAAGCTCACCGATGC	TTCAGAGCACCAGCAGAAAA	50-1500
Lu2545	TGCTTTGCTAATTTATTATGGTGAG	ATGGTAGCTGGTGGGTGAAC	50-1500
Lu2555	TCCCGCTTTTAATGGTGTTC	AATTGGAAGCTCGATTCACG	50-1500
Lu2560	CGTGGCTACTAGCAATGTGG	TCCTCATGTTCATTGCTTGC	50-1500
Lu2564	TTTCAGCTTCGATTGAGACG	ATCCGTCGAGGTAACAGTCC	50-1500
Lu2698	TAAGGCAGGTCCCACATAGG	AAACAAAGCCGAAATCAACG	50-1500
Lu2712	AGAGTGAACGAGCCAACAGG	TCCTCAAGGCAAAAGAATCG	50-1500
Lu2810	ACGATGAAACCACAAGACCAG	GACGTGTAAAACGGGTTTGG	50-1500
Lu2832	GAACCCGATTTAACAGTGTGG	CGATTTGAGATTTTGAATCAACC	50-1500
Lu3150	CCGCAGCTGAATTATATTTGG	TCGACGACCTACCCATTTTC	50-1500
Lu316	TCCTCGGAAGAAGAAGACGA	GAGAGGAATCATGGCGGATA	50-1500
Lu3189	TCCAACTCGGCTTTGATACC	GTTAGATACGGACAGCTTGCAG	50-1500
Lu3262	GTCGACATTAGTAGGTGTTCCTG	TTTCCCTGCTATTGGATAAGAG	50-1500
Lu44E4	TCCTCAACCCACCACCTAAA	ATCGTGCAGTCTTGCAACC	50-1500
Lu52	GGAAAACACCCAGCTCCTTA	GCTTCCCTGAAGTGATGAGAG	50-1500
Lu526	AATCACCACCACCTCATGACT	CAAGTCAGCTTTCAGGGTCA	50-1500
Lu58	CACCACCACCACAGTTTCTG	AGGAACTCAGAGAGGCAGCA	50-1500
Lu658	CACATGGTCTGGAGCTTCCT	AGAACGCTCTTCCTCCTCCT	50-1500
Lu675	CAAAACCGTGTCCCAATAGC	TGGCAAGGGATCTACGAGAG	50-1500
Lu741	CGCACTCGACAAGGACTACC	ATCGATTGTTCGAAGGCAGA	50-1500
Lu765A	CCTCATTCCGCTCAGCAA	CGAAAATGGGGAAGATGATG	50-1500
Lu765B	CCTTTTCACGCAAAGCTACC	AATCCTTTTCCCCAACTTCG	50-1500
Lu765B_v2	CCTCATTCCGCTCAGCAA	CGAAAATGGGGAAGATGATG	50-1500
Lu932	CTGGGATGTTAGGAGGTGGA	CCAAACCGATGATCCATACC	50-1500
Lu943	AAATAACCACCAAAGCTTGA	AAATCGTGCGATCCGAATAC	50-1500
Lua41	GGCGGCTTTAAGAAGTGAAA	CGTTCCGTTCCAATCACATA	50-1500
Lua52	GGAAAACACCCAGCTCCTTA	GCTTCCCTGAAGTGATGAGAG	50-1500
