# Supplementary material for: Mapping Quantitative Trait Loci onto Chromosome-Scale Pseudomolecules in Flax
Source: Methods Protoc. 2020 Apr 4;3(2):28. doi: 10.3390/mps3020028 (PMC7359702; doi:10.3390/mps3020028)
Supplement: Supplementary file 1 [file mps-03-00028-s001.zip › supp_files/supp_tables/TableS3_flanking_sequences_of_SNP_markers_for_QTL.fasta]

>Marker4371
ACAAATGGGATGTGATGGTAAGTTGTCATTGCCACCACGAGCAGTTACTTGAAATGGTCATGGCTAGATT
GAAGGCTGAACAATCTCTGGTGTGTTGCAGNNNNNNNNNNGGCTGGACTGACATGGCTGCCATACCCATT
GCTGCTGTCCCTGCAGCAAACTTCGCCCCAGATCAATGTAAGAGCTGCATCGTGTTGCATTGAATGTTCA
>Marker326151
AATCATTTTACGGGCTCGTTATGTCGTTACGTTCACCTTACGAGTAGTTGAATACATCATCGTTATGTCC
AGTTTATGACTCTTTTATGTCGATGATATANNNNNNNNNNAGAGAAAGAAAAGTTGAAACAAAGAGAGTA
TTTTTGTAACTCCTCTTATACCCTTGGTAAAATTCTAACTGTCAAATTGAAAATGACAGAAATGAATTTT
>Marker614116
ATAGCGGCGAACGACTTGGTCTACTCTAACATGGAGCTAAGCTACTAACATAACCAAAACTATGCAAGGA
TCCAACTTTCTAAATGAGCTAAAACTAGCTNNNNNNNNNNTTATACTTCACAAGATTAAGAGAGACAGTA
TAATCCCTACAATTACATAATATACCAACTTTATTGACTCCTAGACTCGATCGAGTCACATGCCACAAAT
>Marker747228
CTCGGTCTGTTCAACTCCACCACGATCGGACTTCAATCCAACCACGTGATTGCTGTGGAGCTTGACACGG
TTCAGAACCCTGAGTTTGGAGATATCAACANNNNNNNNNNTTACACAGCAAGTAACAAGGAGTTAAACGT
AACACTTGCTCCAGTAAGAACAAGCAAACCAGAGAAGCCGCTACTGTCAACAACCGATCTTAATATAGAC
>Marker770415
AGGCGCGAGAGCAAGTCTTTAAGAATGGTCTTCTCAAGAGGATGATCAGTTTCCTGATCAAGAATTTCGA
GAGCGATGTTCTCGGCTGCATCAAGTGATTNNNNNNNNNNGAGAAGCCACAGAAAGAAATGAAAACAGTC
ATGCTCTTGCATCAAAACAGTAGTTCTTTCGAGTTCATTCTCATGGTAATATGACTCACTTGTGAAGGGA
>Marker799956
CTGCTCCAGCCATCTGCTTATATTCACTGCTCAAATCGTCACCGAGCAGCGCTGCTATGGCATCTGTCAT
CACCACTTGATCCTTGACATAGCTACTGCCNNNNNNNNNNAACGAACTTCCACTGGCACTGATCGGGGTG
CTGCGTTTACTGAAATATGATGTCGCAGTGGGAGAAAGTGGGTTGCCGTAGTTATCCCACTCTGGATCAT
>Marker1051901
GTAACATCACATACATGCCTTAGGGAAGAAGGGGTTTAATTTGCCATCTATGATCTCACCTGCTGCCTTG
TTGCCTTCATCTTTTCCCACTTTCTAAGGGNNNNNNNNNNGTTCAACAGCCAAGGGGAGAATTAATGATC
CCACTGCTGTCGTCAGTGCAGCAATTTAGCACATAAACCCAGCTTGCTGATTATTTCCTCCCCATCTATA
>Marker1073071
ATCCAACCTTCACCAAGTTTCATCTATCTTTGGGTAAGTTTCAAACTTTTAGTTTCCCTGTGAATTTAAT
TATCTAAAGAAAATTAGGCTTCCCGCTTACNNNNNNNNNNGAGAATTTATGGGTTGAAGTTTCTTCAATT
TTTTAGTCTTGCTTTTTATTTATTAATTAAGCGGGTAAACCCCAAAAAATCCAATATCTGACGGGGACGG
>Marker1561746
CTACTTTTCTTCTATTTATTGGGTTTCTATTGGTTATTACCATAAACGTTGGTCTTAGATACTTTTTTGG
ATTTGAAGTTATGCTACCATTAAAATCTTGNNNNNNNNNNTAATCGAGAGATCATCTGTTATGACCTCGA
GAATTTTAAATTTTACTGGAGACAATTCAGTCCGTTTAAACGAACTCTTTAAAATTAATTTGAAGTTATT
>Marker1722134
ACGTCCAATATCTTCCAAAACATCTTTGCTGCCACTTCCAAATTCAGTCAGCAAAGCAGCTACCCAGCGA
TTGTCTTTTGAAGCAGCAAGAAATAGAAGGNNNNNNNNNNAGCACGTGCTAGAGGGGCAGAGTGATGTTG
GGTAAAACCCTTGAAAACCATCGTGCTGTGCAGCGCAATAGACATCCCTTCAGATGACTGGACAATGGCT
>Marker2368217
TGCCAAGTTCTATTTCTTCCTCAAGGAGTGCCCAAATATCATCATCAAGATTGAAACCAACTTCATTCTC
AGAGTTGTGAGACTGATTTGTTGGCAGCGTNNNNNNNNNNTGGAGGGTGGTTGAGGATCAGCCCCTTCGC
TGGTTTTGTGATGGTTAAGCTTGCATATGGCTTCCTCTGAGTAGGTCTTCCCACCGTCAATGCTGATGGT
>Marker2603286
AACTACTAACCAAGGTAGGAGACAGACCAGAGTATATCCGCGGTGGCGAGCAACAAACCGGAAGCACAAA
CAACAAAAAACTAACAGCAACAGTCCTATCNNNNNNNNNNCAGAACGTTGATTCGACAGATAAAGATCGA
AAACAAAAATCAAACCAAGGTGGCTCTCCGAGCATCAAGAGAGGACTCATCAGACGGGGCTGAGGAGTTG
>Lu1_396428
CCCTTCAGTCCAAGCACAGAAGGAGAGGGATAGTAGAAATATCTCCCGCATCATTCACACTATCACTCAT
AGTAGAAATATATGCCTTGTTTGTAGTACTACTAATGGGGGATAGAATGGGGGATAGAGTGAATGAGTCG
GCAGCTACTTCCATTTTCCCATCCATGTTTGAACTCAAGGAAAGCCCTCTCCCTCCACAGGGCTTTTAGA
ATCGGCAACTAATCCAGAATAAT
>Lu1_695389
CTTCTGTTTCCCCTTCAGCCATATACAGATGAGCGACAACACTGAGAACCCACAAACTACTCCATTCGCA
CCCACCAAAAACCTGCCATGAAATCCACCGCTTCTTTACACTTACAAAATCCACCGCTTCTTTACACTTA
CAGTTGTTCATTCAAAGTATAGACTGAGAAACAGAGGCAGAGAGAGACAGAGTCTGGGCATTTTCCTTGG
CAAAGATTAGACAAGAACAGAAC
>Lu11_447048
CCTATAATTGTTGTTTTAGCTCAGCCAACTCCACCGGTGTCATCCTATATGGTGCTATCGAAATGGGTGC
AATTCCTGGCACTAATTCGATATCAAAATCAACCTCTCTTTCAGGATATGCTTTGTATCCATTCTGAATA
AGCTTGGAAGCTTGAATAGCTTACAAGAATGGGGATCTTTCATGCTCCTTCCTCTGTATGCCTTTATACA
AAATTTTCCCCTTTCCAGGAAGT
>Lu11_557617
CTACCACCGACAACCGACGGCAAACGACGCGGTTCGACTCTGAATGGGATCTCATTCAAGAACCCAAATA
CGCCCATAAGGCTGGCGGACGTTCATAAGGTGAAAGGAGTTTACAAACAGAGGGTTTGTGGAGTTGGTGC
TGCAGAACAATGATACCAAGTTGCTCAGCTTTCACTTGGATGGCTACTCCTTGTTTGTTGTCGGGTAAGT
GGATAATGTTCGGGCTCGAATAC
>Lu12_163596
CAGCGGAAAGATAAGATATAACCTGGGGATATACTGAAGCAAGACGATCAGGGCCAGTGCATTATTGTTA
TGATCAGTTCTAGGCATTCTTGTCGCAGGGATGATGAACCAGACTAAGAATTTTGAGTCATTATGATCAA
CCATTGGCAAATGCTAAAAGAAGAAGCTAGAAGTGCTGATATTTGTGTCAATACAAGCTCATGGTAACAA
GATAATGATGATATAACACGTAT
>Lu12_696508
CTTCTTCTTCCGACGAGGACGACAATGGAGAAGAAAATGATTCAGAAGAAGAAATGGCGGAAGAGAAGGT
TGAAGAAGAGGACGCGAATGAGAAGGAGGAGAAGAATCAGAAAGGGAAGGCGCCGATTATCACCATCAGT
TTGAAGAAAGTCTGCAAAGTAATCTGACCAAAGCCCTTGATTTTTTATTTTTCAAAATACTACTTCAGTC
TGGTAGTGTTCTGTTTATATGTT
>Lu13_367183
CCCACCCCAACTTTCGAGACTTGCTTCAAGTTTATGTCACTGGAACAAATATATTTTTAGTGAAATCAAG
AAGCGTAAAGAGAATCTTGGGAAACTTTTGGCGGATGATAAAATTGTAGTTGTTGGATTCTCTAGGATCT
CATTTTTTGATGGAGGTTGAGTATCCTGTGTTTCCTAGCTCCATTCGACAATTTCTTCAAAGATAACATC
TCGTGAAATCACCACTTCATTCT
>Lu14_231853
CCAATTCATGCCTTGAAGTGGAAATCTCTCCATGATCGCCACTGCTTGAGGAAGGAAGAGGTAGTATGGT
GTGTCGACACAGGTATCCTCAACGATCCCTAATCCGATGATGTAGCCTTATGTAATGTGTACGTATAGAC
ACGAGTCCCATCCTGGAGTCAGGGGATCTTCTTTCTGGATCGGATTTAGAACAATCTGATCTGTTGGACC
TCTATATAATCTAAGAGTTTATA
>Lu2_597057
CGCTAATGACGAGAAACCTGCTAACAGCCGTAGGTCAGCAGGATTCTTTCTCACGACAGCATTGCATCAA
CCTGAATTCGCCCAAACATGGCTGCTATCGTTGGATGGCCCGGTCACCATCGCCTCGAGACTCATCGCCA
CGATTGCAGGTATCGAACATCCCGAGAAACAGTGGCCCGAGTTGATCGGCTCGCTTTTATCGAATATCGA
TCACCAACAACTGCCTTCTCATG
>Lu3_693423
CTAACTTTGTCCATTACAAGTTCACATCTCAATAGTGTCTTTTGAGTATCATCTAGGTGGAACCGGCTAT
CCCTTTCTACATCGCTATTTACAGAATCGGCCGAATTGGTGCAACCCAGAATCGGCCGAATTGGTGCAAC
CAAATCTCGATTCGTAGCGGGGGACTTTGGCATCAAGCAATTGTAGAGTGATAGAGAAAGGAGAGGAAGT
GAAAAGAGAGAACACAATAGTAT
>Lu4_300701
CCGACCGAACTAGTGGGAGCAATCGTAACCGTGAAAGACTGATGATCGAGTGCCAAGAGACTAGTCATGC
TAACAGTGCTGGTGATGACATAATATATATAATATAGCTCATTATATTTCGACTCGGATGGTTCGACCCC
AAATCACTAATTGATGACCTATTTATAACACCGTGTTGTTGTTATAAATAGTCAGCCATGCTGACTATAC
GTGAACAATCAATTTACACCGAT
>Lu5_8504*
CAAACCATTGCCGACTGATTTGTAGTACGCATTCCTCGTGGAAGGTTCCAAACTTCCGGTGATTATCAGC
TCATCTCTCACACCCAACTAGGAAGAACATTTCGTGGAGCTTCTTCGATGGAAAAAATTTCCGACCGGTT
GTTCAACCTCAACGAAGACAAAACCCCAACTTGCAGGAGGTTGTCCGAAAGGAGGTTGTGAAGCTAATTG
ATGTCAGAGTCATTTATCCCATT
>Lu6_639236
CTGCAACTTCATGAGGAGATATGGGAATAAGGAAGTTGAGATGATGGTTTATGGAGGAGTTGGCCATGCT
TTTCAGATTCTAGACCGTTCCGGTGCCGCTCAGATCAGAGTCCATGCCGTTCCGGTGCCGCTCAGATCAG
AGTCCATGAGATGATTTCGCATATCAGAGCTTTCATTCATCAATGACATTTCCACAAACATAATTGCTTA
GCGGAAGGGTGTTCATCAAGCTA
>Lu7_781312
CTCGTTTGATGAGGGTGTGTTGATAGTAAATAACAAAAGAAAACTAAAGTTACCGATCTATATTACCGTT
TGCAAAGGGAGAGCGCGGGAACGAACTAACAGCCATCGCTGGACGATTTGTCATTCATTTTTCCGATAAT
AATGTTTATTTTGCTTTCTATCTTCGTTCTTCAATCGATGTTGGTACCTAGATTTTATATAGTGAAGGAT
ACCTAGATTTTGCCTCAAGTTTT
>Lu8_119488
CAGGACTCGGTAAATGTTTAGTCAAACTTACTACTAGAGAACACCCGGTAATGGAATGAAACATTTGGAG
CGGAGCACTCCAGTAAAACCTCTGCCACATCAACCATGTTAGTTCTGAGCGATCCAATCGCATTTGATGA
TGTCCTAATCATGCTCAACTTCAAGTTTATCAAAAACTCTGAACTGCCATGATAACTATGTAGCACTATA
ACTAAACTTGAAGGAGTTGTAAC
>Lu8_185009*
CATGATTCTTCACTTCCTCCAGAGTCATTTCATGTGGGCGGTTAGAAACGATAAAAAATAAATTAGTTAT
TCTAGTTAGTTTGAAAACTCGTTTGAAAATACTCTGAAACTGAGTAAAAATAAATTAGTTATTCTAGTTA
GTTTGAAAACTCGTTTGAAAATACTCTGAAACTGAGTACCCTGATCGCTTATGACCGAGTGATGGGCGTA
GAAATGAGTAACAAGTCATGGAA
>Lu8_646184
CTGCTGGAGATCCGTATGCTTTCTTCAACTTTGAGGTCTCTTACATTACTGCTTCCCCTCTTGGAGAGCC
TCAACAGGTAAAAAGTTCTTTTCTTTCTTTCTTTCGTTCACCTTTTTTTTTTTGCTGCATTGCTTCATTT
CCTACTTTGATTATGCTCTGGGGTAAGTGGGGTTTGCTTTAGAGTGTATAAAGTTTGTGCCTTTTATCCG
TCAGATCTACTTGAATTTGGCTG
>Lu9_503128
CGAAATTCAAAAATGCATTGAGCCATACCTCGAAGGAGGCTCCCTTAGATTTCCATCGTCACAAAATGGT
GGTTATAATATGGAACTGATATGCTCCAAATGAGCCCACATGACAACTAGCTAGAGAGGTCAAAATCGAC
CAGCATCCATCTGCGGCGCCATGTGGTCATCAAGCTAAAAGTCATGCAAACAAATGACAAATCCAAATTG
AAAAAACCATGCACAAAGATCCT
>Lu9_618122
CGGCAGCCGGCTTTGTGTTGTTTTTAGTCTGCGAGAAATGTAGAGTGGTCTGTTGAGGTTTATCAGCTAT
GGGGTCAAATAAGTCATTTCAACTTGGGCTTGACTATTATTCACTGGAGTTATGGTAACATTTGAATATT
GCAAGTATAATGGTTGTTTTTTAGGTAATGAGTCAAAACCCAGAATTCACACCCAAAAAAAATTGACAAG
TAACTTTTTTTTTAGGTAAATGG
