# Supplementary material for: Mapping Quantitative Trait Loci onto Chromosome-Scale Pseudomolecules in Flax
Source: Methods Protoc. 2020 Apr 4;3(2):28. doi: 10.3390/mps3020028 (PMC7359702; doi:10.3390/mps3020028)
Supplement: Supplementary file 1 [file mps-03-00028-s001.zip › supp_files/supp_tables/TableS7_candidate_genes_for_195_QTL.xlsx]

## Sheet: flax_qtl_coords_for_gene_scanning.txt_gene_annotations
Table S7. Candidate gene prediction of the 200 QTL in Table 3.
Trait	QTL/marker ID	Pseudo chr	start	end	chr	ID	start	end	strand	functional annotation	scaffold	refined scaffold	arabidopsis gene	gene names
CEW	QCw.BM.crc-LG4	4	14489225	14489333	4	Lus10041478	14388359	14391221	+	Uncharacterized protein family (UPF0016)	scaffold272	scaffold272	AT1G25520.1
CEW	QCw.BM.crc-LG4	4	14489225	14489333	4	Lus10041479	14391952	14393553	-	Ribosomal protein L12/ ATP-dependent Clp protease adaptor protein ClpS family protein	scaffold272	scaffold272	AT1G68660.1
CEW	QCw.BM.crc-LG4	4	14489225	14489333	4	Lus10041480	14394273	14395364	-		scaffold272	scaffold272	AT1G28140.1
CEW	QCw.BM.crc-LG4	4	14489225	14489333	4	Lus10041481	14396972	14399017	-	Laccase/Diphenol oxidase family protein	scaffold272	scaffold272	AT2G38080.1	ATLMCO4,IRX12,LAC4,LMCO4
CEW	QCw.BM.crc-LG4	4	14489225	14489333	4	Lus10041482	14402370	14406091	-	Transmembrane amino acid transporter family protein	scaffold272	scaffold272	AT1G25530.1
CEW	QCw.BM.crc-LG4	4	14489225	14489333	4	Lus10041483	14409737	14417497	-	phytochrome and flowering time regulatory protein (PFT1)	scaffold272	scaffold272	AT1G25540.1	PFT1
CEW	QCw.BM.crc-LG4	4	14489225	14489333	4	Lus10041484	14420354	14421944	+	Endosomal targeting BRO1-like domain-containing protein	scaffold272	scaffold272	AT1G13310.1
CEW	QCw.BM.crc-LG4	4	14489225	14489333	4	Lus10041485	14422806	14424638	-	myb-like transcription factor family protein	scaffold272	scaffold272	AT1G25550.1
CEW	QCw.BM.crc-LG4	4	14489225	14489333	4	Lus10041486	14425143	14427295	+	Leucine-rich repeat protein kinase family protein	scaffold272	scaffold272	AT1G69990.1
CEW	QCw.BM.crc-LG4	4	14489225	14489333	4	Lus10041487	14429573	14430673	-	related to ABI3/VP1 1	scaffold272	scaffold272	AT1G13260.1	EDF4,RAV1
CEW	QCw.BM.crc-LG4	4	14489225	14489333	4	Lus10041488	14440751	14446529	-	Di-glucose binding protein with Leucine-rich repeat domain	scaffold272	scaffold272	AT1G25570.1
CEW	QCw.BM.crc-LG4	4	14489225	14489333	4	Lus10041489	14449028	14450086	+	galacturonosyltransferase-like 3	scaffold272	scaffold272	AT1G13250.1	GATL3
CEW	QCw.BM.crc-LG4	4	14489225	14489333	4	Lus10041490	14451636	14454500	+	STT7 homolog STN7	scaffold272	scaffold272	AT1G68830.1	STN7
CEW	QCw.BM.crc-LG4	4	14489225	14489333	4	Lus10041491	14460103	14460276	+	ROTUNDIFOLIA like 17	scaffold272	scaffold272	AT1G13245.1	DVL4,RTFL17
CEW	QCw.BM.crc-LG4	4	14489225	14489333	4	Lus10041492	14465601	14467559	-	NAC (No Apical Meristem) domain transcriptional regulator superfamily protein	scaffold272	scaffold272	AT1G25580.1	ANAC008,SOG1
CEW	QCw.BM.crc-LG4	4	14489225	14489333	4	Lus10041493	14475555	14477026	+	basic helix-loop-helix 32	scaffold272	scaffold272	AT3G25710.1	ATAIG1,BHLH32,TMO5
CEW	QCw.BM.crc-LG4	4	14489225	14489333	4	Lus10041494	14479091	14480464	-	Eukaryotic aspartyl protease family protein	scaffold272	scaffold272	AT3G25700.1
CEW	QCw.BM.crc-LG4	4	14489225	14489333	4	Lus10041495	14483425	14485428	-	Family of unknown function (DUF572)	scaffold272	scaffold272	AT1G25682.1
CEW	QCw.BM.crc-LG4	4	14489225	14489333	4	Lus10041496	14488778	14489185	+	CLAVATA3/ESR-RELATED 12	scaffold272	scaffold272	AT1G68795.1	CLE12
CEW	QCw.BM.crc-LG4	4	14489225	14489333	4	Lus10041497	14495609	14496169	+		scaffold272	scaffold272	AT1G71740.1
CEW	QCw.BM.crc-LG4	4	14489225	14489333	4	Lus10041498	14497851	14500824	+	Mitochondrial substrate carrier family protein	scaffold272	scaffold272	AT5G15640.1
CEW	QCw.BM.crc-LG4	4	14489225	14489333	4	Lus10041499	14504080	14509473	+	acetyl-CoA synthetase	scaffold272	scaffold272	AT5G36880.2	ACS
CEW	QCw.BM.crc-LG4	4	14489225	14489333	4	Lus10041500	14510719	14511759	-	Transducin/WD40 repeat-like superfamily protein	scaffold272	scaffold272	AT1G12910.1	ATAN11,LWD1
CEW	QCw.BM.crc-LG4	4	14489225	14489333	4	Lus10041501	14514697	14515615	-	CAX interacting protein 1	scaffold272	scaffold272	AT3G54900.1	ATGRXCP,CXIP1
CEW	QCw.BM.crc-LG4	4	14489225	14489333	4	Lus10041502	14516926	14519096	-	glyceraldehyde 3-phosphate dehydrogenase A subunit 2	scaffold272	scaffold272	AT1G12900.1	GAPA-2
CEW	QCw.BM.crc-LG4	4	14489225	14489333	4	Lus10041503	14521515	14538868	-	ARM repeat superfamily protein	scaffold272	scaffold272	AT1G12930.1
CEW	QCw.BM.crc-LG4	4	14489225	14489333	4	Lus10041504	14540156	14543421	-	Protein of unknown function (DUF803)	scaffold272	scaffold272	AT3G26670.1
CEW	QCw.BM.crc-LG4	4	14489225	14489333	4	Lus10041505	14545736	14546650	-	Family of unknown function (DUF716)	scaffold272	scaffold272	AT5G13890.1
CEW	QCw.BM.crc-LG4	4	14489225	14489333	4	Lus10041506	14547741	14553502	-	DEAD/DEAH box helicase, putative	scaffold272	scaffold272	AT3G02060.1
CEW	QCw.BM.crc-LG4	4	14489225	14489333	4	Lus10041507	14557172	14557472	+	Chalcone and stilbene synthase family protein	scaffold272	scaffold272	AT5G13930.1	ATCHS,CHS,TT4
CEW	QCw.BM.crc-LG4	4	14489225	14489333	4	Lus10041508	14558587	14559582	+	Chalcone and stilbene synthase family protein	scaffold272	scaffold272	AT5G13930.1	ATCHS,CHS,TT4
CEW	QCw.BM.crc-LG4	4	14489225	14489333	4	Lus10041509	14567225	14569339	+	Protein kinase superfamily protein	scaffold272	scaffold272	AT3G26700.1
CEW	QCw.BM.crc-LG4	4	14489225	14489333	4	Lus10041510	14570025	14572628	-	Protein of unknown function (DUF3754)	scaffold272	scaffold272	AT3G19340.1
CEW	QCw.BM.crc-LG4	4	14489225	14489333	4	Lus10041511	14573180	14574658	-	ferulic acid 5-hydroxylase 1	scaffold272	scaffold272	AT4G36220.1	CYP84A1,FAH1
CEW	QCw.BM.crc-LG4	4	14489225	14489333	4	Lus10041512	14580893	14585131	-	Protein of unknown function (DUF3754)	scaffold272	scaffold272	AT3G19340.1
CEW	QCw.BM.crc-LG4	4	14489225	14489333	4	Lus10041513	14587499	14590206	-	Ubiquinol-cytochrome C reductase iron-sulfur subunit	scaffold272	scaffold272	AT5G13430.1
DTF	Lu943	1	28800644	28800902	1	Lus10001537	28897245	28899464	+	target of AVRB operation1	scaffold232	scaffold232	AT5G44510.1	TAO1
DTF	Lu943	1	28800644	28800902	1	Lus10006059	28700165	28702263	+	RAB GTPase homolog G3A	scaffold821	scaffold821	AT4G09720.1	ATRABG3A,RABG3A
DTF	Lu943	1	28800644	28800902	1	Lus10006060	28702831	28704275	-	Transport protein particle (TRAPP) component	scaffold821	scaffold821	AT5G54750.1
DTF	Lu943	1	28800644	28800902	1	Lus10006061	28707456	28709535	-	Regulator of Vps4 activity in the MVB pathway protein	scaffold821	scaffold821	AT1G34220.2
DTF	Lu943	1	28800644	28800902	1	Lus10006062	28710979	28712634	+	sphingoid base hydroxylase 2	scaffold821	scaffold821	AT1G14290.1	SBH2
DTF	Lu943	1	28800644	28800902	1	Lus10006064	28715413	28726627	-	kinesin-like calmodulin-binding protein (ZWICHEL)	scaffold821	scaffold821	AT5G65930.2	KCBP,PKCBP,ZWI
DTF	Lu943	1	28800644	28800902	1	Lus10006065	28727353	28727943	-	calcium-dependent protein kinase 2	scaffold821	scaffold821	AT1G35670.1	ATCDPK2,ATCPK11,CDPK2,CPK11
DTF	Lu943	1	28800644	28800902	1	Lus10006066	28743164	28744068	+	sucrose-proton symporter 2	scaffold821	scaffold821	AT1G22710.1	ATSUC2,SUC2,SUT1
DTF	Lu943	1	28800644	28800902	1	Lus10006067	28745009	28748864	+	leucine-rich repeat transmembrane protein kinase family protein	scaffold821	scaffold821	AT1G34420.1
DTF	Lu943	1	28800644	28800902	1	Lus10006068	28749223	28753955	-	cation exchanger 2	scaffold821	scaffold821	AT3G13320.1	atcax2,CAX2
DTF	Lu943	1	28800644	28800902	1	Lus10006069	28755268	28756651	-	2-oxoacid dehydrogenases acyltransferase family protein	scaffold821	scaffold821	AT1G34430.1	EMB3003
DTF	Lu943	1	28800644	28800902	1	Lus10006070	28758775	28764130	+	forkhead-associated (FHA) domain-containing protein	scaffold821	scaffold821	AT1G34355.1	ATPS1,PS1
DTF	Lu943	1	28800644	28800902	1	Lus10006071	28764377	28766273	-	C2H2 and C2HC zinc fingers superfamily protein	scaffold821	scaffold821	AT1G34370.1	STOP1
DTF	Lu943	1	28800644	28800902	1	Lus10006072	28769363	28771094	-	Protein of unknown function (DUF803)	scaffold821	scaffold821	AT1G71900.1
DTF	Lu943	1	28800644	28800902	1	Lus10006073	28771770	28773762	+	Tetratricopeptide repeat (TPR)-like superfamily protein	scaffold821	scaffold821	AT1G71420.1
DTF	Lu943	1	28800644	28800902	1	Lus10006074	28774790	28776839	+	Protease-associated (PA) RING/U-box zinc finger family protein	scaffold821	scaffold821	AT1G71980.1
DTF	Lu943	1	28800644	28800902	1	Lus10006076	28778695	28780820	-	fucosyltransferase 13	scaffold821	scaffold821	AT1G71990.1	ATFT4,ATFUT13,FT4-M,FUCTC,FUT13
DTF	Lu943	1	28800644	28800902	1	Lus10006078	28789215	28791305	+	cytosolic invertase 2	scaffold821	scaffold821	AT4G09510.1	CINV2
DTF	Lu943	1	28800644	28800902	1	Lus10006080	28794000	28795343	-		scaffold821	scaffold821	AT1G72020.1
DTF	Lu943	1	28800644	28800902	1	Lus10006082	28810508	28815154	+	DEAD/DEAH box RNA helicase family protein	scaffold821	scaffold821	AT1G35530.2
DTF	Lu943	1	28800644	28800902	1	Lus10006083	28815697	28817802	+	Pentatricopeptide repeat (PPR-like) superfamily protein	scaffold821	scaffold821	AT4G19890.1
DTF	Lu943	1	28800644	28800902	1	Lus10006084	28820427	28822748	+	SPla/RYanodine receptor (SPRY) domain-containing protein	scaffold821	scaffold821	AT1G35470.1
DTF	Lu943	1	28800644	28800902	1	Lus10006085	28823679	28824599	-	basic helix-loop-helix (bHLH) DNA-binding superfamily protein	scaffold821	scaffold821	AT2G22760.1
DTF	Lu943	1	28800644	28800902	1	Lus10006088	28868483	28871386	+	DNA primases;DNA primases	scaffold821	scaffold821	AT5G41880.1	POLA3,POLA4
DTF	Lu943	1	28800644	28800902	1	Lus10006089	28879368	28883730	+	DEAD/DEAH box RNA helicase family protein	scaffold821	scaffold821	AT1G35530.2
DTM	QDTM-Lu4.1	4	13170489	15040682	4	Lus10041427	14123185	14123742	+	C2H2 and C2HC zinc fingers superfamily protein	scaffold272	scaffold272	AT1G68360.1
DTM	QDTM-Lu4.1	4	13170489	15040682	4	Lus10041428	14123982	14129256	-	Cysteinyl-tRNA synthetase, class Ia family protein	scaffold272	scaffold272	AT5G38830.1
DTM	QDTM-Lu4.1	4	13170489	15040682	4	Lus10041429	14131227	14133218	+	Tetratricopeptide repeat (TPR)-like superfamily protein	scaffold272	scaffold272	AT5G39980.1
DTM	QDTM-Lu4.1	4	13170489	15040682	4	Lus10041430	14134292	14135152	+		scaffold272	scaffold272	AT1G68330.1
DTM	QDTM-Lu4.1	4	13170489	15040682	4	Lus10041431	14137246	14137779	+		scaffold272	scaffold272	AT1G68350.1
DTM	QDTM-Lu4.1	4	13170489	15040682	4	Lus10041433	14141701	14149103	+	glutamine-tRNA ligase, putative / glutaminyl-tRNA synthetase, putative / GlnRS, putative	scaffold272	scaffold272	AT1G25350.1	OVA9
DTM	QDTM-Lu4.1	4	13170489	15040682	4	Lus10041435	14156386	14157584	-	myb domain protein 62	scaffold272	scaffold272	AT1G68320.1	AtMYB62,BW62B,BW62C,MYB62
DTM	QDTM-Lu4.1	4	13170489	15040682	4	Lus10041436	14158777	14159527	+	Adenine nucleotide alpha hydrolases-like superfamily protein	scaffold272	scaffold272	AT1G68300.1
DTM	QDTM-Lu4.1	4	13170489	15040682	4	Lus10041437	14159850	14161272	-	endonuclease 2	scaffold272	scaffold272	AT1G68290.1	ENDO 2
DTM	QDTM-Lu4.1	4	13170489	15040682	4	Lus10041438	14164870	14165775	+		scaffold272	scaffold272	AT1G25400.1
DTM	QDTM-Lu4.1	4	13170489	15040682	4	Lus10041439	14170376	14170687	-	ATP/ADP isopentenyltransferases	scaffold272	scaffold272	AT3G19160.1	ATIPT8,IPT8,PGA22
DTM	QDTM-Lu4.1	4	13170489	15040682	4	Lus10041440	14176405	14176788	+	isopentenyltransferase 1	scaffold272	scaffold272	AT1G68460.1	ATIPT1,IPT1
DTM	QDTM-Lu4.1	4	13170489	15040682	4	Lus10041441	14183788	14185638	+	alpha/beta-Hydrolases superfamily protein	scaffold272	scaffold272	AT1G77420.1
DTM	QDTM-Lu4.1	4	13170489	15040682	4	Lus10041442	14188362	14190928	+	Regulator of Vps4 activity in the MVB pathway protein	scaffold272	scaffold272	AT1G25420.1
DTM	QDTM-Lu4.1	4	13170489	15040682	4	Lus10041443	14199601	14200802	-	C2H2 and C2HC zinc fingers superfamily protein	scaffold272	scaffold272	AT1G68480.1	JAG
DTM	QDTM-Lu4.1	4	13170489	15040682	4	Lus10041444	14214690	14215456	+		scaffold272	scaffold272	AT1G68490.1
DTM	QDTM-Lu4.1	4	13170489	15040682	4	Lus10041445	14221519	14223858	+	pyridoxine biosynthesis 2	scaffold272	scaffold272	AT5G60540.1	ATPDX2,EMB2407,PDX2
DTM	QDTM-Lu4.1	4	13170489	15040682	4	Lus10041446	14224232	14226579	-	Caleosin-related family protein	scaffold272	scaffold272	AT1G70670.1
DTM	QDTM-Lu4.1	4	13170489	15040682	4	Lus10041447	14228691	14230743	+	Protein of unknown function (DUF1218)	scaffold272	scaffold272	AT1G13380.1
DTM	QDTM-Lu4.1	4	13170489	15040682	4	Lus10041448	14236864	14240802	+	DOMON domain-containing protein / dopamine beta-monooxygenase N-terminal domain-containing protein	scaffold272	scaffold272	AT5G54830.1
DTM	QDTM-Lu4.1	4	13170489	15040682	4	Lus10041449	14243493	14245896	-	B-box type zinc finger protein with CCT domain	scaffold272	scaffold272	AT1G25440.1
DTM	QDTM-Lu4.1	4	13170489	15040682	4	Lus10041450	14251502	14252454	+		scaffold272	scaffold272	AT1G55170.1
DTM	QDTM-Lu4.1	4	13170489	15040682	4	Lus10041451	14253140	14254744	-	Homocysteine S-methyltransferase family protein	scaffold272	scaffold272	AT3G25900.1	ATHMT-1,HMT-1
DTM	QDTM-Lu4.1	4	13170489	15040682	4	Lus10041452	14262811	14264301	-	3-ketoacyl-CoA synthase 5	scaffold272	scaffold272	AT1G25450.1	CER60,KCS5
DTM	QDTM-Lu4.1	4	13170489	15040682	4	Lus10041453	14269569	14272275	+	ARM repeat superfamily protein	scaffold272	scaffold272	AT5G53480.1
DTM	QDTM-Lu4.1	4	13170489	15040682	4	Lus10041454	14272743	14273355	-	plastid transcriptionally active7	scaffold272	scaffold272	AT5G24314.1	PDE225,PTAC7
DTM	QDTM-Lu4.1	4	13170489	15040682	4	Lus10041455	14286962	14287372	+	conserved peptide upstream open reading frame 53	scaffold272	scaffold272	AT1G68552.1	CPuORF53
DTM	QDTM-Lu4.1	4	13170489	15040682	4	Lus10041456	14287527	14288519	+	Integrase-type DNA-binding superfamily protein	scaffold272	scaffold272	AT1G68550.1
DTM	QDTM-Lu4.1	4	13170489	15040682	4	Lus10041457	14290930	14296032	-	alpha-xylosidase 1	scaffold272	scaffold272	AT1G68560.1	ATXYL1,TRG1,XYL1
DTM	QDTM-Lu4.1	4	13170489	15040682	4	Lus10041458	14298796	14301876	+	eukaryotic translation initiation factor SUI1 family protein	scaffold272	scaffold272	AT1G71350.1
DTM	QDTM-Lu4.1	4	13170489	15040682	4	Lus10041459	14302587	14304347	-	RNA-binding CRS1 / YhbY (CRM) domain protein	scaffold272	scaffold272	AT2G28480.1
DTM	QDTM-Lu4.1	4	13170489	15040682	4	Lus10041460	14310554	14310919	+	NIM1-interacting 2	scaffold272	scaffold272	AT3G25882.1	NIMIN-2
DTM	QDTM-Lu4.1	4	13170489	15040682	4	Lus10041461	14315479	14316024	+		scaffold272	scaffold272	AT1G13360.1
DTM	QDTM-Lu4.1	4	13170489	15040682	4	Lus10041462	14316898	14317567	+	F-box and associated interaction domains-containing protein	scaffold272	scaffold272	AT1G30790.1
DTM	QDTM-Lu4.1	4	13170489	15040682	4	Lus10041463	14319331	14319749	-	xanthine dehydrogenase 1	scaffold272	scaffold272	AT4G34890.1	ATXDH1,XDH1
DTM	QDTM-Lu4.1	4	13170489	15040682	4	Lus10041464	14320740	14324612	+	Rad23 UV excision repair protein family	scaffold272	scaffold272	AT3G02540.3	RAD23-3,RAD23C
DTM	QDTM-Lu4.1	4	13170489	15040682	4	Lus10041465	14325740	14329798	+	Rad23 UV excision repair protein family	scaffold272	scaffold272	AT3G02540.3	RAD23-3,RAD23C
DTM	QDTM-Lu4.1	4	13170489	15040682	4	Lus10041466	14333433	14341172	+	Major facilitator superfamily protein	scaffold272	scaffold272	AT1G68570.1
DTM	QDTM-Lu4.1	4	13170489	15040682	4	Lus10041467	14341747	14344733	-	2-oxoacid dehydrogenases acyltransferase family protein	scaffold272	scaffold272	AT3G25860.1	LTA2,PLE2
DTM	QDTM-Lu4.1	4	13170489	15040682	4	Lus10041468	14349892	14351600	+	Regulator of Vps4 activity in the MVB pathway protein	scaffold272	scaffold272	AT1G13340.1
DTM	QDTM-Lu4.1	4	13170489	15040682	4	Lus10041469	14351893	14352523	-	Ribosomal protein PSRP-3/Ycf65	scaffold272	scaffold272	AT1G68590.1
DTM	QDTM-Lu4.1	4	13170489	15040682	4	Lus10041471	14354358	14354639	+	aluminum-activated malate transporter 9	scaffold272	scaffold272	AT3G18440.1	ALMT9,AtALMT9
DTM	QDTM-Lu4.1	4	13170489	15040682	4	Lus10041472	14357332	14361034	+	protein phosphatase 2A subunit A2	scaffold272	scaffold272	AT3G25800.1	PDF1,PP2AA2,PR 65
DTM	QDTM-Lu4.1	4	13170489	15040682	4	Lus10041473	14365758	14366925	-	alpha/beta-Hydrolases superfamily protein	scaffold272	scaffold272	AT1G68620.1
DTM	QDTM-Lu4.1	4	13170489	15040682	4	Lus10041474	14368044	14368869	-	PLANT CADMIUM RESISTANCE 2	scaffold272	scaffold272	AT1G14870.1	PCR2
DTM	QDTM-Lu4.1	4	13170489	15040682	4	Lus10041475	14372984	14375993	-	bZIP transcription factor family protein	scaffold272	scaffold272	AT1G68640.1	PAN
DTM	QDTM-Lu4.1	4	13170489	15040682	4	Lus10041476	14377185	14380169	-	Plasma-membrane choline transporter family protein	scaffold272	scaffold272	AT1G25500.2
DTM	QDTM-Lu4.1	4	13170489	15040682	4	Lus10041477	14383221	14386476	+	crooked neck protein, putative / cell cycle protein, putative	scaffold272	scaffold272	AT5G41770.1
DTM	QDTM-Lu4.1	4	13170489	15040682	4	Lus10041478	14388359	14391221	+	Uncharacterized protein family (UPF0016)	scaffold272	scaffold272	AT1G25520.1
DTM	QDTM-Lu4.1	4	13170489	15040682	4	Lus10041479	14391952	14393553	-	Ribosomal protein L12/ ATP-dependent Clp protease adaptor protein ClpS family protein	scaffold272	scaffold272	AT1G68660.1
DTM	QDTM-Lu4.1	4	13170489	15040682	4	Lus10041480	14394273	14395364	-		scaffold272	scaffold272	AT1G28140.1
DTM	QDTM-Lu4.1	4	13170489	15040682	4	Lus10041481	14396972	14399017	-	Laccase/Diphenol oxidase family protein	scaffold272	scaffold272	AT2G38080.1	ATLMCO4,IRX12,LAC4,LMCO4
DTM	QDTM-Lu4.1	4	13170489	15040682	4	Lus10041482	14402370	14406091	-	Transmembrane amino acid transporter family protein	scaffold272	scaffold272	AT1G25530.1
DTM	QDTM-Lu4.1	4	13170489	15040682	4	Lus10041483	14409737	14417497	-	phytochrome and flowering time regulatory protein (PFT1)	scaffold272	scaffold272	AT1G25540.1	PFT1
DTM	QDTM-Lu4.1	4	13170489	15040682	4	Lus10041484	14420354	14421944	+	Endosomal targeting BRO1-like domain-containing protein	scaffold272	scaffold272	AT1G13310.1
DTM	QDTM-Lu4.1	4	13170489	15040682	4	Lus10041485	14422806	14424638	-	myb-like transcription factor family protein	scaffold272	scaffold272	AT1G25550.1
DTM	QDTM-Lu4.1	4	13170489	15040682	4	Lus10041486	14425143	14427295	+	Leucine-rich repeat protein kinase family protein	scaffold272	scaffold272	AT1G69990.1
DTM	QDTM-Lu4.1	4	13170489	15040682	4	Lus10041487	14429573	14430673	-	related to ABI3/VP1 1	scaffold272	scaffold272	AT1G13260.1	EDF4,RAV1
DTM	QDTM-Lu4.1	4	13170489	15040682	4	Lus10041488	14440751	14446529	-	Di-glucose binding protein with Leucine-rich repeat domain	scaffold272	scaffold272	AT1G25570.1
DTM	QDTM-Lu4.1	4	13170489	15040682	4	Lus10041489	14449028	14450086	+	galacturonosyltransferase-like 3	scaffold272	scaffold272	AT1G13250.1	GATL3
DTM	QDTM-Lu4.1	4	13170489	15040682	4	Lus10041490	14451636	14454500	+	STT7 homolog STN7	scaffold272	scaffold272	AT1G68830.1	STN7
DTM	QDTM-Lu4.1	4	13170489	15040682	4	Lus10041491	14460103	14460276	+	ROTUNDIFOLIA like 17	scaffold272	scaffold272	AT1G13245.1	DVL4,RTFL17
DTM	QDTM-Lu4.1	4	13170489	15040682	4	Lus10041492	14465601	14467559	-	NAC (No Apical Meristem) domain transcriptional regulator superfamily protein	scaffold272	scaffold272	AT1G25580.1	ANAC008,SOG1
DTM	QDTM-Lu4.1	4	13170489	15040682	4	Lus10041493	14475555	14477026	+	basic helix-loop-helix 32	scaffold272	scaffold272	AT3G25710.1	ATAIG1,BHLH32,TMO5
DTM	QDTM-Lu4.1	4	13170489	15040682	4	Lus10041494	14479091	14480464	-	Eukaryotic aspartyl protease family protein	scaffold272	scaffold272	AT3G25700.1
DTM	QDTM-Lu4.1	4	13170489	15040682	4	Lus10041495	14483425	14485428	-	Family of unknown function (DUF572)	scaffold272	scaffold272	AT1G25682.1
DTM	QDTM-Lu4.1	4	13170489	15040682	4	Lus10041496	14488778	14489185	+	CLAVATA3/ESR-RELATED 12	scaffold272	scaffold272	AT1G68795.1	CLE12
DTM	QDTM-Lu4.1	4	13170489	15040682	4	Lus10041497	14495609	14496169	+		scaffold272	scaffold272	AT1G71740.1
DTM	QDTM-Lu4.1	4	13170489	15040682	4	Lus10041498	14497851	14500824	+	Mitochondrial substrate carrier family protein	scaffold272	scaffold272	AT5G15640.1
DTM	QDTM-Lu4.1	4	13170489	15040682	4	Lus10041499	14504080	14509473	+	acetyl-CoA synthetase	scaffold272	scaffold272	AT5G36880.2	ACS
DTM	QDTM-Lu4.1	4	13170489	15040682	4	Lus10041500	14510719	14511759	-	Transducin/WD40 repeat-like superfamily protein	scaffold272	scaffold272	AT1G12910.1	ATAN11,LWD1
DTM	QDTM-Lu4.1	4	13170489	15040682	4	Lus10041501	14514697	14515615	-	CAX interacting protein 1	scaffold272	scaffold272	AT3G54900.1	ATGRXCP,CXIP1
DTM	QDTM-Lu4.1	4	13170489	15040682	4	Lus10041502	14516926	14519096	-	glyceraldehyde 3-phosphate dehydrogenase A subunit 2	scaffold272	scaffold272	AT1G12900.1	GAPA-2
DTM	QDTM-Lu4.1	4	13170489	15040682	4	Lus10041503	14521515	14538868	-	ARM repeat superfamily protein	scaffold272	scaffold272	AT1G12930.1
DTM	QDTM-Lu4.1	4	13170489	15040682	4	Lus10041504	14540156	14543421	-	Protein of unknown function (DUF803)	scaffold272	scaffold272	AT3G26670.1
DTM	QDTM-Lu4.1	4	13170489	15040682	4	Lus10041505	14545736	14546650	-	Family of unknown function (DUF716)	scaffold272	scaffold272	AT5G13890.1
DTM	QDTM-Lu4.1	4	13170489	15040682	4	Lus10041506	14547741	14553502	-	DEAD/DEAH box helicase, putative	scaffold272	scaffold272	AT3G02060.1
DTM	QDTM-Lu4.1	4	13170489	15040682	4	Lus10041507	14557172	14557472	+	Chalcone and stilbene synthase family protein	scaffold272	scaffold272	AT5G13930.1	ATCHS,CHS,TT4
DTM	QDTM-Lu4.1	4	13170489	15040682	4	Lus10041508	14558587	14559582	+	Chalcone and stilbene synthase family protein	scaffold272	scaffold272	AT5G13930.1	ATCHS,CHS,TT4
DTM	QDTM-Lu4.1	4	13170489	15040682	4	Lus10041509	14567225	14569339	+	Protein kinase superfamily protein	scaffold272	scaffold272	AT3G26700.1
DTM	QDTM-Lu4.1	4	13170489	15040682	4	Lus10041510	14570025	14572628	-	Protein of unknown function (DUF3754)	scaffold272	scaffold272	AT3G19340.1
DTM	QDTM-Lu4.1	4	13170489	15040682	4	Lus10041511	14573180	14574658	-	ferulic acid 5-hydroxylase 1	scaffold272	scaffold272	AT4G36220.1	CYP84A1,FAH1
DTM	QDTM-Lu4.1	4	13170489	15040682	4	Lus10041512	14580893	14585131	-	Protein of unknown function (DUF3754)	scaffold272	scaffold272	AT3G19340.1
DTM	QDTM-Lu4.1	4	13170489	15040682	4	Lus10041513	14587499	14590206	-	Ubiquinol-cytochrome C reductase iron-sulfur subunit	scaffold272	scaffold272	AT5G13430.1
DTM	QDTM-Lu4.1	4	13170489	15040682	4	Lus10041514	14590633	14591869	+	Acyl-CoA N-acyltransferases (NAT) superfamily protein	scaffold272	scaffold272	AT2G38130.1	ATMAK3
DTM	QDTM-Lu4.1	4	13170489	15040682	4	Lus10041515	14592199	14597891	-	SU(VAR)3-9 homolog 4	scaffold272	scaffold272	AT5G13960.1	KYP,SDG33,SUVH4
DTM	QDTM-Lu4.1	4	13170489	15040682	4	Lus10041516	14599009	14607185	+	Glycosyl hydrolase family 38 protein	scaffold272	scaffold272	AT5G13980.1
DTM	QDTM-Lu4.1	4	13170489	15040682	4	Lus10041518	14610178	14612683	-	NAD(P)-binding Rossmann-fold superfamily protein	scaffold272	scaffold272	AT3G26770.1
DTM	QDTM-Lu4.1	4	13170489	15040682	4	Lus10041519	14617147	14619857	+	phosphate transporter 3;1	scaffold272	scaffold272	AT5G14040.1	PHT3;1
DTM	QDTM-Lu4.1	4	13170489	15040682	4	Lus10041520	14621474	14622750	-	AP2/B3-like transcriptional factor family protein	scaffold272	scaffold272	AT3G26790.1	FUS3
DTM	QDTM-Lu4.1	4	13170489	15040682	4	Lus10041521	14624518	14626110	+	AP2/B3-like transcriptional factor family protein	scaffold272	scaffold272	AT3G26790.1	FUS3
DTM	QDTM-Lu4.1	4	13170489	15040682	4	Lus10041522	14627129	14627937	+	CCR-like	scaffold272	scaffold272	AT3G26740.1	CCL
DTM	QDTM-Lu4.1	4	13170489	15040682	4	Lus10041523	14628362	14632132	-	Aspartate kinase family protein	scaffold272	scaffold272	AT5G14060.1	CARAB-AK-LYS
DTM	QDTM-Lu4.1	4	13170489	15040682	4	Lus10041524	14635486	14636323	+	Ubiquitin-like superfamily protein	scaffold272	scaffold272	AT3G07860.1
DTM	QDTM-Lu4.1	4	13170489	15040682	4	Lus10041525	14636555	14643263	-	translocon-associated protein beta (TRAPB) family protein	scaffold272	scaffold272	AT5G14030.1
DTM	QDTM-Lu4.1	4	13170489	15040682	4	Lus10041526	14644313	14645665	+	B-box type zinc finger protein with CCT domain	scaffold272	scaffold272	AT2G33500.1
DTM	QDTM-Lu4.1	4	13170489	15040682	4	Lus10041527	14650672	14652686	+	Endosomal targeting BRO1-like domain-containing protein	scaffold272	scaffold272	AT5G14020.1
DTM	QDTM-Lu4.1	4	13170489	15040682	4	Lus10041528	14653015	14654776	-	Uncharacterised protein family (UPF0497)	scaffold272	scaffold272	AT4G15620.1
DTM	QDTM-Lu4.1	4	13170489	15040682	4	Lus10041529	14659822	14670776	+	Esterase/lipase/thioesterase family protein	scaffold272	scaffold272	AT5G41130.1
DTM	QDTM-Lu4.1	4	13170489	15040682	4	Lus10041532	14689718	14690552	+	SOUL heme-binding family protein	scaffold272	scaffold272	AT1G17100.1
DTM	QDTM-Lu4.1	4	13170489	15040682	4	Lus10041533	14691649	14692225	+		scaffold272	scaffold272	AT1G27435.1
DTM	QDTM-Lu4.1	4	13170489	15040682	4	Lus10041534	14695308	14696144	-	NAC domain containing protein 41	scaffold272	scaffold272	AT2G33480.2	ANAC041,NAC041
DTM	QDTM-Lu4.1	4	13170489	15040682	4	Lus10041535	14701120	14701584	-	senescence-related gene 3	scaffold272	scaffold272	AT3G02040.1	SRG3
DTM	QDTM-Lu4.1	4	13170489	15040682	4	Lus10041536	14702700	14705078	+	exocyst subunit exo70 family protein C2	scaffold272	scaffold272	AT5G13990.1	ATEXO70C2,EXO70C2
DTM	QDTM-Lu4.1	4	13170489	15040682	4	Lus10041537	14707165	14708866	+	Ankyrin repeat family protein	scaffold272	scaffold272	AT5G51160.1
DTM	QDTM-Lu4.1	4	13170489	15040682	4	Lus10041538	14710383	14710802	+	Thioredoxin superfamily protein	scaffold272	scaffold272	AT5G14070.1	ROXY2
DTM	QDTM-Lu4.1	4	13170489	15040682	4	Lus10041539	14713118	14714179	+	membrane-anchored ubiquitin-fold protein 4 precursor	scaffold272	scaffold272	AT3G26980.1	MUB4
DTM	QDTM-Lu4.1	4	13170489	15040682	4	Lus10041540	14715584	14718322	-	RGA-like 1	scaffold272	scaffold272	AT1G66350.1	RGL,RGL1
DTM	QDTM-Lu4.1	4	13170489	15040682	4	Lus10041541	14722969	14723467	+	Pollen Ole e 1 allergen and extensin family protein	scaffold272	scaffold272	AT5G41050.1
DTM	QDTM-Lu4.1	4	13170489	15040682	4	Lus10041542	14727554	14729611	-	Tetratricopeptide repeat (TPR)-like superfamily protein	scaffold272	scaffold272	AT5G14080.1
DTM	QDTM-Lu4.1	4	13170489	15040682	4	Lus10041543	14732013	14734285	-	ACT domain repeat 6	scaffold272	scaffold272	AT3G01990.1	ACR6
DTM	QDTM-Lu4.1	4	13170489	15040682	4	Lus10041544	14737187	14740890	-	YELLOW STRIPE like 6	scaffold272	scaffold272	AT3G27020.1	YSL6
DTM	QDTM-Lu4.1	4	13170489	15040682	4	Lus10041545	14743501	14745074	+	NAD(P)-binding Rossmann-fold superfamily protein	scaffold272	scaffold272	AT3G01980.1
DTM	QDTM-Lu4.1	4	13170489	15040682	4	Lus10041546	14748700	14750059	+	WRKY DNA-binding protein 75	scaffold272	scaffold272	AT5G13080.1	ATWRKY75,WRKY75
DTM	QDTM-Lu4.1	4	13170489	15040682	4	Lus10041548	14758379	14758667	+	AGAMOUS-like 13	scaffold272	scaffold272	AT3G61120.1	AGL13
DTM	QDTM-Lu4.1	4	13170489	15040682	4	Lus10041549	14767177	14767389	-	Protein of unknown function (DUF 3339)	scaffold272	scaffold272	AT3G48660.1
DTM	QDTM-Lu4.1	4	13170489	15040682	4	Lus10041550	14768443	14770843	+		scaffold272	scaffold272	AT3G27030.1
DTM	QDTM-Lu4.1	4	13170489	15040682	4	Lus10041551	14769351	14769560	-		scaffold272	scaffold272	AT3G27030.1
DTM	QDTM-Lu4.1	4	13170489	15040682	4	Lus10041552	14777242	14777915	+	secE/sec61-gamma protein transport protein	scaffold272	scaffold272	AT5G50460.1
DTM	QDTM-Lu4.1	4	13170489	15040682	4	Lus10041553	14778320	14779570	-	ribosomal protein large subunit 27	scaffold272	scaffold272	AT5G40950.1	RPL27
DTM	QDTM-Lu4.1	4	13170489	15040682	4	Lus10041554	14782370	14785279	+		scaffold272	scaffold272	AT4G27010.1
DTM	QDTM-Lu4.1	4	13170489	15040682	4	Lus10041555	14787435	14793844	+		scaffold272	scaffold272	AT4G27010.1
DTM	QDTM-Lu4.1	4	13170489	15040682	4	Lus10041556	14796224	14797605	+		scaffold272	scaffold272	AT3G27100.1
DTM	QDTM-Lu4.1	4	13170489	15040682	4	Lus10041557	14799266	14800821	-	DCD (Development and Cell Death) domain protein	scaffold272	scaffold272	AT3G27090.1
DTM	QDTM-Lu4.1	4	13170489	15040682	4	Lus10041558	14803523	14805477	+	translocase of outer membrane 20 kDa subunit 3	scaffold272	scaffold272	AT3G27080.1	TOM20-3
DTM	QDTM-Lu4.1	4	13170489	15040682	4	Lus10041559	14805561	14806247	+	disease resistance protein (TIR-NBS-LRR class)	scaffold272	scaffold272	AT1G69550.1
DTM	QDTM-Lu4.1	4	13170489	15040682	4	Lus10041560	14807476	14810025	+	sulfite oxidase	scaffold272	scaffold272	AT3G01910.1	AT-SO,AtSO,SOX
DTM	QDTM-Lu4.1	4	13170489	15040682	4	Lus10041561	14810026	14810373	+	sulfite oxidase	scaffold272	scaffold272	AT3G01910.1	AT-SO,AtSO,SOX
DTM	QDTM-Lu4.1	4	13170489	15040682	4	Lus10041562	14812501	14814093	+	cytochrome P450, family 94, subfamily B, polypeptide 2	scaffold272	scaffold272	AT3G01900.1	CYP94B2
DTM	QDTM-Lu4.1	4	13170489	15040682	4	Lus10041563	14814823	14820232	-	P-loop containing nucleoside triphosphate hydrolases superfamily protein	scaffold272	scaffold272	AT3G27120.1
DTM	QDTM-Lu4.1	4	13170489	15040682	4	Lus10041564	14820524	14821690	+	Ribosomal protein S21 family protein	scaffold272	scaffold272	AT3G27160.1	GHS1
DTM	QDTM-Lu4.1	4	13170489	15040682	4	Lus10041565	14824455	14829356	+	ABC transporter family protein	scaffold272	scaffold272	AT3G28345.1
DTM	QDTM-Lu4.1	4	13170489	15040682	4	Lus10041566	14830381	14833643	+	S-adenosyl-L-methionine-dependent methyltransferases superfamily protein	scaffold272	scaffold272	AT3G27180.1
DTM	QDTM-Lu4.1	4	13170489	15040682	4	Lus10041567	14834012	14834990	-	chloride channel B	scaffold272	scaffold272	AT3G27170.1	ATCLC-B,CLC-B
DTM	QDTM-Lu4.1	4	13170489	15040682	4	Lus10041568	14835698	14836522	-	chloride channel A	scaffold272	scaffold272	AT5G40890.1	ATCLC-A,ATCLCA,CLC-A,CLCA
DTM	QDTM-Lu4.1	4	13170489	15040682	4	Lus10041569	14842177	14845678	-	uridine kinase/uracil phosphoribosyltransferase 1	scaffold272	scaffold272	AT5G40870.1	ATUK/UPRT1,UK/UPRT1,UKL1
DTM	QDTM-Lu4.1	4	13170489	15040682	4	Lus10041570	14846778	14847709	-	Cupredoxin superfamily protein	scaffold272	scaffold272	AT3G27200.1
DTM	QDTM-Lu4.1	4	13170489	15040682	4	Lus10041571	14847727	14851133	-	Myzus persicae-induced lipase 1	scaffold272	scaffold272	AT5G14180.1	MPL1
DTM	QDTM-Lu4.1	4	13170489	15040682	4	Lus10041572	14853751	14856025	-		scaffold272	scaffold272	AT3G01860.1
DTM	QDTM-Lu4.1	4	13170489	15040682	4	Lus10041573	14859304	14862592	+	Tetratricopeptide repeat (TPR)-like superfamily protein	scaffold272	scaffold272	AT5G28740.1
DTM	QDTM-Lu4.1	4	13170489	15040682	4	Lus10041574	14866634	14868668	+	Protein kinase superfamily protein	scaffold272	scaffold272	AT3G01840.1
DTM	QDTM-Lu4.1	4	13170489	15040682	4	Lus10041575	14869777	14871834	-		scaffold272	scaffold272	AT4G34090.1
DTM	QDTM-Lu4.1	4	13170489	15040682	4	Lus10041576	14874192	14876338	+	Cystathionine beta-synthase (CBS) family protein	scaffold272	scaffold272	AT4G36910.1	CDCP2,LEJ2
DTM	QDTM-Lu4.1	4	13170489	15040682	4	Lus10041577	14879492	14880426	+	Cytochrome C1 family	scaffold272	scaffold272	AT5G40810.1
DTM	QDTM-Lu4.1	4	13170489	15040682	4	Lus10041578	14884230	14889026	+	Histidine kinase-, DNA gyrase B-, and HSP90-like ATPase family protein	scaffold272	scaffold272	AT4G24970.1
DTM	QDTM-Lu4.1	4	13170489	15040682	4	Lus10041579	14890885	14892357	-	Cytochrome C1 family	scaffold272	scaffold272	AT3G27240.1
DTM	QDTM-Lu4.1	4	13170489	15040682	4	Lus10041580	14896343	14898851	-	lysine histidine transporter 1	scaffold272	scaffold272	AT5G40780.1	LHT1
DTM	QDTM-Lu4.1	4	13170489	15040682	4	Lus10041581	14899774	14902794	-	lysine histidine transporter 1	scaffold272	scaffold272	AT5G40780.1	LHT1
DTM	QDTM-Lu4.1	4	13170489	15040682	4	Lus10041582	14906813	14909175	-	Ankyrin repeat family protein	scaffold272	scaffold272	AT3G01750.1
DTM	QDTM-Lu4.1	4	13170489	15040682	4	Lus10041583	14912753	14913142	-	Mitochondrial ribosomal protein L37	scaffold272	scaffold272	AT5G14290.1
DTM	QDTM-Lu4.1	4	13170489	15040682	4	Lus10041584	14913730	14920926	+	AMP-dependent synthetase and ligase family protein	scaffold272	scaffold272	AT5G63380.1
DTM	QDTM-Lu4.1	4	13170489	15040682	4	Lus10041585	14915681	14919101	-	Rubisco methyltransferase family protein	scaffold272	scaffold272	AT5G14260.1
DTM	QDTM-Lu4.1	4	13170489	15040682	4	Lus10041586	14921423	14925306	-	Proteasome component (PCI) domain protein	scaffold272	scaffold272	AT5G14250.1	COP13,CSN3,FUS11
DTM	QDTM-Lu4.1	4	13170489	15040682	4	Lus10041587	14926031	14930196	-	Rad21/Rec8-like family protein	scaffold272	scaffold272	AT5G40840.2	AtRAD21.1,SYN2
DTM	QDTM-Lu4.1	4	13170489	15040682	4	Lus10041588	14931455	14935672	-		scaffold272	scaffold272	AT5G14230.1
DTM	QDTM-Lu4.1	4	13170489	15040682	4	Lus10041589	14939408	14942427	+	Leucine-rich repeat protein kinase family protein	scaffold272	scaffold272	AT5G14210.1
DTM	QDTM-Lu4.1	4	13170489	15040682	4	Lus10041590	14944501	14948531	+		scaffold272	scaffold272	AT3G01810.1
DTM	QDTM-Lu4.1	4	13170489	15040682	4	Lus10041591	14951837	14953285	+	HXXXD-type acyl-transferase family protein	scaffold272	scaffold272	AT5G67150.1
DTM	QDTM-Lu4.1	4	13170489	15040682	4	Lus10041592	14955175	14956723	+	basic helix-loop-helix (bHLH) DNA-binding superfamily protein	scaffold272	scaffold272	AT4G36930.1	SPT
DTM	QDTM-Lu4.1	4	13170489	15040682	4	Lus10041593	14960079	14962125	+	Protein kinase superfamily protein	scaffold272	scaffold272	AT4G01330.1
DTM	QDTM-Lu4.1	4	13170489	15040682	4	Lus10041594	14962688	14963147	-	PLC-like phosphodiesterases superfamily protein	scaffold272	scaffold272	AT1G49740.1
DTM	QDTM-Lu4.1	4	13170489	15040682	4	Lus10041595	14965317	14967904	+	Integrase-type DNA-binding superfamily protein	scaffold272	scaffold272	AT4G36920.1	AP2,FL1,FLO2
DTM	QDTM-Lu4.1	4	13170489	15040682	4	Lus10041596	14971805	14972842	+	Protein of unknown function (DUF579)	scaffold272	scaffold272	AT5G67210.1
DTM	QDTM-Lu4.1	4	13170489	15040682	4	Lus10041597	14975864	14976857	+	2-oxoglutarate (2OG) and Fe(II)-dependent oxygenase superfamily protein	scaffold272	scaffold272	AT3G50210.1
DTM	QDTM-Lu4.1	4	13170489	15040682	4	Lus10041598	14977358	14978840	-	FMN-linked oxidoreductases superfamily protein	scaffold272	scaffold272	AT5G67220.1
DTM	QDTM-Lu4.1	4	13170489	15040682	4	Lus10041600	14983720	14985013	-	WRKY DNA-binding protein 15	scaffold272	scaffold272	AT2G23320.1	WRKY15
DTM	QDTM-Lu4.1	4	13170489	15040682	4	Lus10041601	14988348	14991279	-	Nucleotide-diphospho-sugar transferases superfamily protein	scaffold272	scaffold272	AT5G67230.1	I14H,IRX14-L
DTM	QDTM-Lu4.1	4	13170489	15040682	4	Lus10041602	14993254	14994910	+	RNA-binding (RRM/RBD/RNP motifs) family protein	scaffold272	scaffold272	AT3G52150.1
DTM	QDTM-Lu4.1	4	13170489	15040682	4	Lus10041603	14997320	15012423	-	ARM repeat superfamily protein	scaffold272	scaffold272	AT5G06120.2
DTM	QDTM-Lu4.1	4	13170489	15040682	4	Lus10041604	15013872	15014558	+		scaffold272	scaffold272	AT5G27440.1
DTM	QDTM-Lu4.1	4	13170489	15040682	4	Lus10041605	15019929	15020549	-	Toll-Interleukin-Resistance (TIR) domain-containing protein	scaffold272	scaffold272	AT1G72940.1
DTM	QDTM-Lu4.1	4	13170489	15040682	4	Lus10041606	15023270	15024256	+	Disease resistance protein (TIR-NBS-LRR class) family	scaffold272	scaffold272	AT5G36930.2
DTM	QDTM-Lu4.1	4	13170489	15040682	4	Lus10041607	15029950	15035651	+	Endonuclease/exonuclease/phosphatase family protein	scaffold272	scaffold272	AT1G65580.1	FRA3
DTM	QDTM-Lu4.1	4	13170489	15040682	4	Lus10041608	15036778	15041889	-	Protein kinase protein with adenine nucleotide alpha hydrolases-like domain	scaffold272	scaffold272	AT1G55200.1
DTM	QDTM-Lu4.1	4	13170489	15040682	4	Lus10041609	15043881	15046937	-	SAC3/GANP/Nin1/mts3/eIF-3 p25 family	scaffold272	scaffold272	AT3G54380.1
DTM	QDTM-Lu4.1	4	13170489	15040682	4	Lus10041610	15047900	15049886	-	Nascent polypeptide-associated complex (NAC), alpha subunit family protein	scaffold272	scaffold272	AT3G12390.1
DTM	QDTM-Lu4.1	4	13170489	15040682	4	Lus10041611	15057319	15058977	-	P-loop containing nucleoside triphosphate hydrolases superfamily protein	scaffold272	scaffold272	AT3G45070.1
DTM	QDTM-Lu4.1	4	13170489	15040682	4	Lus10041612	15063056	15064351	-	ELCH-like	scaffold272	scaffold272	AT5G13860.1	ELC-Like
DTM	QDTM-Lu4.1	4	13170489	15040682	4	Lus10041613	15068154	15069467	-	zinc transporter 1 precursor	scaffold272	scaffold272	AT3G12750.1	ZIP1
DTM	QDTM-Lu4.1	4	13170489	15040682	4	Lus10041614	15077095	15077839	-	Integrase-type DNA-binding superfamily protein	scaffold272	scaffold272	AT5G25190.1
DTM	QDTM-Lu4.1	4	13170489	15040682	4	Lus10041615	15082828	15083847	-	heat shock protein 70B	scaffold272	scaffold272	AT1G16030.1	Hsp70b
DTM	QDTM-Lu4.1	4	13170489	15040682	4	Lus10041617	15092505	15094405	+	tubby like protein 8	scaffold272	scaffold272	AT1G16070.1	AtTLP8,TLP8
DTM	QDTM-Lu4.1	4	13170489	15040682	4	Lus10041618	15095110	15097114	-	Integrase-type DNA-binding superfamily protein	scaffold272	scaffold272	AT1G79700.2
DTM	QDTM-Lu4.1	4	13170489	15040682	4	Lus10041619	15098646	15099007	-	glycine-rich protein	scaffold272	scaffold272	AT4G08230.1
DTM	QDTM-Lu4.1	4	13170489	15040682	4	Lus10041620	15101608	15103802	+	Major facilitator superfamily protein	scaffold272	scaffold272	AT1G79710.1
DTM	QDTM-Lu4.1	4	13170489	15040682	4	Lus10041621	15104705	15106561	-	Eukaryotic aspartyl protease family protein	scaffold272	scaffold272	AT1G79720.1
DTM	QDTM-Lu4.1	4	13170489	15040682	4	Lus10041622	15110243	15112211	+		scaffold272	scaffold272	AT2G24100.1
DTM	QDTM-Lu4.1	4	13170489	15040682	4	Lus10041623	15112756	15116186	-	pyrimidine d	scaffold272	scaffold272	AT5G23300.1	PYRD
DTM	QDTM-Lu4.1	4	13170489	15040682	4	Lus10041624	15117820	15119190	-		scaffold272	scaffold272	AT1G80940.1
DTM	QDTM-Lu4.1	4	13170489	15040682	4	Lus10041625	15122271	15123585	+		scaffold272	scaffold272	AT1G16080.1
DTM	QDTM-Lu4.1	4	13170489	15040682	4	Lus10041626	15123937	15127304	-	nudix hydrolase homolog 3	scaffold272	scaffold272	AT1G79690.1	atnudt3,NUDT3
DTM	QDTM-Lu4.1	4	13170489	15040682	4	Lus10041627	15128130	15131960	+	P-loop containing nucleoside triphosphate hydrolases superfamily protein	scaffold272	scaffold272	AT1G73110.1
DTM	QDTM-Lu4.1	4	13170489	15040682	4	Lus10041628	15138265	15139282	+		scaffold272	scaffold272	AT5G43150.1
DTM	QDTM-Lu4.1	4	13170489	15040682	4	Lus10041629	15139993	15143752	-	Galactose mutarotase-like superfamily protein	scaffold272	scaffold272	AT5G57330.1
DTM	QDTM-Lu4.1	4	13170489	15040682	4	Lus10034341	14114471	14115364	+		scaffold310	scaffold310b	AT1G68330.1
DTM	QDTM-Lu4.1	4	13170489	15040682	4	Lus10034342	14111461	14113446	+	Tetratricopeptide repeat (TPR)-like superfamily protein	scaffold310	scaffold310b	AT5G39980.1
DTM	QDTM-Lu4.1	4	13170489	15040682	4	Lus10034343	14106267	14110941	-	Cysteinyl-tRNA synthetase, class Ia family protein	scaffold310	scaffold310b	AT5G38830.1
DTM	QDTM-Lu4.1	4	13170489	15040682	4	Lus10034344	14091776	14096351	+	Chaperone DnaJ-domain superfamily protein	scaffold310	scaffold310b	AT1G68370.1	ARG1
DTM	QDTM-Lu4.1	4	13170489	15040682	4	Lus10034345	14084655	14085347	-		scaffold310	scaffold310b	AT1G73885.1
DTM	QDTM-Lu4.1	4	13170489	15040682	4	Lus10034346	14076219	14083956	+	zinc finger protein-related	scaffold310	scaffold310b	AT3G18290.1	BTS,EMB2454
DTM	QDTM-Lu4.1	4	13170489	15040682	4	Lus10034347	14069590	14069982	+		scaffold310	scaffold310b	AT5G17190.1
DTM	QDTM-Lu4.1	4	13170489	15040682	4	Lus10034348	14067571	14068192	-	Core-2/I-branching beta-1,6-N-acetylglucosaminyltransferase family protein	scaffold310	scaffold310b	AT5G11730.1
DTM	QDTM-Lu4.1	4	13170489	15040682	4	Lus10034349	14063853	14067062	+	Core-2/I-branching beta-1,6-N-acetylglucosaminyltransferase family protein	scaffold310	scaffold310b	AT1G68390.1
DTM	QDTM-Lu4.1	4	13170489	15040682	4	Lus10034350	14058849	14061819	+	NSP-interacting kinase 1	scaffold310	scaffold310b	AT5G16000.1	NIK1
DTM	QDTM-Lu4.1	4	13170489	15040682	4	Lus10034351	14047722	14050165	+	WPP domain-interacting protein 1	scaffold310	scaffold310b	AT5G11390.1	WIT1
DTM	QDTM-Lu4.1	4	13170489	15040682	4	Lus10034353	14040119	14041941	-	Transmembrane amino acid transporter family protein	scaffold310	scaffold310b	AT3G30390.1
DTM	QDTM-Lu4.1	4	13170489	15040682	4	Lus10034354	14034017	14039079	-	SMAD/FHA domain-containing protein	scaffold310	scaffold310b	AT5G38840.1
DTM	QDTM-Lu4.1	4	13170489	15040682	4	Lus10034355	14019739	14033062	+	DNA/RNA polymerases superfamily protein	scaffold310	scaffold310b	AT2G24120.1	PDE319,SCA3
DTM	QDTM-Lu4.1	4	13170489	15040682	4	Lus10034356	14014069	14017719	-	O-fucosyltransferase family protein	scaffold310	scaffold310b	AT3G30300.1
DTM	QDTM-Lu4.1	4	13170489	15040682	4	Lus10034357	14009832	14010731	-	ribulose bisphosphate carboxylase small chain 1A	scaffold310	scaffold310b	AT1G67090.1	RBCS1A
DTM	QDTM-Lu4.1	4	13170489	15040682	4	Lus10034358	14005020	14008260	-	BES1-interacting Myc-like protein 2	scaffold310	scaffold310b	AT1G69010.1	BIM2
DTM	QDTM-Lu4.1	4	13170489	15040682	4	Lus10034360	13976565	13999700	+	auxin transport protein (BIG)	scaffold310	scaffold310b	AT3G02260.1	ASA1,BIG,CRM1,DOC1,LPR1,TIR3,UMB1
DTM	QDTM-Lu4.1	4	13170489	15040682	4	Lus10034361	13966056	13967221	-	catalytic LigB subunit of aromatic ring-opening dioxygenase family	scaffold310	scaffold310b	AT4G15093.1
DTM	QDTM-Lu4.1	4	13170489	15040682	4	Lus10034362	13964663	13965827	+	Serine protease inhibitor (SERPIN) family protein	scaffold310	scaffold310b	AT1G47710.1
DTM	QDTM-Lu4.1	4	13170489	15040682	4	Lus10034363	13963153	13963755	+	PRA1 (Prenylated rab acceptor) family protein	scaffold310	scaffold310b	AT1G55190.1	PRA1.F2,PRA7
DTM	QDTM-Lu4.1	4	13170489	15040682	4	Lus10034364	13959816	13961111	+	Serine protease inhibitor (SERPIN) family protein	scaffold310	scaffold310b	AT1G47710.1
DTM	QDTM-Lu4.1	4	13170489	15040682	4	Lus10034365	13957450	13958779	+	Pollen Ole e 1 allergen and extensin family protein	scaffold310	scaffold310b	AT5G15780.1
DTM	QDTM-Lu4.1	4	13170489	15040682	4	Lus10034366	13949377	13955194	+		scaffold310	scaffold310b	AT5G38880.1
DTM	QDTM-Lu4.1	4	13170489	15040682	4	Lus10034367	13943582	13945568	-	RING/U-box superfamily protein	scaffold310	scaffold310b	AT5G38895.3
DTM	QDTM-Lu4.1	4	13170489	15040682	4	Lus10034368	13939784	13941735	+	Thioredoxin superfamily protein	scaffold310	scaffold310b	AT5G38900.1
DTM	QDTM-Lu4.1	4	13170489	15040682	4	Lus10034369	13935918	13937212	+	Thioredoxin superfamily protein	scaffold310	scaffold310b	AT5G38900.1
DTM	QDTM-Lu4.1	4	13170489	15040682	4	Lus10034370	13932153	13934661	+	K-box region and MADS-box transcription factor family protein	scaffold310	scaffold310b	AT1G69120.1	AGL7,AP1
DTM	QDTM-Lu4.1	4	13170489	15040682	4	Lus10034371	13914685	13917577	+	K-box region and MADS-box transcription factor family protein	scaffold310	scaffold310b	AT3G02310.1	AGL4,SEP2
DTM	QDTM-Lu4.1	4	13170489	15040682	4	Lus10034372	13909301	13910117	+	myb domain protein 121	scaffold310	scaffold310b	AT3G30210.1	ATMYB121,MYB121
DTM	QDTM-Lu4.1	4	13170489	15040682	4	Lus10034373	13906435	13906659	-	Protein of unknown function (DUF579)	scaffold310	scaffold310b	AT1G33800.1
DTM	QDTM-Lu4.1	4	13170489	15040682	4	Lus10034374	13903839	13905110	-	scarecrow-like 3	scaffold310	scaffold310b	AT1G50420.1	SCL-3,SCL3
DTM	QDTM-Lu4.1	4	13170489	15040682	4	Lus10034375	13900436	13902306	+	TBP-associated factor II 15	scaffold310	scaffold310b	AT4G31720.1	STG1,TAF10,TAFII15
DTM	QDTM-Lu4.1	4	13170489	15040682	4	Lus10034376	13896571	13898456	-	reversibly glycosylated polypeptide 1	scaffold310	scaffold310b	AT3G02230.1	ATRGP1,RGP1
DTM	QDTM-Lu4.1	4	13170489	15040682	4	Lus10034377	13891858	13894771	+	brassinosteroid-6-oxidase 1	scaffold310	scaffold310b	AT5G38970.1	ATBR6OX,BR6OX,BR6OX1,CYP85A1
DTM	QDTM-Lu4.1	4	13170489	15040682	4	Lus10034378	13876271	13876720	-	Ribosomal protein S5 domain 2-like superfamily protein	scaffold310	scaffold310b	AT5G18380.1
DTM	QDTM-Lu4.1	4	13170489	15040682	4	Lus10034379	13873278	13875939	+	COBRA-like protein 1 precursor	scaffold310	scaffold310b	AT3G02210.1	COBL1
DTM	QDTM-Lu4.1	4	13170489	15040682	4	Lus10034380	13868577	13869943	+	ataurora3	scaffold310	scaffold310b	AT2G45490.1	AtAUR3,AUR3
DTM	QDTM-Lu4.1	4	13170489	15040682	4	Lus10034381	13866114	13868008	-	P-loop containing nucleoside triphosphate hydrolases superfamily protein	scaffold310	scaffold310b	AT1G26090.1
DTM	QDTM-Lu4.1	4	13170489	15040682	4	Lus10034382	13862039	13865991	+	Hydroxyproline-rich glycoprotein family protein	scaffold310	scaffold310b	AT3G25690.1	CHUP1
DTM	QDTM-Lu4.1	4	13170489	15040682	4	Lus10034383	13850894	13859289	-	nuclear matrix constituent protein-related	scaffold310	scaffold310b	AT1G13220.2	LINC2
DTM	QDTM-Lu4.1	4	13170489	15040682	4	Lus10034384	13844908	13846808	-	Leucine-rich repeat (LRR) family protein	scaffold310	scaffold310b	AT1G13230.1
DTM	QDTM-Lu4.1	4	13170489	15040682	4	Lus10034385	13838330	13838611	-	Putative membrane lipoprotein	scaffold310	scaffold310b	AT1G68765.1	IDA
DTM	QDTM-Lu4.1	4	13170489	15040682	4	Lus10034386	13833157	13833996	+	Protein of unknown function, DUF617	scaffold310	scaffold310b	AT3G25640.1
DTM	QDTM-Lu4.1	4	13170489	15040682	4	Lus10034387	13822157	13825163	-	ABC-2 type transporter family protein	scaffold310	scaffold310b	AT3G25620.2
DTM	QDTM-Lu4.1	4	13170489	15040682	4	Lus10034390	13808408	13808820	-	RNA-dependent RNA polymerase 1	scaffold310	scaffold310b	AT1G14790.1	ATRDRP1,RDR1
DTM	QDTM-Lu4.1	4	13170489	15040682	4	Lus10034391	13807834	13808127	-	RNA-dependent RNA polymerase 1	scaffold310	scaffold310b	AT1G14790.1	ATRDRP1,RDR1
DTM	QDTM-Lu4.1	4	13170489	15040682	4	Lus10034392	13797911	13798411	-		scaffold310	scaffold310b	AT5G49550.1
DTM	QDTM-Lu4.1	4	13170489	15040682	4	Lus10034393	13796615	13797745	+	DWNN domain, a CCHC-type zinc finger	scaffold310	scaffold310b	AT5G47430.3
DTM	QDTM-Lu4.1	4	13170489	15040682	4	Lus10034394	13787059	13790512	+	Major facilitator superfamily protein	scaffold310	scaffold310b	AT3G60070.1
DTM	QDTM-Lu4.1	4	13170489	15040682	4	Lus10034395	13782718	13784301	-	prohibitin 2	scaffold310	scaffold310b	AT1G03860.1	ATPHB2,PHB2
DTM	QDTM-Lu4.1	4	13170489	15040682	4	Lus10034396	13779928	13781325	-	Tetratricopeptide repeat (TPR)-like superfamily protein	scaffold310	scaffold310b	AT5G47360.1
DTM	QDTM-Lu4.1	4	13170489	15040682	4	Lus10034397	13775733	13776935	-	cytochrome P450, family 71, subfamily B, polypeptide 24	scaffold310	scaffold310b	AT3G26230.1	CYP71B24
DTM	QDTM-Lu4.1	4	13170489	15040682	4	Lus10034399	13769843	13772231	+	prenylcysteine methylesterase	scaffold310	scaffold310b	AT5G15860.1	ATPCME,PCME
DTM	QDTM-Lu4.1	4	13170489	15040682	4	Lus10034400	13749801	13754627	-	EXS (ERD1/XPR1/SYG1) family protein	scaffold310	scaffold310b	AT1G68740.1	PHO1;H1
DTM	QDTM-Lu4.1	4	13170489	15040682	4	Lus10034401	13747446	13748493	-	Zim17-type zinc finger protein	scaffold310	scaffold310b	AT1G68730.1
DTM	QDTM-Lu4.1	4	13170489	15040682	4	Lus10034402	13742965	13746974	+	tRNA arginine adenosine deaminase	scaffold310	scaffold310b	AT1G68720.1	ATTADA,TADA
DTM	QDTM-Lu4.1	4	13170489	15040682	4	Lus10034403	13730726	13732578	-	ATPase E1-E2 type family protein / haloacid dehalogenase-like hydrolase family protein	scaffold310	scaffold310b	AT1G68710.1
DTM	QDTM-Lu4.1	4	13170489	15040682	4	Lus10034404	13728061	13730504	-	ATPase E1-E2 type family protein / haloacid dehalogenase-like hydrolase family protein	scaffold310	scaffold310b	AT3G25610.1
DTM	QDTM-Lu4.1	4	13170489	15040682	4	Lus10034405	13726856	13727005	+	Calcium-binding EF-hand family protein	scaffold310	scaffold310b	AT3G25600.1
DTM	QDTM-Lu4.1	4	13170489	15040682	4	Lus10034406	13724147	13724755	+		scaffold310	scaffold310b	AT1G26140.1
DTM	QDTM-Lu4.1	4	13170489	15040682	4	Lus10034407	13711488	13711901	-	RING/U-box superfamily protein	scaffold310	scaffold310b	AT2G04240.1	XERICO
DTM	QDTM-Lu4.1	4	13170489	15040682	4	Lus10034408	13709343	13710848	+	Pentatricopeptide repeat (PPR) superfamily protein	scaffold310	scaffold310b	AT5G42450.1
DTM	QDTM-Lu4.1	4	13170489	15040682	4	Lus10034409	13705320	13706543	+		scaffold310	scaffold310b	AT3G25590.1
DTM	QDTM-Lu4.1	4	13170489	15040682	4	Lus10034410	13695934	13699875	+	aminoalcoholphosphotransferase	scaffold310	scaffold310b	AT3G25585.1	AAPT2,ATAAPT2
DTM	QDTM-Lu4.1	4	13170489	15040682	4	Lus10034411	13692923	13695175	+	Calcium-dependent phosphotriesterase superfamily protein	scaffold310	scaffold310b	AT3G57030.1
DTM	QDTM-Lu4.1	4	13170489	15040682	4	Lus10034412	13680308	13681812	-	Adenosylmethionine decarboxylase family protein	scaffold310	scaffold310b	AT3G25570.1
DTM	QDTM-Lu4.1	4	13170489	15040682	4	Lus10034413	13671666	13674599	-	NSP-interacting kinase 1	scaffold310	scaffold310b	AT5G16000.1	NIK1
DTM	QDTM-Lu4.1	4	13170489	15040682	4	Lus10034414	13669433	13670888	+	F-box/RNI-like superfamily protein	scaffold310	scaffold310b	AT1G13570.1
DTM	QDTM-Lu4.1	4	13170489	15040682	4	Lus10034415	13665876	13666721	+	F-box/RNI-like superfamily protein	scaffold310	scaffold310b	AT1G13570.1
DTM	QDTM-Lu4.1	4	13170489	15040682	4	Lus10034416	13662337	13662762	+		scaffold310	scaffold310b	AT1G70780.1
DTM	QDTM-Lu4.1	4	13170489	15040682	4	Lus10034417	13659572	13660484	+	GDSL-like Lipase/Acylhydrolase family protein	scaffold310	scaffold310b	AT2G30310.1
DTM	QDTM-Lu4.1	4	13170489	15040682	4	Lus10034418	13653781	13658140	+	F-box/RNI-like superfamily protein	scaffold310	scaffold310b	AT1G13570.1
DTM	QDTM-Lu4.1	4	13170489	15040682	4	Lus10034419	13650373	13652070	+	Pentatricopeptide repeat (PPR) superfamily protein	scaffold310	scaffold310b	AT1G73400.1
DTM	QDTM-Lu4.1	4	13170489	15040682	4	Lus10034420	13643914	13647220	+	Uncharacterized conserved protein (DUF2215)	scaffold310	scaffold310b	AT1G28760.1
DTM	QDTM-Lu4.1	4	13170489	15040682	4	Lus10034421	13639712	13641787	-	Tetratricopeptide repeat (TPR)-like superfamily protein	scaffold310	scaffold310b	AT2G02150.1
DTM	QDTM-Lu4.1	4	13170489	15040682	4	Lus10034422	13635909	13639457	-	Nucleotide-diphospho-sugar transferase family protein	scaffold310	scaffold310b	AT1G14590.1
DTM	QDTM-Lu4.1	4	13170489	15040682	4	Lus10034423	13634239	13634523	+	Methyltransferase-related protein	scaffold310	scaffold310b	AT5G18150.1
DTM	QDTM-Lu4.1	4	13170489	15040682	4	Lus10034424	13629905	13630216	+	NADH-ubiquinone oxidoreductase B18 subunit, putative	scaffold310	scaffold310b	AT2G02050.1
DTM	QDTM-Lu4.1	4	13170489	15040682	4	Lus10034425	13625834	13627140	-	glutamate decarboxylase	scaffold310	scaffold310b	AT5G17330.1	GAD,GAD1
DTM	QDTM-Lu4.1	4	13170489	15040682	4	Lus10034426	13625310	13625801	-	glutamate decarboxylase 4	scaffold310	scaffold310b	AT2G02010.1	GAD4
DTM	QDTM-Lu4.1	4	13170489	15040682	4	Lus10034427	13622361	13623412	-	Cytochrome b561/ferric reductase transmembrane protein family	scaffold310	scaffold310b	AT1G14730.1
DTM	QDTM-Lu4.1	4	13170489	15040682	4	Lus10034428	13616431	13618937	-	2-oxoglutarate (2OG) and Fe(II)-dependent oxygenase superfamily protein	scaffold310	scaffold310b	AT1G68080.1
DTM	QDTM-Lu4.1	4	13170489	15040682	4	Lus10034429	13614258	13616116	+	purple acid phosphatase 3	scaffold310	scaffold310b	AT1G14700.1	ATPAP3,PAP3
DTM	QDTM-Lu4.1	4	13170489	15040682	4	Lus10034431	13605330	13606803	-	ENTH/ANTH/VHS superfamily protein	scaffold310	scaffold310b	AT1G68110.1
DTM	QDTM-Lu4.1	4	13170489	15040682	4	Lus10034432	13598326	13601455	-	transmembrane kinase 1	scaffold310	scaffold310b	AT1G66150.1	TMK1
DTM	QDTM-Lu4.1	4	13170489	15040682	4	Lus10034433	13594741	13597314	+	TRAM, LAG1 and CLN8 (TLC) lipid-sensing domain containing protein	scaffold310	scaffold310b	AT4G10360.1
DTM	QDTM-Lu4.1	4	13170489	15040682	4	Lus10034434	13584849	13590885	-	RECQ helicase L2	scaffold310	scaffold310b	AT1G31360.1	ATRECQ2,MED34,RECQL2
DTM	QDTM-Lu4.1	4	13170489	15040682	4	Lus10034435	13583062	13584504	+	Protein of unknown function (DUF607)	scaffold310	scaffold310b	AT1G57610.1
DTM	QDTM-Lu4.1	4	13170489	15040682	4	Lus10034436	13579552	13581460	+	FRAGILE HISTIDINE TRIAD	scaffold310	scaffold310b	AT5G58240.1	FHIT
DTM	QDTM-Lu4.1	4	13170489	15040682	4	Lus10034437	13577724	13578889	+	VIRB2-interacting protein 1	scaffold310	scaffold310b	AT4G23630.1	BTI1,RTNLB1
DTM	QDTM-Lu4.1	4	13170489	15040682	4	Lus10034438	13570621	13571619	+	oxidoreductases, acting on NADH or NADPH, quinone or similar compound as acceptor	scaffold310	scaffold310b	AT5G58260.1
DTM	QDTM-Lu4.1	4	13170489	15040682	4	Lus10034439	13567165	13569080	-	laccase 17	scaffold310	scaffold310b	AT5G60020.1	ATLAC17,LAC17
DTM	QDTM-Lu4.1	4	13170489	15040682	4	Lus10034440	13563497	13563970	+	DEA(D/H)-box RNA helicase family protein	scaffold310	scaffold310b	AT1G63250.1
DTM	QDTM-Lu4.1	4	13170489	15040682	4	Lus10034441	13541897	13562249	-	Cystathionine beta-synthase (CBS) family protein	scaffold310	scaffold310b	AT5G10860.1
DTM	QDTM-Lu4.1	4	13170489	15040682	4	Lus10034442	13544053	13545213	+	Cytochrome b-c1 complex, subunit 8 protein	scaffold310	scaffold310b	AT3G10860.1
DTM	QDTM-Lu4.1	4	13170489	15040682	4	Lus10034443	13539274	13541073	+	RNA-binding KH domain-containing protein	scaffold310	scaffold310b	AT2G38610.1
DTM	QDTM-Lu4.1	4	13170489	15040682	4	Lus10034444	13531709	13534767	+		scaffold310	scaffold310b	AT2G30530.1
DTM	QDTM-Lu4.1	4	13170489	15040682	4	Lus10034445	13521995	13528941	+	Leucine-rich repeat protein kinase family protein	scaffold310	scaffold310b	AT1G06840.1
DTM	QDTM-Lu4.1	4	13170489	15040682	4	Lus10034446	13509214	13511384	-	Leucine-rich repeat protein kinase family protein	scaffold310	scaffold310b	AT5G58300.1
DTM	QDTM-Lu4.1	4	13170489	15040682	4	Lus10034447	13507509	13508178	+	Glycine-rich protein family	scaffold310	scaffold310b	AT5G49350.1
DTM	QDTM-Lu4.1	4	13170489	15040682	4	Lus10034448	13500367	13502013	-	Kinase interacting (KIP1-like) family protein	scaffold310	scaffold310b	AT5G58320.2
DTM	QDTM-Lu4.1	4	13170489	15040682	4	Lus10034449	13489818	13492709	-	cinnamate-4-hydroxylase	scaffold310	scaffold310b	AT2G30490.1	ATC4H,C4H,CYP73A5,REF3
DTM	QDTM-Lu4.1	4	13170489	15040682	4	Lus10034450	13485968	13487384	-		scaffold310	scaffold310b	AT2G30480.3
DTM	QDTM-Lu4.1	4	13170489	15040682	4	Lus10034452	13479100	13480385	+	SKP1 interacting partner 1	scaffold310	scaffold310b	AT5G57900.1	SKIP1
DTM	QDTM-Lu4.1	4	13170489	15040682	4	Lus10034453	13476130	13478379	-	pyrroline-5- carboxylate (P5C) reductase	scaffold310	scaffold310b	AT5G14800.1	AT-P5C1,AT-P5R,EMB2772,P5CR
DTM	QDTM-Lu4.1	4	13170489	15040682	4	Lus10034454	13472914	13475497	+	RING/FYVE/PHD zinc finger superfamily protein	scaffold310	scaffold310b	AT3G47550.3
DTM	QDTM-Lu4.1	4	13170489	15040682	4	Lus10034455	13468850	13469272	-	Protein of unknown function (DUF1278)	scaffold310	scaffold310b	AT2G14378.1
DTM	QDTM-Lu4.1	4	13170489	15040682	4	Lus10034456	13466162	13467324	-	RWP-RK domain-containing protein	scaffold310	scaffold310b	AT1G18790.1
DTM	QDTM-Lu4.1	4	13170489	15040682	4	Lus10034457	13451451	13453566	+	Autophagy-related protein 13	scaffold310	scaffold310b	AT3G49590.1
DTM	QDTM-Lu4.1	4	13170489	15040682	4	Lus10034458	13447838	13449067	+	malate dehydrogenase	scaffold310	scaffold310b	AT3G47520.1	MDH
DTM	QDTM-Lu4.1	4	13170489	15040682	4	Lus10034459	13443233	13444663	-	GDSL-like Lipase/Acylhydrolase superfamily protein	scaffold310	scaffold310b	AT1G74460.1
DTM	QDTM-Lu4.1	4	13170489	15040682	4	Lus10034461	13432853	13434751	-	cycling DOF factor 3	scaffold310	scaffold310b	AT3G47500.1	CDF3
DTM	QDTM-Lu4.1	4	13170489	15040682	4	Lus10034462	13424523	13429165	+	HNH endonuclease	scaffold310	scaffold310b	AT3G47490.1
DTM	QDTM-Lu4.1	4	13170489	15040682	4	Lus10034463	13422369	13422983	-	Calcium-binding EF-hand family protein	scaffold310	scaffold310b	AT3G29000.1
DTM	QDTM-Lu4.1	4	13170489	15040682	4	Lus10034464	13412869	13417889	-	AGAMOUS-like 65	scaffold310	scaffold310b	AT1G18750.1	AGL65
DTM	QDTM-Lu4.1	4	13170489	15040682	4	Lus10034465	13410801	13411784	+	expansin A15	scaffold310	scaffold310b	AT2G03090.1	ATEXP15,ATEXPA15,ATHEXP ALPHA 1.3,EXP15,EXPA15
DTM	QDTM-Lu4.1	4	13170489	15040682	4	Lus10015711	13363009	13364067	-	atypical CYS HIS rich thioredoxin 4	scaffold430	scaffold430	AT1G08570.1	ACHT4
DTM	QDTM-Lu4.1	4	13170489	15040682	4	Lus10015712	13356568	13358248	-	myb domain protein 106	scaffold430	scaffold430	AT3G01140.1	AtMYB106,MYB106,NOK
DTM	QDTM-Lu4.1	4	13170489	15040682	4	Lus10015713	13344781	13347033	-	myb domain protein 34	scaffold430	scaffold430	AT5G60890.1	ATMYB34,ATR1,MYB34
DTM	QDTM-Lu4.1	4	13170489	15040682	4	Lus10015714	13336591	13337592	-	FKBP-like peptidyl-prolyl cis-trans isomerase family protein	scaffold430	scaffold430	AT1G26550.1
DTM	QDTM-Lu4.1	4	13170489	15040682	4	Lus10015715	13333374	13335983	-	D-ribulose-5-phosphate-3-epimerase	scaffold430	scaffold430	AT5G61410.1	EMB2728,RPE
DTM	QDTM-Lu4.1	4	13170489	15040682	4	Lus10015716	13331067	13332272	+	Pentatricopeptide repeat (PPR) superfamily protein	scaffold430	scaffold430	AT5G61400.1
DTM	QDTM-Lu4.1	4	13170489	15040682	4	Lus10015717	13330328	13331059	+	Pentatricopeptide repeat (PPR) superfamily protein	scaffold430	scaffold430	AT5G61400.1
DTM	QDTM-Lu4.1	4	13170489	15040682	4	Lus10015718	13327147	13328814	-	Tetratricopeptide repeat (TPR)-like superfamily protein	scaffold430	scaffold430	AT5G66520.1
DTM	QDTM-Lu4.1	4	13170489	15040682	4	Lus10015719	13324039	13326151	-	Polynucleotidyl transferase, ribonuclease H-like superfamily protein	scaffold430	scaffold430	AT5G61390.1
DTM	QDTM-Lu4.1	4	13170489	15040682	4	Lus10015720	13320328	13323630	+	CCT motif -containing response regulator protein	scaffold430	scaffold430	AT5G61380.1	APRR1,AtTOC1,PRR1,TOC1
DTM	QDTM-Lu4.1	4	13170489	15040682	4	Lus10015721	13316689	13317954	-	Galactosyl transferase GMA12/MNN10 family protein	scaffold430	scaffold430	AT5G07720.1
DTM	QDTM-Lu4.1	4	13170489	15040682	4	Lus10015722	13308934	13314369	+	zinc finger (C3HC4-type RING finger) family protein	scaffold430	scaffold430	AT1G18660.1
DTM	QDTM-Lu4.1	4	13170489	15040682	4	Lus10015723	13303237	13304103	-		scaffold430	scaffold430	AT5G61340.1
DTM	QDTM-Lu4.1	4	13170489	15040682	4	Lus10015724	13290074	13301684	+	actin binding	scaffold430	scaffold430	AT5G07740.1
DTM	QDTM-Lu4.1	4	13170489	15040682	4	Lus10015725	13281359	13281946	+	actin binding	scaffold430	scaffold430	AT5G07740.1
DTM	QDTM-Lu4.1	4	13170489	15040682	4	Lus10015726	13278530	13279129	-	AGAMOUS-like 62	scaffold430	scaffold430	AT5G60440.1	AGL62
DTM	QDTM-Lu4.1	4	13170489	15040682	4	Lus10015727	13272473	13275775	+	Protein kinase superfamily protein	scaffold430	scaffold430	AT1G18670.1	IBS1
DTM	QDTM-Lu4.1	4	13170489	15040682	4	Lus10015728	13266579	13268120	+	HNH endonuclease domain-containing protein	scaffold430	scaffold430	AT1G18680.1
DTM	QDTM-Lu4.1	4	13170489	15040682	4	Lus10015729	13254352	13259591	-	Leucine-rich repeat protein kinase family protein	scaffold430	scaffold430	AT1G74360.1
DTM	QDTM-Lu4.1	4	13170489	15040682	4	Lus10015730	13245732	13246229	-		scaffold430	scaffold430	AT3G25400.1
DTM	QDTM-Lu4.1	4	13170489	15040682	4	Lus10015731	13241679	13245203	+	Flavin-binding monooxygenase family protein	scaffold430	scaffold430	AT5G07800.1
DTM	QDTM-Lu4.1	4	13170489	15040682	4	Lus10015732	13239161	13239985	-	RING/U-box superfamily protein	scaffold430	scaffold430	AT3G29270.1
DTM	QDTM-Lu4.1	4	13170489	15040682	4	Lus10015733	13235141	13237276	-	Plant calmodulin-binding protein-related	scaffold430	scaffold430	AT5G15430.1
DTM	QDTM-Lu4.1	4	13170489	15040682	4	Lus10015734	13232510	13234582	+	basic helix-loop-helix (bHLH) DNA-binding superfamily protein	scaffold430	scaffold430	AT4G00050.1	UNE10
DTM	QDTM-Lu4.1	4	13170489	15040682	4	Lus10015735	13223160	13226766	+	myb-like transcription factor family protein	scaffold430	scaffold430	AT2G47210.1
DTM	QDTM-Lu4.1	4	13170489	15040682	4	Lus10015736	13213406	13217539	-	SNF2 domain-containing protein / helicase domain-containing protein / HNH endonuclease domain-containing protein	scaffold430	scaffold430	AT5G07810.1
DTM	QDTM-Lu4.1	4	13170489	15040682	4	Lus10015737	13209059	13211789	-	glucuronidase 2	scaffold430	scaffold430	AT5G07830.1	AtGUS2,GUS2
DTM	QDTM-Lu4.1	4	13170489	15040682	4	Lus10015738	13202738	13204344	+	soluble N-ethylmaleimide-sensitive factor adaptor protein 33	scaffold430	scaffold430	AT5G61210.1	ATSNAP33,ATSNAP33B,SNAP33,SNP33
DTM	QDTM-Lu4.1	4	13170489	15040682	4	Lus10015739	13199080	13200796	-	Tetratricopeptide repeat (TPR)-like superfamily protein	scaffold430	scaffold430	AT5G27270.1	EMB976
DTM	QDTM-Lu4.1	4	13170489	15040682	4	Lus10015740	13193586	13194698	+	C2H2-like zinc finger protein	scaffold430	scaffold430	AT1G02030.1
DTM	QDTM-Lu4.1	4	13170489	15040682	4	Lus10015741	13189362	13191311	+	Pentatricopeptide repeat (PPR) superfamily protein	scaffold430	scaffold430	AT3G62470.1
DTM	QDTM-Lu4.1	4	13170489	15040682	4	Lus10015742	13185358	13188861	+	diacylglycerol kinase1	scaffold430	scaffold430	AT5G07920.1	ATDGK1,DGK1
DTM	QDTM-Lu4.1	4	13170489	15040682	4	Lus10015743	13178969	13180502	-	NAC (No Apical Meristem) domain transcriptional regulator superfamily protein	scaffold430	scaffold430	AT3G12910.1
DTM	QDTM-Lu4.1	4	13170489	15040682	4	Lus10015744	13176482	13177942	-	UDP-Glycosyltransferase superfamily protein	scaffold430	scaffold430	AT3G02100.1
DTM	QDTM-Lu4.1	4	13170489	15040682	4	Lus10015745	13174185	13176110	+	UDP-Glycosyltransferase superfamily protein	scaffold430	scaffold430	AT3G02100.1
DTM	QDTM-Lu4.1	4	13170489	15040682	4	Lus10015746	13170046	13171725	+	UDP-Glycosyltransferase superfamily protein	scaffold430	scaffold430	AT3G02100.1
DTM	QDTM-Lu4.1	4	13170489	15040682	4	Lus10015747	13168674	13169024	-	UDP-glucosyl transferase 85A5	scaffold430	scaffold430	AT1G22370.2	AtUGT85A5,UGT85A5
DTM	QDTM-Lu4.1	4	13170489	15040682	4	Lus10015748	13168135	13168626	-	Uridine diphosphate glycosyltransferase 74E2	scaffold430	scaffold430	AT1G05680.1	UGT74E2
DTM	QDTM-Lu4.1	4	13170489	15040682	4	Lus10015749	13164895	13166403	-	UDP-Glycosyltransferase superfamily protein	scaffold430	scaffold430	AT3G02100.1
DTM	QDTM-Lu4.1	4	13170489	15040682	4	Lus10015750	13162135	13164523	+	UDP-Glycosyltransferase superfamily protein	scaffold430	scaffold430	AT3G02100.1
DTM	QDTM-Lu4.1	4	13170489	15040682	4	Lus10015751	13159506	13161014	-	UDP-Glycosyltransferase superfamily protein	scaffold430	scaffold430	AT3G02100.1
DTM	QDTM-Lu4.1	4	13170489	15040682	4	Lus10015752	13155295	13156441	-	UDP-Glycosyltransferase superfamily protein	scaffold430	scaffold430	AT3G02100.1
DTM	QDTM-Lu4.1	4	13170489	15040682	4	Lus10015753	13153427	13155046	+	UDP-Glycosyltransferase superfamily protein	scaffold430	scaffold430	AT3G02100.1
DTM	QDTM-Lu4.1	4	13170489	15040682	4	Lus10015754	13141360	13142736	-	senescence-associated gene 29	scaffold430	scaffold430	AT5G13170.1	SAG29
DTM	QDTM-Lu4.1	4	13170489	15040682	4	Lus10015755	13139959	13140561	+	Peptidase S24/S26A/S26B/S26C family protein	scaffold430	scaffold430	AT1G53530.1
DTM	QDTM-Lu4.1	4	13170489	15040682	4	Lus10015756	13135620	13138257	+	Protein kinase superfamily protein	scaffold430	scaffold430	AT5G13160.1	PBS1
DTM	QDTM-Lu4.1	4	13170489	15040682	4	Lus10015757	13131165	13133247	-	exocyst subunit exo70 family protein C1	scaffold430	scaffold430	AT5G13150.1	ATEXO70C1,EXO70C1
DTM	QDTM-Lu4.1	4	13170489	15040682	4	Lus10015759	13125968	13127408	+	catalytics;hydrolases	scaffold430	scaffold430	AT2G35450.1
DTM	QDTM-Lu4.1	4	13170489	15040682	4	Lus10015760	13121802	13122545	-	TEOSINTE BRANCHED 1, cycloidea, PCF (TCP)-domain family protein 20	scaffold430	scaffold430	AT3G27010.1	AT-TCP20,ATTCP20,PCF1,TCP20
DTM	QDTM-Lu4.1	4	13170489	15040682	4	Lus10015761	13118263	13119779	+		scaffold430	scaffold430	AT5G13100.1
DTM	QDTM-Lu4.1	4	13170489	15040682	4	Lus10015762	13115292	13116217	+	Heavy metal transport/detoxification superfamily protein	scaffold430	scaffold430	AT3G02960.1
DTM	QDTM-Lu4.1	4	13170489	15040682	4	Lus10015763	13113228	13114037	-		scaffold430	scaffold430	AT1G27990.1
DTM	QDTM-Lu4.1	4	13170489	15040682	4	Lus10015764	13102984	13104460	-	Squamosa promoter-binding protein-like (SBP domain) transcription factor family protein	scaffold430	scaffold430	AT5G50670.1
DTM	QDTM-Lu4.1	4	13170489	15040682	4	Lus10015765	13095425	13098211	-	K-box region and MADS-box transcription factor family protein	scaffold430	scaffold430	AT1G24260.2	AGL9,SEP3
DTM	QDTM-Lu4.1	4	13170489	15040682	4	Lus10015766	13093596	13094301	-	K-box region and MADS-box transcription factor family protein	scaffold430	scaffold430	AT5G10140.1	AGL25,FLC,FLF
DTM	QDTM-Lu4.1	4	13170489	15040682	4	Lus10015767	13087016	13087483	-		scaffold430	scaffold430	AT1G27290.1
DTM	QDTM-Lu4.1	4	13170489	15040682	4	Lus10015769	13081571	13081780	+	Protein of unknown function (DUF 3339)	scaffold430	scaffold430	AT3G48660.1
DTM	QDTM-Lu4.1	4	13170489	15040682	4	Lus10015770	13080249	13080458	+	Protein of unknown function (DUF 3339)	scaffold430	scaffold430	AT5G08391.1
DTM	QDTM-Lu4.1	4	13170489	15040682	4	Lus10015771	13078492	13079200	-		scaffold430	scaffold430	AT1G27300.1
DTM	QDTM-Lu4.1	4	13170489	15040682	4	Lus10015772	13076770	13077420	+	nuclear transport factor 2A	scaffold430	scaffold430	AT1G27310.1	NTF2A
DTM	QDTM-Lu4.1	4	13170489	15040682	4	Lus10015773	13071772	13075601	+	histidine kinase 3	scaffold430	scaffold430	AT1G27320.1	AHK3,HK3
DTM	QDm.BM.crc-LG4	4	14489225	14489333	4	Lus10041478	14388359	14391221	+	Uncharacterized protein family (UPF0016)	scaffold272	scaffold272	AT1G25520.1
DTM	QDm.BM.crc-LG4	4	14489225	14489333	4	Lus10041479	14391952	14393553	-	Ribosomal protein L12/ ATP-dependent Clp protease adaptor protein ClpS family protein	scaffold272	scaffold272	AT1G68660.1
DTM	QDm.BM.crc-LG4	4	14489225	14489333	4	Lus10041480	14394273	14395364	-		scaffold272	scaffold272	AT1G28140.1
DTM	QDm.BM.crc-LG4	4	14489225	14489333	4	Lus10041481	14396972	14399017	-	Laccase/Diphenol oxidase family protein	scaffold272	scaffold272	AT2G38080.1	ATLMCO4,IRX12,LAC4,LMCO4
DTM	QDm.BM.crc-LG4	4	14489225	14489333	4	Lus10041482	14402370	14406091	-	Transmembrane amino acid transporter family protein	scaffold272	scaffold272	AT1G25530.1
DTM	QDm.BM.crc-LG4	4	14489225	14489333	4	Lus10041483	14409737	14417497	-	phytochrome and flowering time regulatory protein (PFT1)	scaffold272	scaffold272	AT1G25540.1	PFT1
DTM	QDm.BM.crc-LG4	4	14489225	14489333	4	Lus10041484	14420354	14421944	+	Endosomal targeting BRO1-like domain-containing protein	scaffold272	scaffold272	AT1G13310.1
DTM	QDm.BM.crc-LG4	4	14489225	14489333	4	Lus10041485	14422806	14424638	-	myb-like transcription factor family protein	scaffold272	scaffold272	AT1G25550.1
DTM	QDm.BM.crc-LG4	4	14489225	14489333	4	Lus10041486	14425143	14427295	+	Leucine-rich repeat protein kinase family protein	scaffold272	scaffold272	AT1G69990.1
DTM	QDm.BM.crc-LG4	4	14489225	14489333	4	Lus10041487	14429573	14430673	-	related to ABI3/VP1 1	scaffold272	scaffold272	AT1G13260.1	EDF4,RAV1
DTM	QDm.BM.crc-LG4	4	14489225	14489333	4	Lus10041488	14440751	14446529	-	Di-glucose binding protein with Leucine-rich repeat domain	scaffold272	scaffold272	AT1G25570.1
DTM	QDm.BM.crc-LG4	4	14489225	14489333	4	Lus10041489	14449028	14450086	+	galacturonosyltransferase-like 3	scaffold272	scaffold272	AT1G13250.1	GATL3
DTM	QDm.BM.crc-LG4	4	14489225	14489333	4	Lus10041490	14451636	14454500	+	STT7 homolog STN7	scaffold272	scaffold272	AT1G68830.1	STN7
DTM	QDm.BM.crc-LG4	4	14489225	14489333	4	Lus10041491	14460103	14460276	+	ROTUNDIFOLIA like 17	scaffold272	scaffold272	AT1G13245.1	DVL4,RTFL17
DTM	QDm.BM.crc-LG4	4	14489225	14489333	4	Lus10041492	14465601	14467559	-	NAC (No Apical Meristem) domain transcriptional regulator superfamily protein	scaffold272	scaffold272	AT1G25580.1	ANAC008,SOG1
DTM	QDm.BM.crc-LG4	4	14489225	14489333	4	Lus10041493	14475555	14477026	+	basic helix-loop-helix 32	scaffold272	scaffold272	AT3G25710.1	ATAIG1,BHLH32,TMO5
DTM	QDm.BM.crc-LG4	4	14489225	14489333	4	Lus10041494	14479091	14480464	-	Eukaryotic aspartyl protease family protein	scaffold272	scaffold272	AT3G25700.1
DTM	QDm.BM.crc-LG4	4	14489225	14489333	4	Lus10041495	14483425	14485428	-	Family of unknown function (DUF572)	scaffold272	scaffold272	AT1G25682.1
DTM	QDm.BM.crc-LG4	4	14489225	14489333	4	Lus10041496	14488778	14489185	+	CLAVATA3/ESR-RELATED 12	scaffold272	scaffold272	AT1G68795.1	CLE12
DTM	QDm.BM.crc-LG4	4	14489225	14489333	4	Lus10041497	14495609	14496169	+		scaffold272	scaffold272	AT1G71740.1
DTM	QDm.BM.crc-LG4	4	14489225	14489333	4	Lus10041498	14497851	14500824	+	Mitochondrial substrate carrier family protein	scaffold272	scaffold272	AT5G15640.1
DTM	QDm.BM.crc-LG4	4	14489225	14489333	4	Lus10041499	14504080	14509473	+	acetyl-CoA synthetase	scaffold272	scaffold272	AT5G36880.2	ACS
DTM	QDm.BM.crc-LG4	4	14489225	14489333	4	Lus10041500	14510719	14511759	-	Transducin/WD40 repeat-like superfamily protein	scaffold272	scaffold272	AT1G12910.1	ATAN11,LWD1
DTM	QDm.BM.crc-LG4	4	14489225	14489333	4	Lus10041501	14514697	14515615	-	CAX interacting protein 1	scaffold272	scaffold272	AT3G54900.1	ATGRXCP,CXIP1
DTM	QDm.BM.crc-LG4	4	14489225	14489333	4	Lus10041502	14516926	14519096	-	glyceraldehyde 3-phosphate dehydrogenase A subunit 2	scaffold272	scaffold272	AT1G12900.1	GAPA-2
DTM	QDm.BM.crc-LG4	4	14489225	14489333	4	Lus10041503	14521515	14538868	-	ARM repeat superfamily protein	scaffold272	scaffold272	AT1G12930.1
DTM	QDm.BM.crc-LG4	4	14489225	14489333	4	Lus10041504	14540156	14543421	-	Protein of unknown function (DUF803)	scaffold272	scaffold272	AT3G26670.1
DTM	QDm.BM.crc-LG4	4	14489225	14489333	4	Lus10041505	14545736	14546650	-	Family of unknown function (DUF716)	scaffold272	scaffold272	AT5G13890.1
DTM	QDm.BM.crc-LG4	4	14489225	14489333	4	Lus10041506	14547741	14553502	-	DEAD/DEAH box helicase, putative	scaffold272	scaffold272	AT3G02060.1
DTM	QDm.BM.crc-LG4	4	14489225	14489333	4	Lus10041507	14557172	14557472	+	Chalcone and stilbene synthase family protein	scaffold272	scaffold272	AT5G13930.1	ATCHS,CHS,TT4
DTM	QDm.BM.crc-LG4	4	14489225	14489333	4	Lus10041508	14558587	14559582	+	Chalcone and stilbene synthase family protein	scaffold272	scaffold272	AT5G13930.1	ATCHS,CHS,TT4
DTM	QDm.BM.crc-LG4	4	14489225	14489333	4	Lus10041509	14567225	14569339	+	Protein kinase superfamily protein	scaffold272	scaffold272	AT3G26700.1
DTM	QDm.BM.crc-LG4	4	14489225	14489333	4	Lus10041510	14570025	14572628	-	Protein of unknown function (DUF3754)	scaffold272	scaffold272	AT3G19340.1
DTM	QDm.BM.crc-LG4	4	14489225	14489333	4	Lus10041511	14573180	14574658	-	ferulic acid 5-hydroxylase 1	scaffold272	scaffold272	AT4G36220.1	CYP84A1,FAH1
DTM	QDm.BM.crc-LG4	4	14489225	14489333	4	Lus10041512	14580893	14585131	-	Protein of unknown function (DUF3754)	scaffold272	scaffold272	AT3G19340.1
DTM	QDm.BM.crc-LG4	4	14489225	14489333	4	Lus10041513	14587499	14590206	-	Ubiquinol-cytochrome C reductase iron-sulfur subunit	scaffold272	scaffold272	AT5G13430.1
DTM	QDTM-Lu11.2	11	14767787	14767787	11	Lus10027578	14859941	14865418	+		scaffold2	scaffold2	AT5G18420.3
DTM	QDTM-Lu11.2	11	14767787	14767787	11	Lus10027579	14835247	14853356	+	HAC13 protein (HAC13)	scaffold2	scaffold2	AT1G32750.1	GTD1,HAC13,HAF01,HAF1,TAF1
DTM	QDTM-Lu11.2	11	14767787	14767787	11	Lus10027580	14828769	14830595	-	ERECTA-like 1	scaffold2	scaffold2	AT5G62230.2	ERL1
DTM	QDTM-Lu11.2	11	14767787	14767787	11	Lus10027581	14817479	14828141	+		scaffold2	scaffold2	AT5G58100.1
DTM	QDTM-Lu11.2	11	14767787	14767787	11	Lus10027582	14801007	14805086	+	evolutionarily conserved C-terminal region 10	scaffold2	scaffold2	AT5G58190.2	ECT10
DTM	QDTM-Lu11.2	11	14767787	14767787	11	Lus10027583	14792689	14796114	-	metallo-beta-lactamase family protein	scaffold2	scaffold2	AT4G33540.1
DTM	QDTM-Lu11.2	11	14767787	14767787	11	Lus10027584	14786578	14789330	+	indole-3-acetate beta-D-glucosyltransferase	scaffold2	scaffold2	AT4G15550.1	IAGLU
DTM	QDTM-Lu11.2	11	14767787	14767787	11	Lus10027585	14774570	14775884	-	2-oxoglutarate (2OG) and Fe(II)-dependent oxygenase superfamily protein	scaffold2	scaffold2	AT1G06620.1
DTM	QDTM-Lu11.2	11	14767787	14767787	11	Lus10027586	14770421	14771527	-	2-oxoglutarate (2OG) and Fe(II)-dependent oxygenase superfamily protein	scaffold2	scaffold2	AT1G06620.1
DTM	QDTM-Lu11.2	11	14767787	14767787	11	Lus10027587	14756773	14763473	-	SH3 domain-containing protein	scaffold2	scaffold2	AT2G07360.1
DTM	QDTM-Lu11.2	11	14767787	14767787	11	Lus10027588	14741222	14745315	-	SH3 domain-containing protein	scaffold2	scaffold2	AT2G07360.2
DTM	QDTM-Lu11.2	11	14767787	14767787	11	Lus10027589	14733255	14735217	-	Protein kinase superfamily protein	scaffold2	scaffold2	AT2G07180.1
DTM	QDTM-Lu11.2	11	14767787	14767787	11	Lus10027590	14728660	14732324	+	ARM repeat superfamily protein	scaffold2	scaffold2	AT2G07170.1
DTM	QDTM-Lu11.2	11	14767787	14767787	11	Lus10027591	14722404	14723561	+		scaffold2	scaffold2	AT4G02870.1
DTM	QDTM-Lu11.2	11	14767787	14767787	11	Lus10027592	14717069	14718620	-	Protein kinase protein with adenine nucleotide alpha hydrolases-like domain	scaffold2	scaffold2	AT3G20200.1
DTM	QDTM-Lu11.2	11	14767787	14767787	11	Lus10027593	14714561	14716509	-	Protein kinase protein with adenine nucleotide alpha hydrolases-like domain	scaffold2	scaffold2	AT2G24370.1
DTM	QDTM-Lu11.2	11	14767787	14767787	11	Lus10027594	14711079	14714173	-	Pseudouridine synthase family protein	scaffold2	scaffold2	AT5G35400.2
DTM	QDTM-Lu11.2	11	14767787	14767787	11	Lus10027595	14708582	14710205	+	Protein of unknown function (DUF581)	scaffold2	scaffold2	AT5G20700.1
DTM	QDTM-Lu11.2	11	14767787	14767787	11	Lus10027596	14704700	14706154	-	purple acid phosphatase 28	scaffold2	scaffold2	AT5G57140.1	ATPAP28,PAP28
DTM	QDTM-Lu11.2	11	14767787	14767787	11	Lus10027597	14701849	14704183	+	Leucine-rich repeat protein kinase family protein	scaffold2	scaffold2	AT5G35390.1
DTM	QDTM-Lu11.2	11	14767787	14767787	11	Lus10027598	14698059	14699639	-	cinnamate-4-hydroxylase	scaffold2	scaffold2	AT2G30490.1	ATC4H,C4H,CYP73A5,REF3
DTM	QDTM-Lu11.2	11	14767787	14767787	11	Lus10027599	14691274	14697807	+	RNA helicase, ATP-dependent, SK12/DOB1 protein	scaffold2	scaffold2	AT2G06990.1	HEN2
DTM	QDTM-Lu11.2	11	14767787	14767787	11	Lus10027600	14683919	14689826	+	auxin response factor 19	scaffold2	scaffold2	AT1G19220.1	ARF11,ARF19,IAA22
DTM	QDTM-Lu11.2	11	14767787	14767787	11	Lus10027603	14675253	14675498	+		scaffold2	scaffold2	AT2G31490.1
DTM	QDTM-Lu11.2	11	14767787	14767787	11	Lus10027604	14671593	14674139	+	phosphorylethanolamine cytidylyltransferase 1	scaffold2	scaffold2	AT2G38670.1	PECT1
FC	scaffold179-179593	2	2253135	2253135	2	Lus10016332	2352136	2358698	+	nuclear RNA polymerase D1B	scaffold179	scaffold179	AT2G40030.1	ATNRPD1B,DMS5,DRD3,NRPD1B,NRPE1
FC	scaffold179-179593	2	2253135	2253135	2	Lus10016333	2348826	2352102	+	nuclear RNA polymerase D1B	scaffold179	scaffold179	AT2G40030.1	ATNRPD1B,DMS5,DRD3,NRPD1B,NRPE1
FC	scaffold179-179593	2	2253135	2253135	2	Lus10016334	2343460	2344425	-	response regulator 9	scaffold179	scaffold179	AT3G57040.1	ARR9,ATRR4
FC	scaffold179-179593	2	2253135	2253135	2	Lus10016335	2335461	2338609	-	Regulator of chromosome condensation (RCC1) family with FYVE zinc finger domain	scaffold179	scaffold179	AT5G19420.1
FC	scaffold179-179593	2	2253135	2253135	2	Lus10016336	2333443	2333889	+	Ribosomal protein L18e/L15 superfamily protein	scaffold179	scaffold179	AT1G23290.1	RPL27A,RPL27AB
FC	scaffold179-179593	2	2253135	2253135	2	Lus10016337	2328690	2332210	-	disease resistance family protein / LRR family protein	scaffold179	scaffold179	AT2G34930.1
FC	scaffold179-179593	2	2253135	2253135	2	Lus10016338	2324392	2326916	-	disease resistance family protein / LRR family protein	scaffold179	scaffold179	AT2G34930.1
FC	scaffold179-179593	2	2253135	2253135	2	Lus10016339	2320228	2323230	+	disease resistance family protein / LRR family protein	scaffold179	scaffold179	AT2G34930.1
FC	scaffold179-179593	2	2253135	2253135	2	Lus10016340	2316548	2319583	-	disease resistance family protein / LRR family protein	scaffold179	scaffold179	AT2G34930.1
FC	scaffold179-179593	2	2253135	2253135	2	Lus10016341	2311709	2314696	-	disease resistance family protein / LRR family protein	scaffold179	scaffold179	AT2G34930.1
FC	scaffold179-179593	2	2253135	2253135	2	Lus10016342	2307887	2310784	-	disease resistance family protein / LRR family protein	scaffold179	scaffold179	AT2G34930.1
FC	scaffold179-179593	2	2253135	2253135	2	Lus10016343	2304684	2307145	-	Met-10+ like family protein / kelch repeat-containing protein	scaffold179	scaffold179	AT4G04670.1
FC	scaffold179-179593	2	2253135	2253135	2	Lus10016344	2296482	2299289	-	disease resistance family protein / LRR family protein	scaffold179	scaffold179	AT2G34930.1
FC	scaffold179-179593	2	2253135	2253135	2	Lus10016345	2292395	2293625	+	Domain of unknown function (DUF2431)	scaffold179	scaffold179	AT1G55790.1
FC	scaffold179-179593	2	2253135	2253135	2	Lus10016346	2289369	2290452	+	Domain of unknown function (DUF2431)	scaffold179	scaffold179	AT1G55800.1
FC	scaffold179-179593	2	2253135	2253135	2	Lus10016347	2285485	2289056	+	Calcium-dependent ARF-type GTPase activating protein family	scaffold179	scaffold179	AT3G07940.1
FC	scaffold179-179593	2	2253135	2253135	2	Lus10016348	2282123	2283725	+	Protein with RING/U-box and TRAF-like domains	scaffold179	scaffold179	AT3G61790.1
FC	scaffold179-179593	2	2253135	2253135	2	Lus10016349	2274897	2277913	-	NagB/RpiA/CoA transferase-like superfamily protein	scaffold179	scaffold179	AT3G07300.1
FC	scaffold179-179593	2	2253135	2253135	2	Lus10016350	2272068	2272505	-	Plant self-incompatibility protein S1 family	scaffold179	scaffold179	AT2G06090.1
FC	scaffold179-179593	2	2253135	2253135	2	Lus10016351	2271177	2271737	+	S-protein homologue 1	scaffold179	scaffold179	AT4G16295.1	SPH1
FC	scaffold179-179593	2	2253135	2253135	2	Lus10016352	2263642	2270377	+	P-loop containing nucleoside triphosphate hydrolases superfamily protein	scaffold179	scaffold179	AT2G38770.1	EMB2765
FC	scaffold179-179593	2	2253135	2253135	2	Lus10016353	2257874	2260336	-	HXXXD-type acyl-transferase family protein	scaffold179	scaffold179	AT3G26040.1
FC	scaffold179-179593	2	2253135	2253135	2	Lus10016354	2253299	2256416	-	NAD(P)-binding Rossmann-fold superfamily protein	scaffold179	scaffold179	AT1G52340.1	ABA2,ATABA2,ATSDR1,GIN1,ISI4,SDR1,SIS4,SRE1
FC	scaffold179-179593	2	2253135	2253135	2	Lus10016355	2250126	2252102	-		scaffold179	scaffold179	AT2G38780.1
FC	scaffold179-179593	2	2253135	2253135	2	Lus10016356	2245241	2248858	-	purple acid phosphatase 24	scaffold179	scaffold179	AT4G24890.1	ATPAP24,PAP24
FC	scaffold179-179593	2	2253135	2253135	2	Lus10016357	2243756	2244197	-	Bifunctional inhibitor/lipid-transfer protein/seed storage 2S albumin superfamily protein	scaffold179	scaffold179	AT4G30880.1
FC	scaffold179-179593	2	2253135	2253135	2	Lus10016358	2242101	2242756	-	dehydration-induced protein (ERD15)	scaffold179	scaffold179	AT2G41430.1	CID1,ERD15,LSR1
FC	scaffold179-179593	2	2253135	2253135	2	Lus10016359	2237499	2240233	-	monogalactosyldiacylglycerol synthase 2	scaffold179	scaffold179	AT5G20410.1	ATMGD2,MGD2
FC	scaffold179-179593	2	2253135	2253135	2	Lus10016360	2233633	2236980	+	ubiquitin-specific protease 24	scaffold179	scaffold179	AT4G30890.1	UBP24
FC	scaffold179-179593	2	2253135	2253135	2	Lus10016361	2229612	2231780	+	Pentatricopeptide repeat (PPR-like) superfamily protein	scaffold179	scaffold179	AT4G20740.1
FC	scaffold179-179593	2	2253135	2253135	2	Lus10016362	2225973	2228143	+		scaffold179	scaffold179	AT5G03990.1
FC	scaffold179-179593	2	2253135	2253135	2	Lus10016363	2206974	2210528	-	cytokinin oxidase/dehydrogenase 6	scaffold179	scaffold179	AT3G63440.1	ATCKX6,ATCKX7,CKX6
FC	scaffold179-179593	2	2253135	2253135	2	Lus10016364	2203132	2205410	-	6-phosphogluconate dehydrogenase family protein	scaffold179	scaffold179	AT3G07690.1
FC	scaffold179-179593	2	2253135	2253135	2	Lus10016365	2201186	2202074	-	Haloacid dehalogenase-like hydrolase (HAD) superfamily protein	scaffold179	scaffold179	AT2G36540.1
FC	scaffold179-179593	2	2253135	2253135	2	Lus10016366	2195653	2200755	+	autoinhibited Ca(2+)-ATPase, isoform 4	scaffold179	scaffold179	AT2G41560.1	ACA4
FC	scaffold179-179593	2	2253135	2253135	2	Lus10016367	2185187	2194347	-	dicer-like 3	scaffold179	scaffold179	AT3G43920.2	ATDCL3,DCL3
FC	scaffold179-179593	2	2253135	2253135	2	Lus10016368	2184431	2184862	+	Basic-leucine zipper (bZIP) transcription factor family protein	scaffold179	scaffold179	AT4G35040.1	bZIP19
FC	scaffold179-179593	2	2253135	2253135	2	Lus10016369	2181278	2183318	-	pheophytinase	scaffold179	scaffold179	AT5G13800.1	CRN1,PPH
FC	scaffold179-179593	2	2253135	2253135	2	Lus10016370	2179416	2180322	-	Excinuclease ABC, C subunit, N-terminal	scaffold179	scaffold179	AT5G43210.1
FC	scaffold179-179593	2	2253135	2253135	2	Lus10016371	2176758	2178206	+	Protein kinase superfamily protein	scaffold179	scaffold179	AT3G51990.1
FC	scaffold179-179593	2	2253135	2253135	2	Lus10016372	2173008	2175798	+	RNA-binding (RRM/RBD/RNP motifs) family protein	scaffold179	scaffold179	AT1G09230.1
FC	scaffold179-179593	2	2253135	2253135	2	Lus10016373	2163830	2171310	+	transducin family protein / WD-40 repeat family protein	scaffold179	scaffold179	AT3G63460.1
FC	scaffold179-179593	2	2253135	2253135	2	Lus10016374	2158179	2158499	+	transducin family protein / WD-40 repeat family protein	scaffold179	scaffold179	AT3G63460.1
FC	scaffold179-179593	2	2253135	2253135	2	Lus10016375	2155281	2156243	-	S-adenosyl-L-methionine-dependent methyltransferases superfamily protein	scaffold179	scaffold179	AT3G60910.1
FC	Marker1561746	4	8748431	8748795	4	Lus10001579	8683493	8684653	-	F-box and associated interaction domains-containing protein	scaffold2796	scaffold2796	AT2G40920.1
FC	Marker1561746	4	8748431	8748795	4	Lus10001580	8681264	8683313	+	homolog of yeast autophagy 18C	scaffold2796	scaffold2796	AT2G40810.1	ATATG18C,ATG18C
FC	Marker1561746	4	8748431	8748795	4	Lus10001581	8673150	8678102	+	amino acid transporter 1	scaffold2796	scaffold2796	AT4G21120.1	AAT1,CAT1
FC	Marker1561746	4	8748431	8748795	4	Lus10001582	8670422	8671003	+	RING-H2 finger C1A	scaffold2796	scaffold2796	AT2G40830.1	RHC1A
FC	Marker1561746	4	8748431	8748795	4	Lus10001583	8670113	8670343	+	RING/U-box superfamily protein	scaffold2796	scaffold2796	AT3G56580.1
FC	Marker1561746	4	8748431	8748795	4	Lus10001584	8666134	8668048	-	Sec14p-like phosphatidylinositol transfer family protein	scaffold2796	scaffold2796	AT1G14820.3
FC	Marker1561746	4	8748431	8748795	4	Lus10001585	8653555	8660961	-	nucleoporin 155	scaffold2796	scaffold2796	AT1G14850.1	NUP155
FC	Marker1561746	4	8748431	8748795	4	Lus10001586	8650155	8653199	-	nucleoporin 155	scaffold2796	scaffold2796	AT1G14850.1	NUP155
FC	Marker1561746	4	8748431	8748795	4	Lus10000340	8693373	8697341	-	HSP20-like chaperones superfamily protein	scaffold3053	scaffold3053	AT4G02450.1
FC	Marker1561746	4	8748431	8748795	4	Lus10028988	8713460	8715165	-	GroES-like zinc-binding alcohol dehydrogenase family protein	scaffold376	scaffold376a	AT3G56460.1
FC	Marker1561746	4	8748431	8748795	4	Lus10028989	8715395	8717289	+	alpha/beta-Hydrolases superfamily protein	scaffold376	scaffold376a	AT3G10840.1
FC	Marker1561746	4	8748431	8748795	4	Lus10028990	8717519	8718618	-	Acyl-CoA N-acyltransferases (NAT) superfamily protein	scaffold376	scaffold376a	AT4G19985.1
FC	Marker1561746	4	8748431	8748795	4	Lus10028991	8719273	8720576	+	oxidoreductases	scaffold376	scaffold376a	AT4G20350.2
FC	Marker1561746	4	8748431	8748795	4	Lus10028992	8723207	8727640	+	CHASE domain containing histidine kinase protein	scaffold376	scaffold376a	AT2G01830.2	AHK4,ATCRE1,CRE1,WOL,WOL1
FC	Marker1561746	4	8748431	8748795	4	Lus10028993	8729005	8731681	-	ATP phosphoribosyl transferase 2	scaffold376	scaffold376a	AT1G09795.1	ATATP-PRT2,ATP-PRT2,HISN1B
FC	Marker1561746	4	8748431	8748795	4	Lus10028994	8732232	8737309	+	Tetratricopeptide repeat (TPR)-like superfamily protein	scaffold376	scaffold376a	AT1G17760.1	ATCSTF77,CSTF77
FC	Marker1561746	4	8748431	8748795	4	Lus10028995	8737981	8739037	+	Ribosomal L28 family	scaffold376	scaffold376a	AT4G31460.1
FC	Marker1561746	4	8748431	8748795	4	Lus10028996	8740017	8742121	-	Cytochrome b561/ferric reductase transmembrane protein family	scaffold376	scaffold376a	AT4G25570.1	ACYB-2
FC	Marker1561746	4	8748431	8748795	4	Lus10028997	8744642	8745208	+	zinc finger protein 7	scaffold376	scaffold376a	AT1G24625.1	ZFP7
FC	Marker1561746	4	8748431	8748795	4	Lus10028998	8745952	8747431	-	PLATZ transcription factor family protein	scaffold376	scaffold376a	AT2G01818.1
FC	Marker1561746	4	8748431	8748795	4	Lus10028999	8749272	8749724	+	MAP kinase kinase 5	scaffold376	scaffold376a	AT3G21220.1	ATMAP2K_ALPHA,ATMEK5,ATMKK5,MAP2K_A,MEK5,MKK5
FC	Marker1561746	4	8748431	8748795	4	Lus10029000	8750964	8752339	-	xyloglucan endotransglucosylase/hydrolase 28	scaffold376	scaffold376a	AT1G14720.1	ATXTH28,EXGT-A2,XTH28,XTR2
FC	Marker1561746	4	8748431	8748795	4	Lus10029001	8760120	8764525	+	DYNAMIN-like 1C	scaffold376	scaffold376a	AT1G14830.1	ADL1C,ADL5,DL1C,DRP1C
FC	Marker1561746	4	8748431	8748795	4	Lus10029002	8766040	8768410	+	flavin-binding, kelch repeat, f box 1	scaffold376	scaffold376a	AT1G68050.1	ADO3,FKF1
FC	Marker1561746	4	8748431	8748795	4	Lus10029003	8768605	8774767	-	FBD, F-box and Leucine Rich Repeat domains containing protein	scaffold376	scaffold376a	AT3G49030.2
FC	Marker1561746	4	8748431	8748795	4	Lus10029004	8781312	8782925	-	Metallo-hydrolase/oxidoreductase superfamily protein	scaffold376	scaffold376a	AT3G10850.1	GLX2-2,GLY2
FC	Marker1561746	4	8748431	8748795	4	Lus10029005	8786311	8789288	+	Leucine-rich repeat protein kinase family protein	scaffold376	scaffold376a	AT5G58300.1
FC	Marker1561746	4	8748431	8748795	4	Lus10029006	8790417	8791720	+	Ankyrin repeat family protein	scaffold376	scaffold376a	AT5G51160.1
FC	Marker1561746	4	8748431	8748795	4	Lus10029007	8791827	8793753	-	Ankyrin repeat family protein	scaffold376	scaffold376a	AT5G51160.1
FC	Marker1561746	4	8748431	8748795	4	Lus10029008	8795280	8797703	-	Ankyrin repeat family protein	scaffold376	scaffold376a	AT5G51160.1
FC	Marker1561746	4	8748431	8748795	4	Lus10029009	8799149	8799601	+	thioredoxin H-type 9	scaffold376	scaffold376a	AT3G08710.1	ATH9,TH9,TRX H9
FC	Marker1561746	4	8748431	8748795	4	Lus10029010	8801917	8802662	+	RmlC-like cupins superfamily protein	scaffold376	scaffold376a	AT3G05950.1
FC	Marker1561746	4	8748431	8748795	4	Lus10029011	8805346	8807571	-	methyl esterase 17	scaffold376	scaffold376a	AT3G10870.1	ATMES17,MES17
FC	Marker1561746	4	8748431	8748795	4	Lus10029012	8815368	8816792	+		scaffold376	scaffold376a	AT5G05180.1
FC	Marker1561746	4	8748431	8748795	4	Lus10029013	8817958	8819140	+	Protein of unknown function (DUF3133)	scaffold376	scaffold376a	AT5G05190.1
FC	Marker1561746	4	8748431	8748795	4	Lus10029014	8819786	8820560	-	Nucleic acid-binding, OB-fold-like protein	scaffold376	scaffold376a	AT2G40780.1
FC	Marker1561746	4	8748431	8748795	4	Lus10029015	8821967	8822362	+		scaffold376	scaffold376a	AT5G05220.1
FC	Marker1561746	4	8748431	8748795	4	Lus10029016	8823125	8823724	-	transcript elongation factor IIS	scaffold376	scaffold376a	AT2G38560.1	TFIIS
FC	Marker1561746	4	8748431	8748795	4	Lus10029017	8823742	8824385	-	transcript elongation factor IIS	scaffold376	scaffold376a	AT2G38560.1	TFIIS
FC	Marker1561746	4	8748431	8748795	4	Lus10029018	8826021	8826464	+	Protein kinase superfamily protein	scaffold376	scaffold376a	AT3G46140.1
FC	Marker1561746	4	8748431	8748795	4	Lus10029019	8826505	8826933	+	mitogen-activated protein kinase kinase kinase 20	scaffold376	scaffold376a	AT3G50310.1	MAPKKK20
FC	Marker1561746	4	8748431	8748795	4	Lus10029020	8827230	8828902	-	Rhodanese/Cell cycle control phosphatase superfamily protein	scaffold376	scaffold376a	AT2G40760.1
FC	Marker1561746	4	8748431	8748795	4	Lus10029021	8830418	8832555	+	WRKY DNA-binding protein 70	scaffold376	scaffold376a	AT3G56400.1	ATWRKY70,WRKY70
FC	Marker1561746	4	8748431	8748795	4	Lus10029022	8833563	8836291	-	WRKY DNA-binding protein 55	scaffold376	scaffold376a	AT2G40740.1	ATWRKY55,WRKY55
FC	Marker1561746	4	8748431	8748795	4	Lus10029023	8838308	8838946	-	mitogen-activated protein kinase kinase kinase 20	scaffold376	scaffold376a	AT3G50310.1	MAPKKK20
FC	Marker1561746	4	8748431	8748795	4	Lus10029025	8840512	8845801	+	Protein kinase family protein with ARM repeat domain	scaffold376	scaffold376a	AT2G40730.1
FC	scaffold866-116645	6	1083247	1083247	6	Lus10015094	1180634	1183154	+	cysteine-rich RLK (RECEPTOR-like protein kinase) 8	scaffold866	scaffold866	AT4G23160.1	CRK8
FC	scaffold866-116645	6	1083247	1083247	6	Lus10015095	1177123	1180101	+	cysteine-rich RLK (RECEPTOR-like protein kinase) 23	scaffold866	scaffold866	AT4G23310.1	CRK23
FC	scaffold866-116645	6	1083247	1083247	6	Lus10015096	1173698	1176170	+	cysteine-rich RLK (RECEPTOR-like protein kinase) 25	scaffold866	scaffold866	AT4G05200.1	CRK25
FC	scaffold866-116645	6	1083247	1083247	6	Lus10015097	1170006	1170371	-	B-box type zinc finger family protein	scaffold866	scaffold866	AT4G15248.1
FC	scaffold866-116645	6	1083247	1083247	6	Lus10015098	1166822	1168438	+	B-box type zinc finger protein with CCT domain	scaffold866	scaffold866	AT3G21880.1
FC	scaffold866-116645	6	1083247	1083247	6	Lus10015099	1161855	1165213	-	EXS (ERD1/XPR1/SYG1) family protein	scaffold866	scaffold866	AT5G35730.1
FC	scaffold866-116645	6	1083247	1083247	6	Lus10015100	1159275	1161237	-	peroxin 22	scaffold866	scaffold866	AT3G21865.1	PEX22
FC	scaffold866-116645	6	1083247	1083247	6	Lus10015101	1157341	1158723	+		scaffold866	scaffold866	AT5G52180.1
FC	scaffold866-116645	6	1083247	1083247	6	Lus10015102	1154155	1156997	-	histone-lysine N-methyltransferase ATXR2	scaffold866	scaffold866	AT3G21820.1	ATXR2,SDG36
FC	scaffold866-116645	6	1083247	1083247	6	Lus10015103	1149702	1153496	+	Zinc finger C-x8-C-x5-C-x3-H type family protein	scaffold866	scaffold866	AT3G21810.1
FC	scaffold866-116645	6	1083247	1083247	6	Lus10015104	1145444	1148157	-	TraB family protein	scaffold866	scaffold866	AT1G05270.1
FC	scaffold866-116645	6	1083247	1083247	6	Lus10015105	1140732	1144004	+	Coatomer, beta subunit	scaffold866	scaffold866	AT4G31480.1
FC	scaffold866-116645	6	1083247	1083247	6	Lus10015106	1135931	1136602	-	Ribosomal protein L16p/L10e family protein	scaffold866	scaffold866	AT1G26910.1	RPL10B
FC	scaffold866-116645	6	1083247	1083247	6	Lus10015107	1132325	1135267	+	Galactosyltransferase family protein	scaffold866	scaffold866	AT1G05170.2
FC	scaffold866-116645	6	1083247	1083247	6	Lus10015108	1124661	1126666	-	Pentatricopeptide repeat (PPR-like) superfamily protein	scaffold866	scaffold866	AT1G09900.1
FC	scaffold866-116645	6	1083247	1083247	6	Lus10015109	1122157	1123878	+	Pentatricopeptide repeat (PPR-like) superfamily protein	scaffold866	scaffold866	AT1G09900.1
FC	scaffold866-116645	6	1083247	1083247	6	Lus10015110	1119791	1121467	+	Pentatricopeptide repeat (PPR-like) superfamily protein	scaffold866	scaffold866	AT1G09900.1
FC	scaffold866-116645	6	1083247	1083247	6	Lus10015111	1117409	1119031	+	Pentatricopeptide repeat (PPR-like) superfamily protein	scaffold866	scaffold866	AT1G09900.1
FC	scaffold866-116645	6	1083247	1083247	6	Lus10015112	1114246	1115856	+	Pentatricopeptide repeat (PPR-like) superfamily protein	scaffold866	scaffold866	AT1G09900.1
FC	scaffold866-116645	6	1083247	1083247	6	Lus10015113	1111879	1113558	-	Pentatricopeptide repeat (PPR-like) superfamily protein	scaffold866	scaffold866	AT1G09900.1
FC	scaffold866-116645	6	1083247	1083247	6	Lus10015114	1106886	1110804	-	Polynucleotidyl transferase, ribonuclease H fold protein with HRDC domain	scaffold866	scaffold866	AT2G32415.1
FC	scaffold866-116645	6	1083247	1083247	6	Lus10015115	1102797	1106246	+	NAD(P)-binding Rossmann-fold superfamily protein	scaffold866	scaffold866	AT1G05180.1	AXR1
FC	scaffold866-116645	6	1083247	1083247	6	Lus10015116	1096264	1101906	-	aconitase 3	scaffold866	scaffold866	AT2G05710.1	ACO3
FC	scaffold866-116645	6	1083247	1083247	6	Lus10015117	1094565	1094942	+		scaffold866	scaffold866	AT5G03890.1
FC	scaffold866-116645	6	1083247	1083247	6	Lus10015118	1085449	1089094	-	glutamate receptor 5	scaffold866	scaffold866	AT2G32400.1	ATGLR3.7,GLR3.7,GLR5
FC	scaffold866-116645	6	1083247	1083247	6	Lus10015119	1080632	1082059	-	Ras-related small GTP-binding family protein	scaffold866	scaffold866	AT3G21700.3	ATSGP2,SGP2
FC	scaffold866-116645	6	1083247	1083247	6	Lus10015120	1078934	1079509	+	Late embryogenesis abundant (LEA) hydroxyproline-rich glycoprotein family	scaffold866	scaffold866	AT2G46150.1
FC	scaffold866-116645	6	1083247	1083247	6	Lus10015121	1071366	1075139	-	syntaxin of plants 131	scaffold866	scaffold866	AT3G03800.1	ATSYP131,SYP131
FC	scaffold866-116645	6	1083247	1083247	6	Lus10015122	1067223	1070872	+	isocitrate lyase	scaffold866	scaffold866	AT3G21720.1	ICL
FC	scaffold866-116645	6	1083247	1083247	6	Lus10015123	1061407	1062672	-	basic transcription factor 3	scaffold866	scaffold866	AT1G17880.1	ATBTF3,BTF3
FC	scaffold866-116645	6	1083247	1083247	6	Lus10015124	1059471	1060061	+	Translation initiation factor SUI1 family protein	scaffold866	scaffold866	AT4G27130.1
FC	scaffold866-116645	6	1083247	1083247	6	Lus10015125	1057489	1057821	-	Ubiquitin-like superfamily protein	scaffold866	scaffold866	AT2G32360.1
FC	scaffold866-116645	6	1083247	1083247	6	Lus10015126	1055372	1056198	-	anaphase-promoting complex/cyclosome 11	scaffold866	scaffold866	AT3G05870.1	APC11
FC	scaffold866-116645	6	1083247	1083247	6	Lus10015127	1048914	1050175	-	Peroxidase superfamily protein	scaffold866	scaffold866	AT1G05260.1	RCI3,RCI3A
FC	scaffold866-116645	6	1083247	1083247	6	Lus10015128	1042507	1043253	-	RmlC-like cupins superfamily protein	scaffold866	scaffold866	AT3G05950.1
FC	scaffold866-116645	6	1083247	1083247	6	Lus10015129	1040784	1041440	-	RmlC-like cupins superfamily protein	scaffold866	scaffold866	AT5G39130.1
FC	scaffold866-116645	6	1083247	1083247	6	Lus10015130	1037977	1040004	-	arogenate dehydratase 1	scaffold866	scaffold866	AT1G11790.1	ADT1
FC	scaffold866-116645	6	1083247	1083247	6	Lus10015132	1028366	1029902	-	B-cell receptor-associated 31-like	scaffold866	scaffold866	AT5G42570.1
FC	scaffold866-116645	6	1083247	1083247	6	Lus10015133	1018942	1020791	-	SLAC1 homologue 1	scaffold866	scaffold866	AT1G62280.1	SLAH1
FC	scaffold866-116645	6	1083247	1083247	6	Lus10015134	1012179	1013975	+	Stress responsive alpha-beta barrel domain protein	scaffold866	scaffold866	AT2G32500.1
FC	scaffold866-116645	6	1083247	1083247	6	Lus10015135	1004731	1005210	+	Vacuolar iron transporter (VIT) family protein	scaffold866	scaffold866	AT3G43660.1
FC	scaffold866-116645	6	1083247	1083247	6	Lus10015136	998402	1001826	-	Cell differentiation, Rcd1-like protein	scaffold866	scaffold866	AT3G20800.1
FC	scaffold866-116645	6	1083247	1083247	6	Lus10015137	995965	997881	+	dentin sialophosphoprotein-related	scaffold866	scaffold866	AT4G20720.1
FC	scaffold866-116645	6	1083247	1083247	6	Lus10015138	992639	995262	+	hydroperoxide lyase 1	scaffold866	scaffold866	AT4G15440.1	CYP74B2,HPL1
FC	scaffold866-116645	6	1083247	1083247	6	Lus10015139	990892	992044	+		scaffold866	scaffold866	AT2G32590.1
FC	scaffold866-116645	6	1083247	1083247	6	Lus10015140	988466	990355	+	Ubiquitin fusion degradation UFD1 family protein	scaffold866	scaffold866	AT4G15420.1
FC	scaffold866-116645	6	1083247	1083247	6	Lus10015141	987064	988034	+	RNAse II-like 1	scaffold866	scaffold866	AT4G15417.1	ATRTL1,RTL1
FC	Marker1051901	8	21807786	21808148	8	Lus10010542	21708720	21710993	-	Copper amine oxidase family protein	scaffold680	scaffold680	AT1G31710.1
FC	Marker1051901	8	21807786	21808148	8	Lus10010543	21721492	21721865	+		scaffold680	scaffold680	AT5G43150.1
FC	Marker1051901	8	21807786	21808148	8	Lus10010544	21726359	21727156	-	NAD(P)-binding Rossmann-fold superfamily protein	scaffold680	scaffold680	AT3G51680.1
FC	Marker1051901	8	21807786	21808148	8	Lus10010545	21727166	21729794	+	cytochrome P450, family 71, subfamily B, polypeptide 37	scaffold680	scaffold680	AT3G26330.1	CYP71B37
FC	Marker1051901	8	21807786	21808148	8	Lus10010546	21731933	21732573	+	Disease resistance protein (TIR-NBS-LRR class) family	scaffold680	scaffold680	AT1G63740.1
FC	Marker1051901	8	21807786	21808148	8	Lus10010547	21734855	21737664	+	with no lysine (K) kinase 1	scaffold680	scaffold680	AT3G04910.1	ATWNK1,WNK1,ZIK4
FC	Marker1051901	8	21807786	21808148	8	Lus10010549	21746619	21747188	+		scaffold680	scaffold680	AT3G22530.1
FC	Marker1051901	8	21807786	21808148	8	Lus10010550	21749500	21751994	-	Protein of unknown function (DUF1423)	scaffold680	scaffold680	AT1G05410.1
FC	Marker1051901	8	21807786	21808148	8	Lus10010551	21753455	21759807	+	Pentatricopeptide repeat (PPR) superfamily protein	scaffold680	scaffold680	AT4G14850.1	LOI1,MEF11
FC	Marker1051901	8	21807786	21808148	8	Lus10010552	21760015	21760831	+	Lactoylglutathione lyase / glyoxalase I family protein	scaffold680	scaffold680	AT2G32090.1
FC	Marker1051901	8	21807786	21808148	8	Lus10010553	21761528	21762395	+	Seed maturation protein	scaffold680	scaffold680	AT3G22490.1
FC	Marker1051901	8	21807786	21808148	8	Lus10010554	21763551	21764213	+	ovate family protein 12	scaffold680	scaffold680	AT1G05420.1	ATOFP12,OFP12
FC	Marker1051901	8	21807786	21808148	8	Lus10010555	21768962	21769522	+	secE/sec61-gamma protein transport protein	scaffold680	scaffold680	AT4G14870.1
FC	Marker1051901	8	21807786	21808148	8	Lus10010556	21769884	21770330	-	prefoldin 2	scaffold680	scaffold680	AT3G22480.1	PDF2
FC	Marker1051901	8	21807786	21808148	8	Lus10010557	21773656	21775523	+	2Fe-2S ferredoxin-like superfamily protein	scaffold680	scaffold680	AT4G14890.1
FC	Marker1051901	8	21807786	21808148	8	Lus10010558	21775802	21776857	-	Ribosomal L18p/L5e family protein	scaffold680	scaffold680	AT3G22450.1
FC	Marker1051901	8	21807786	21808148	8	Lus10010559	21778327	21779156	+	mitochondrial ribosomal protein L51/S25/CI-B8 family protein	scaffold680	scaffold680	AT3G59650.1
FC	Marker1051901	8	21807786	21808148	8	Lus10010560	21780914	21783580	-	FRIGIDA-like protein	scaffold680	scaffold680	AT3G22440.1
FC	Marker1051901	8	21807786	21808148	8	Lus10010561	21787166	21787642	+	photosystem II 11 kDa protein-related	scaffold680	scaffold680	AT1G05385.1	LPA19,Psb27-H1
FC	Marker1051901	8	21807786	21808148	8	Lus10010562	21788390	21794031	-	Acyl-CoA N-acyltransferase with RING/FYVE/PHD-type zinc finger protein	scaffold680	scaffold680	AT4G14920.1
FC	Marker1051901	8	21807786	21808148	8	Lus10010563	21796609	21798317	-		scaffold680	scaffold680	AT1G05430.1
FC	Marker1051901	8	21807786	21808148	8	Lus10010564	21804724	21805107	-	Protein of unknown function (DUF1677)	scaffold680	scaffold680	AT3G22540.1
FC	Marker1051901	8	21807786	21808148	8	Lus10010565	21813118	21815982	-	Major facilitator superfamily protein	scaffold680	scaffold680	AT2G32040.1
FC	Marker1051901	8	21807786	21808148	8	Lus10010566	21817011	21817476	-	NAD(P)-linked oxidoreductase superfamily protein	scaffold680	scaffold680	AT1G10810.1
FC	Marker1051901	8	21807786	21808148	8	Lus10010567	21818579	21820033	-	Ubiquitin carboxyl-terminal hydrolase family protein	scaffold680	scaffold680	AT5G62990.1	emb1692
FC	Marker1051901	8	21807786	21808148	8	Lus10010568	21826711	21827654	-	Protein of unknown function (DUF581)	scaffold680	scaffold680	AT3G22550.1
FC	Marker1051901	8	21807786	21808148	8	Lus10010569	21835954	21836535	-	Acyl-CoA N-acyltransferases (NAT) superfamily protein	scaffold680	scaffold680	AT3G22560.1
FC	Marker1051901	8	21807786	21808148	8	Lus10010570	21842758	21843306	+	Acyl-CoA N-acyltransferases (NAT) superfamily protein	scaffold680	scaffold680	AT2G32030.1
FC	Marker1051901	8	21807786	21808148	8	Lus10010571	21847658	21849062	+	PLANT HOMOLOGOUS TO PARAFIBROMIN	scaffold680	scaffold680	AT3G22590.1	CDC73,PHP
FC	Marker1051901	8	21807786	21808148	8	Lus10010572	21849948	21850543	-	Bifunctional inhibitor/lipid-transfer protein/seed storage 2S albumin superfamily protein	scaffold680	scaffold680	AT3G22600.1
FC	Marker1051901	8	21807786	21808148	8	Lus10010573	21852459	21853065	-	Bifunctional inhibitor/lipid-transfer protein/seed storage 2S albumin superfamily protein	scaffold680	scaffold680	AT3G22600.1
FC	Marker1051901	8	21807786	21808148	8	Lus10010574	21855080	21859064	+	Disease resistance protein (TIR-NBS-LRR class) family	scaffold680	scaffold680	AT5G36930.2
FC	Marker1051901	8	21807786	21808148	8	Lus10010575	21859977	21860910	+	Bifunctional inhibitor/lipid-transfer protein/seed storage 2S albumin superfamily protein	scaffold680	scaffold680	AT1G05450.2
FC	Marker1051901	8	21807786	21808148	8	Lus10010576	21864969	21866198	+	Bifunctional inhibitor/lipid-transfer protein/seed storage 2S albumin superfamily protein	scaffold680	scaffold680	AT4G14805.1
FC	Marker1051901	8	21807786	21808148	8	Lus10010577	21866522	21870148	-	P-loop containing nucleoside triphosphate hydrolases superfamily protein	scaffold680	scaffold680	AT1G05460.1	SDE3
FN	scaffold137_111000	1	11869417	11869417	1	Lus10009382	11819632	11829206	-	tRNA synthetase beta subunit family protein	scaffold137	scaffold137	AT1G72550.1
FN	scaffold137_111000	1	11869417	11869417	1	Lus10009383	11830099	11836510	-	PHD finger family protein	scaffold137	scaffold137	AT5G22760.1
FN	scaffold137_111000	1	11869417	11869417	1	Lus10009384	11859296	11859559	-	Disease resistance protein (TIR-NBS class)	scaffold137	scaffold137	AT1G72890.1
FN	scaffold137_111000	1	11869417	11869417	1	Lus10009385	11865264	11866187	-	inositol polyphosphate kinase 2 beta	scaffold137	scaffold137	AT5G61760.1	ATIPK2BETA,IPK2B,IPK2BETA
FN	scaffold137_111000	1	11869417	11869417	1	Lus10009386	11870065	11880166	-	Transmembrane amino acid transporter family protein	scaffold137	scaffold137	AT1G08230.2	ATGAT1,GAT1
FN	scaffold137_111000	1	11869417	11869417	1	Lus10009387	11909050	11912896	+	cellulose synthase-like A02	scaffold137	scaffold137	AT5G22740.1	ATCSLA02,ATCSLA2,CSLA02,CSLA2
FN	scaffold137_111000	1	11869417	11869417	1	Lus10009388	11918446	11918864	+		scaffold137	scaffold137	AT4G35980.1
FN	scaffold137_111000	1	11869417	11869417	1	Lus10009389	11920823	11922171	+	Zinc finger C-x8-C-x5-C-x3-H type family protein	scaffold137	scaffold137	AT5G42820.1	ATU2AF35B,U2AF35B
FN	scaffold137_111000	1	11869417	11869417	1	Lus10009390	11927193	11929264	-	histone deacetylase 3	scaffold137	scaffold137	AT3G44750.1	ATHD2A,HD2A,HDA3,HDT1
FN	scaffold137_111000	1	11869417	11869417	1	Lus10009391	11935878	11940465	-		scaffold137	scaffold137	AT2G27830.1
FN	scaffold137_111000	1	11869417	11869417	1	Lus10009392	11952887	11957264	-	MORN (Membrane Occupation and Recognition Nexus) repeat-containing protein	scaffold137	scaffold137	AT5G22640.1	emb1211
FN	scaffold137_111000	1	11869417	11869417	1	Lus10009394	11961794	11964895	+	Leucine-rich repeat protein kinase family protein	scaffold137	scaffold137	AT3G47570.1
FN	scaffold156_761294	3	6026211	6026211	3	Lus10040610	5925976	5928082	-	Pectin lyase-like superfamily protein	scaffold156	scaffold156a	AT5G17200.1
FN	scaffold156_761294	3	6026211	6026211	3	Lus10040611	5931140	5933175	+	vesicle-associated membrane protein 726	scaffold156	scaffold156a	AT1G04760.1	ATVAMP726,VAMP726
FN	scaffold156_761294	3	6026211	6026211	3	Lus10040612	5933795	5934538	-	Bromodomain transcription factor	scaffold156	scaffold156a	AT1G31240.1
FN	scaffold156_761294	3	6026211	6026211	3	Lus10040613	5957340	5958548	+	SBP (S-ribonuclease binding protein) family protein	scaffold156	scaffold156a	AT5G45100.1
FN	scaffold156_761294	3	6026211	6026211	3	Lus10040614	5967457	5971596	+	signal recognition particle-related / SRP-related	scaffold156	scaffold156a	AT5G61970.1
FN	scaffold156_761294	3	6026211	6026211	3	Lus10040615	5973698	5975380	+	zinc transporter 10 precursor	scaffold156	scaffold156a	AT1G31260.1	ZIP10
FN	scaffold156_761294	3	6026211	6026211	3	Lus10040616	5978612	5980391	+	RING/U-box superfamily protein	scaffold156	scaffold156a	AT4G19670.1
FN	scaffold156_761294	3	6026211	6026211	3	Lus10040617	5981196	5981642	+	RING/U-box superfamily protein	scaffold156	scaffold156a	AT3G51325.1
FN	scaffold156_761294	3	6026211	6026211	3	Lus10040618	5983151	5984443	-	O-fucosyltransferase family protein	scaffold156	scaffold156a	AT3G05320.1
FN	scaffold156_761294	3	6026211	6026211	3	Lus10040619	5991412	5995702	+	Argonaute family protein	scaffold156	scaffold156a	AT1G31280.1	AGO2
FN	scaffold156_761294	3	6026211	6026211	3	Lus10040620	5998536	6001221	+	NPR1-like protein 3	scaffold156	scaffold156a	AT5G45110.1	ATNPR3,NPR3
FN	scaffold156_761294	3	6026211	6026211	3	Lus10040621	6001579	6001782	-	AtGCP3 interacting protein 1	scaffold156	scaffold156a	AT4G09550.1	ATGIP1,GIP1
FN	scaffold156_761294	3	6026211	6026211	3	Lus10040622	6002952	6006945	+	TRAM, LAG1 and CLN8 (TLC) lipid-sensing domain containing protein	scaffold156	scaffold156a	AT1G31300.1
FN	scaffold156_761294	3	6026211	6026211	3	Lus10040623	6008795	6009322	+	Eukaryotic aspartyl protease family protein	scaffold156	scaffold156a	AT5G45120.1
FN	scaffold156_761294	3	6026211	6026211	3	Lus10040624	6009657	6010325	+	Eukaryotic aspartyl protease family protein	scaffold156	scaffold156a	AT5G45120.1
FN	scaffold156_761294	3	6026211	6026211	3	Lus10040625	6011597	6013773	-	RAB homolog 1	scaffold156	scaffold156a	AT5G45130.1	ATRAB-F2A,ATRAB5A,ATRABF2A,RAB-F2A,RAB5A,RABF2A,RHA1
FN	scaffold156_761294	3	6026211	6026211	3	Lus10040626	6018232	6019651	+	40s ribosomal protein SA B	scaffold156	scaffold156a	AT3G04770.2	RPSAb
FN	scaffold156_761294	3	6026211	6026211	3	Lus10040628	6029231	6029527	+	Homeodomain-like superfamily protein	scaffold156	scaffold156a	AT2G35640.1
FN	scaffold156_761294	3	6026211	6026211	3	Lus10040629	6029715	6030694	+	hydroxyproline-rich glycoprotein family protein	scaffold156	scaffold156a	AT1G31310.1
FN	scaffold156_761294	3	6026211	6026211	3	Lus10040630	6039514	6045820	+	Root hair defective 3 GTP-binding protein (RHD3)	scaffold156	scaffold156a	AT5G45160.1
FN	scaffold156_761294	3	6026211	6026211	3	Lus10040631	6046297	6049120	-	Haloacid dehalogenase-like hydrolase (HAD) superfamily protein	scaffold156	scaffold156a	AT5G45170.1
FN	scaffold156_761294	3	6026211	6026211	3	Lus10040632	6050209	6050851	-	terpene synthase 14	scaffold156	scaffold156a	AT1G61680.1	ATTPS14,TPS14
FN	scaffold156_761294	3	6026211	6026211	3	Lus10040633	6052131	6054395	-	Pentatricopeptide repeat (PPR) superfamily protein	scaffold156	scaffold156a	AT3G61520.1
FN	scaffold156_761294	3	6026211	6026211	3	Lus10040634	6056171	6057862	-	Pentatricopeptide repeat (PPR) superfamily protein	scaffold156	scaffold156a	AT4G14050.1
FN	scaffold156_761294	3	6026211	6026211	3	Lus10040635	6058234	6058693	+	AIG2-like (avirulence induced gene) family protein	scaffold156	scaffold156a	AT3G02910.1
FN	scaffold156_761294	3	6026211	6026211	3	Lus10040636	6059197	6064993	-	nucleotide binding;nucleic acid binding;RNA binding	scaffold156	scaffold156a	AT4G19610.1
FN	scaffold156_761294	3	6026211	6026211	3	Lus10040637	6064898	6065704	+	Spc97 / Spc98 family of spindle pole body (SBP) component	scaffold156	scaffold156a	AT1G80245.1
FN	scaffold156_761294	3	6026211	6026211	3	Lus10040638	6081406	6083189	+	LOB domain-containing protein 4	scaffold156	scaffold156a	AT1G31320.1	LBD4
FN	scaffold156_761294	3	6026211	6026211	3	Lus10040639	6085852	6086526	-	photosystem I subunit F	scaffold156	scaffold156a	AT1G31330.1	PSAF
FN	scaffold156_761294	3	6026211	6026211	3	Lus10040640	6088212	6091084	-	Cyclin family protein	scaffold156	scaffold156a	AT5G45190.1
FN	scaffold156_761294	3	6026211	6026211	3	Lus10040641	6093088	6093510	+	RING/U-box superfamily protein	scaffold156	scaffold156a	AT3G07200.1
FN	scaffold156_761294	3	6026211	6026211	3	Lus10040642	6103784	6103993	-		scaffold156	scaffold156a	AT1G31335.1
FN	scaffold156_761294	3	6026211	6026211	3	Lus10040643	6107772	6108242	+	SAUR-like auxin-responsive protein family	scaffold156	scaffold156a	AT1G16510.1
FN	scaffold156_761294	3	6026211	6026211	3	Lus10040644	6111087	6114071	-	white-brown complex homolog protein 11	scaffold156	scaffold156a	AT1G17840.1	ABCG11,ATWBC11,COF1,DSO,WBC11
FN	scaffold156_761294	3	6026211	6026211	3	Lus10040646	6119841	6121572	+	Protein of unknown function (DUF789)	scaffold156	scaffold156a	AT1G03610.1
FN	scaffold156_1203677	3	6468562	6468562	3	Lus10040706	6367946	6368798	-	maternal effect embryo arrest 59	scaffold156	scaffold156a	AT4G37300.1	MEE59
FN	scaffold156_1203677	3	6468562	6468562	3	Lus10040707	6374276	6376300	+	Plant protein of unknown function (DUF641)	scaffold156	scaffold156a	AT5G58960.1	GIL1
FN	scaffold156_1203677	3	6468562	6468562	3	Lus10040708	6376347	6376766	+	Plant protein of unknown function (DUF641)	scaffold156	scaffold156a	AT5G58960.2	GIL1
FN	scaffold156_1203677	3	6468562	6468562	3	Lus10040709	6377133	6379380	-	uncoupling protein 2	scaffold156	scaffold156a	AT5G58970.1	ATUCP2,UCP2
FN	scaffold156_1203677	3	6468562	6468562	3	Lus10040710	6381645	6382245	-	Nucleotide-sugar transporter family protein	scaffold156	scaffold156a	AT3G11320.1
FN	scaffold156_1203677	3	6468562	6468562	3	Lus10040711	6384590	6388378	-	cytosolic enolase	scaffold156	scaffold156a	AT2G29560.1	ENOC
FN	scaffold156_1203677	3	6468562	6468562	3	Lus10040712	6391401	6392949	+	tubulin beta 8	scaffold156	scaffold156a	AT5G23860.1	TUB8
FN	scaffold156_1203677	3	6468562	6468562	3	Lus10040713	6400902	6402397	+		scaffold156	scaffold156a	AT5G52370.1
FN	scaffold156_1203677	3	6468562	6468562	3	Lus10040714	6403621	6404428	+	PAR1 protein	scaffold156	scaffold156a	AT5G52390.1
FN	scaffold156_1203677	3	6468562	6468562	3	Lus10040715	6405912	6406723	+	PAR1 protein	scaffold156	scaffold156a	AT5G52390.1
FN	scaffold156_1203677	3	6468562	6468562	3	Lus10040716	6410506	6412369	+	RING/FYVE/PHD zinc finger superfamily protein	scaffold156	scaffold156a	AT5G05830.1
FN	scaffold156_1203677	3	6468562	6468562	3	Lus10040717	6412717	6413553	-	RNApolymerase 14 kDa subunit	scaffold156	scaffold156a	AT2G29540.1	ATRPAC14,ATRPC14,RPC14
FN	scaffold156_1203677	3	6468562	6468562	3	Lus10040718	6414155	6415672	+	Tim10/DDP family zinc finger protein	scaffold156	scaffold156a	AT2G29530.1	TIM10
FN	scaffold156_1203677	3	6468562	6468562	3	Lus10040719	6416530	6419024	-	Protein kinase protein with tetratricopeptide repeat domain	scaffold156	scaffold156a	AT5G59010.1
FN	scaffold156_1203677	3	6468562	6468562	3	Lus10040720	6423479	6426164	-	Arabidopsis Inositol phosphorylceramide synthase 3	scaffold156	scaffold156a	AT2G29525.1	AtIPCS3
FN	scaffold156_1203677	3	6468562	6468562	3	Lus10040721	6427261	6429639	-	Protein of unknown function (DUF3527)	scaffold156	scaffold156a	AT5G59020.1
FN	scaffold156_1203677	3	6468562	6468562	3	Lus10040722	6434961	6435440	-	HSP20-like chaperones superfamily protein	scaffold156	scaffold156a	AT1G07400.1
FN	scaffold156_1203677	3	6468562	6468562	3	Lus10040723	6438421	6438882	-	HSP20-like chaperones superfamily protein	scaffold156	scaffold156a	AT2G29500.1
FN	scaffold156_1203677	3	6468562	6468562	3	Lus10040724	6441647	6442900	-	UDP-Glycosyltransferase superfamily protein	scaffold156	scaffold156a	AT3G55700.1
FN	scaffold156_1203677	3	6468562	6468562	3	Lus10040725	6447786	6449212	-	UDP-glucosyl transferase 76E2	scaffold156	scaffold156a	AT5G59590.1	UGT76E2
FN	scaffold156_1203677	3	6468562	6468562	3	Lus10040726	6453456	6453935	+	Ctr copper transporter family	scaffold156	scaffold156a	AT2G26975.1
FN	scaffold156_1203677	3	6468562	6468562	3	Lus10040727	6467234	6468044	-	glutathione S-transferase tau 7	scaffold156	scaffold156a	AT2G29420.1	ATGSTU7,GST25,GSTU7
FN	scaffold156_1203677	3	6468562	6468562	3	Lus10040728	6469703	6470493	+	Ribosomal protein L36e family protein	scaffold156	scaffold156a	AT3G53740.2
FN	scaffold156_1203677	3	6468562	6468562	3	Lus10040729	6471841	6472833	+	NAD-dependent epimerase/dehydratase family protein	scaffold156	scaffold156a	AT2G29340.1
FN	scaffold156_1203677	3	6468562	6468562	3	Lus10040730	6473868	6475607	+	NAD(P)-binding Rossmann-fold superfamily protein	scaffold156	scaffold156a	AT2G29260.1
FN	scaffold156_1203677	3	6468562	6468562	3	Lus10040731	6476394	6477616	+	NAD(P)-binding Rossmann-fold superfamily protein	scaffold156	scaffold156a	AT5G06060.1
FN	scaffold156_1203677	3	6468562	6468562	3	Lus10040732	6478457	6479979	+	NAD(P)-binding Rossmann-fold superfamily protein	scaffold156	scaffold156a	AT5G06060.1
FN	scaffold156_1203677	3	6468562	6468562	3	Lus10040733	6481289	6483165	+	NAD(P)-binding Rossmann-fold superfamily protein	scaffold156	scaffold156a	AT5G06060.1
FN	scaffold156_1203677	3	6468562	6468562	3	Lus10040734	6483920	6486318	-	GRAS family transcription factor	scaffold156	scaffold156a	AT5G41920.1
FN	scaffold156_1203677	3	6468562	6468562	3	Lus10040735	6488409	6489651	+	NAD(P)-binding Rossmann-fold superfamily protein	scaffold156	scaffold156a	AT5G06060.1
FN	scaffold156_1203677	3	6468562	6468562	3	Lus10040736	6492182	6493369	+	NAD(P)-binding Rossmann-fold superfamily protein	scaffold156	scaffold156a	AT5G06060.1
FN	scaffold156_1203677	3	6468562	6468562	3	Lus10040737	6493807	6495111	+	senescence-associated gene 13	scaffold156	scaffold156a	AT2G29350.1	SAG13
FN	scaffold156_1203677	3	6468562	6468562	3	Lus10040738	6499399	6501180	+	highly ABA-induced PP2C gene 2	scaffold156	scaffold156a	AT1G07430.1	HAI2
FN	scaffold156_1203677	3	6468562	6468562	3	Lus10040739	6501938	6504120	-	sterol 4-alpha-methyl-oxidase 2-2	scaffold156	scaffold156a	AT2G29390.3	ATSMO2,SMO2-2
FN	scaffold156_1203677	3	6468562	6468562	3	Lus10040740	6506520	6510002	+	myosin heavy chain-related	scaffold156	scaffold156a	AT5G59210.1
FN	scaffold156_1203677	3	6468562	6468562	3	Lus10040741	6510896	6512370	-	Bifunctional inhibitor/lipid-transfer protein/seed storage 2S albumin superfamily protein	scaffold156	scaffold156a	AT3G22142.1
FN	scaffold156_1203677	3	6468562	6468562	3	Lus10040742	6512975	6515992	-	type one serine/threonine protein phosphatase 2	scaffold156	scaffold156a	AT5G59160.1	PPO,TOPP2
FN	scaffold156_1203677	3	6468562	6468562	3	Lus10040743	6517433	6519686	-	Protein kinase superfamily protein	scaffold156	scaffold156a	AT5G16810.1
FN	scaffold156_1203677	3	6468562	6468562	3	Lus10040744	6520988	6522169	+	metal tolerance protein B1	scaffold156	scaffold156a	AT2G29410.1	ATMTPB1,MTPB1
FN	scaffold156_1203677	3	6468562	6468562	3	Lus10040745	6522622	6523728	-	RAB GTPase homolog A2B	scaffold156	scaffold156a	AT1G07410.1	ATRAB-A2B,ATRABA2B,RAB-A2B,RABA2b
FN	scaffold156_1203677	3	6468562	6468562	3	Lus10040746	6526852	6527834	+	BTB/POZ domain-containing protein	scaffold156	scaffold156a	AT5G59140.1
FN	scaffold156_1203677	3	6468562	6468562	3	Lus10040747	6528687	6531106	+	subtilase family protein	scaffold156	scaffold156a	AT5G59190.1
FN	scaffold156_1203677	3	6468562	6468562	3	Lus10040748	6531974	6533038	-	ubiquitin-conjugating enzyme 23	scaffold156	scaffold156a	AT2G16920.1	PFU2,UBC23
FN	scaffold156_1203677	3	6468562	6468562	3	Lus10040749	6533712	6538303	+	Subtilase family protein	scaffold156	scaffold156a	AT5G58840.1
FN	scaffold156_1203677	3	6468562	6468562	3	Lus10040750	6539549	6542695	+	subtilase 4.13	scaffold156	scaffold156a	AT5G59120.1	ATSBT4.13,SBT4.13
FN	scaffold156_1203677	3	6468562	6468562	3	Lus10040751	6543757	6549918	+	Subtilisin-like serine endopeptidase family protein	scaffold156	scaffold156a	AT5G59100.1
FN	scaffold156_1203677	3	6468562	6468562	3	Lus10040752	6550338	6555263	-	Coatomer, alpha subunit	scaffold156	scaffold156a	AT1G62020.1
FN	scaffold156_1203677	3	6468562	6468562	3	Lus10040753	6556385	6558291	-	Cytidine/deoxycytidylate deaminase family protein	scaffold156	scaffold156a	AT5G24670.1
FN	scaffold156_1203677	3	6468562	6468562	3	Lus10040754	6560691	6561530	+	AT hook motif-containing protein	scaffold156	scaffold156a	AT5G54930.1
FN	scaffold156_1203677	3	6468562	6468562	3	Lus10040755	6562675	6566335	-		scaffold156	scaffold156a	AT5G54920.2
FN	scaffold156_1203677	3	6468562	6468562	3	Lus10040756	6568216	6569185	+	Pentatricopeptide repeat (PPR) superfamily protein	scaffold156	scaffold156a	AT3G46870.1
FN	scaffold413_1116527	4	16914228	16914228	4	Lus10028514	16817197	16818767	+	myb domain protein 113	scaffold413	scaffold413b	AT1G66370.1	AtMYB113,MYB113
FN	scaffold413_1116527	4	16914228	16914228	4	Lus10028515	16819576	16822533	-	Transcription elongation factor (TFIIS) family protein	scaffold413	scaffold413b	AT4G24200.1
FN	scaffold413_1116527	4	16914228	16914228	4	Lus10028516	16825951	16826304	-	calmodulin like 23	scaffold413	scaffold413b	AT1G66400.1	CML23
FN	scaffold413_1116527	4	16914228	16914228	4	Lus10028517	16827695	16830248	+	pfkB-like carbohydrate kinase family protein	scaffold413	scaffold413b	AT1G66430.1
FN	scaffold413_1116527	4	16914228	16914228	4	Lus10028518	16836025	16838497	+	Protein kinase superfamily protein	scaffold413	scaffold413b	AT5G37790.1
FN	scaffold413_1116527	4	16914228	16914228	4	Lus10028519	16840478	16840735	-	Calcium-binding EF-hand family protein	scaffold413	scaffold413b	AT3G03430.1
FN	scaffold413_1116527	4	16914228	16914228	4	Lus10028520	16841729	16844874	-	NOD26-like intrinsic protein 4;2	scaffold413	scaffold413b	AT5G37820.1	NIP4;2,NLM5
FN	scaffold413_1116527	4	16914228	16914228	4	Lus10028521	16846175	16854060	+	DegP protease 7	scaffold413	scaffold413b	AT3G03380.1	DegP7
FN	scaffold413_1116527	4	16914228	16914228	4	Lus10028523	16861133	16861363	+		scaffold413	scaffold413b	AT3G03341.1
FN	scaffold413_1116527	4	16914228	16914228	4	Lus10028524	16862519	16863130	+	Chaperone DnaJ-domain superfamily protein	scaffold413	scaffold413b	AT4G19570.1
FN	scaffold413_1116527	4	16914228	16914228	4	Lus10028525	16863625	16865712	+	Tetratricopeptide repeat (TPR)-like superfamily protein	scaffold413	scaffold413b	AT2G01390.1
FN	scaffold413_1116527	4	16914228	16914228	4	Lus10028526	16868247	16869801	-	Pentatricopeptide repeat (PPR) superfamily protein	scaffold413	scaffold413b	AT4G18975.1
FN	scaffold413_1116527	4	16914228	16914228	4	Lus10028527	16878907	16882583	-	pfkB-like carbohydrate kinase family protein	scaffold413	scaffold413b	AT5G37850.2	ATSOS4,SOS4
FN	scaffold413_1116527	4	16914228	16914228	4	Lus10028528	16884303	16888308	+	AAR2 protein family	scaffold413	scaffold413b	AT1G66510.1
FN	scaffold413_1116527	4	16914228	16914228	4	Lus10028529	16891310	16892597	-	Heavy metal transport/detoxification superfamily protein	scaffold413	scaffold413b	AT1G23000.1
FN	scaffold413_1116527	4	16914228	16914228	4	Lus10028530	16895167	16899137	-	glutamate decarboxylase	scaffold413	scaffold413b	AT5G17330.1	GAD,GAD1
FN	scaffold413_1116527	4	16914228	16914228	4	Lus10028531	16904587	16906493	-	Heavy metal transport/detoxification superfamily protein	scaffold413	scaffold413b	AT5G17450.1
FN	scaffold413_1116527	4	16914228	16914228	4	Lus10028532	16909625	16914826	+	fumarase 1	scaffold413	scaffold413b	AT2G47510.1	FUM1
FN	scaffold413_1116527	4	16914228	16914228	4	Lus10028533	16917109	16919546	+	purple acid phosphatase 23	scaffold413	scaffold413b	AT4G13700.1	ATPAP23,PAP23
FN	scaffold413_1116527	4	16914228	16914228	4	Lus10028534	16920502	16923465	+	NAD(P)-binding Rossmann-fold superfamily protein	scaffold413	scaffold413b	AT4G27760.1	FEY,FEY3
FN	scaffold413_1116527	4	16914228	16914228	4	Lus10028535	16926279	16926926	+	Protein with RING/U-box and TRAF-like domains	scaffold413	scaffold413b	AT5G37930.1
FN	scaffold413_1116527	4	16914228	16914228	4	Lus10028536	16927782	16928548	-	Plant invertase/pectin methylesterase inhibitor superfamily	scaffold413	scaffold413b	AT3G60730.1
FN	scaffold413_1116527	4	16914228	16914228	4	Lus10004064	17013331	17018338	+	Eukaryotic aspartyl protease family protein	scaffold808	scaffold808b	AT4G30040.1
FN	scaffold413_1116527	4	16914228	16914228	4	Lus10004066	17006975	17010398	-	VH1-interacting kinase	scaffold808	scaffold808b	AT1G14000.1	VIK
FN	scaffold413_1116527	4	16914228	16914228	4	Lus10004067	17005161	17005505	-	lipid transfer protein 12	scaffold808	scaffold808b	AT3G51590.1	LTP12
FN	scaffold413_1116527	4	16914228	16914228	4	Lus10004068	17000603	17000845	-	lipid transfer protein 12	scaffold808	scaffold808b	AT3G51590.1	LTP12
FN	scaffold413_1116527	4	16914228	16914228	4	Lus10004069	16995654	16996034	+		scaffold808	scaffold808b	AT2G01300.1
FN	scaffold413_1116527	4	16914228	16914228	4	Lus10004070	16992168	16993469	+		scaffold808	scaffold808b	AT5G38060.1
FN	scaffold413_1116527	4	16914228	16914228	4	Lus10004071	16991470	16991982	-	RNA polymerase II transcription elongation factor	scaffold808	scaffold808b	AT1G71080.1
FN	scaffold413_1116527	4	16914228	16914228	4	Lus10004072	16989832	16990404	-	RNA polymerase II transcription elongation factor	scaffold808	scaffold808b	AT5G38050.1
FN	scaffold413_1116527	4	16914228	16914228	4	Lus10004073	16988024	16989330	-	Disease resistance protein (TIR-NBS-LRR class) family	scaffold808	scaffold808b	AT4G11170.1
FN	scaffold413_1116527	4	16914228	16914228	4	Lus10004074	16986026	16987883	-	Disease resistance protein (TIR-NBS-LRR class) family	scaffold808	scaffold808b	AT4G36150.1
FN	scaffold413_1116527	4	16914228	16914228	4	Lus10004075	16976979	16985118	-	Disease resistance protein (TIR-NBS-LRR class) family	scaffold808	scaffold808b	AT4G12010.1
FN	scaffold413_388319	5	14910709	14910709	5	Lus10028360	15004769	15005613	-	GATA transcription factor 5	scaffold413	scaffold413a	AT5G66320.1	GATA5
FN	scaffold413_388319	5	14910709	14910709	5	Lus10028361	14988638	14991207	-	ferulic acid 5-hydroxylase 1	scaffold413	scaffold413a	AT4G36220.1	CYP84A1,FAH1
FN	scaffold413_388319	5	14910709	14910709	5	Lus10028362	14975372	14977773	+		scaffold413	scaffold413a	AT3G51100.1
FN	scaffold413_388319	5	14910709	14910709	5	Lus10028363	14970327	14974373	+	Protein of unknown function (DUF726)	scaffold413	scaffold413a	AT4G36210.3
FN	scaffold413_388319	5	14910709	14910709	5	Lus10028364	14967268	14969126	+	Pectin lyase-like superfamily protein	scaffold413	scaffold413a	AT5G19730.1
FN	scaffold413_388319	5	14910709	14910709	5	Lus10028365	14958721	14961988	+	Serine carboxypeptidase S28 family protein	scaffold413	scaffold413a	AT4G36195.1
FN	scaffold413_388319	5	14910709	14910709	5	Lus10028366	14956460	14957275	-	F-box/RNI-like superfamily protein	scaffold413	scaffold413a	AT1G13570.1
FN	scaffold413_388319	5	14910709	14910709	5	Lus10028367	14955037	14955813	+	ATPase, F0/V0 complex, subunit C protein	scaffold413	scaffold413a	AT1G19910.1	ATVHA-C2,AVA-2PE,AVA-P2
FN	scaffold413_388319	5	14910709	14910709	5	Lus10028368	14950175	14950522	-	F-box/RNI-like superfamily protein	scaffold413	scaffold413a	AT1G13570.1
FN	scaffold413_388319	5	14910709	14910709	5	Lus10028369	14949091	14949997	-	F-box/RNI-like superfamily protein	scaffold413	scaffold413a	AT1G13570.1
FN	scaffold413_388319	5	14910709	14910709	5	Lus10028370	14948029	14948805	+	ATPase, F0/V0 complex, subunit C protein	scaffold413	scaffold413a	AT1G19910.1	ATVHA-C2,AVA-2PE,AVA-P2
FN	scaffold413_388319	5	14910709	14910709	5	Lus10028371	14945351	14947314	+	3-oxo-5-alpha-steroid 4-dehydrogenase family protein	scaffold413	scaffold413a	AT2G16530.1
FN	scaffold413_388319	5	14910709	14910709	5	Lus10028372	14932478	14935354	-	vascular related NAC-domain protein 1	scaffold413	scaffold413a	AT2G18060.1	ANAC037,VND1
FN	scaffold413_388319	5	14910709	14910709	5	Lus10028373	14926483	14927292	+	GDP-D-mannose 4,6-dehydratase 1	scaffold413	scaffold413a	AT5G66280.1	GMD1
FN	scaffold413_388319	5	14910709	14910709	5	Lus10028374	14920422	14922812	-	isocitrate dehydrogenase 1	scaffold413	scaffold413a	AT4G35260.1	IDH-I,IDH1
FN	scaffold413_388319	5	14910709	14910709	5	Lus10028375	14915468	14917582	-	AMP-dependent synthetase and ligase family protein	scaffold413	scaffold413a	AT2G17650.1
FN	scaffold413_388319	5	14910709	14910709	5	Lus10028376	14913805	14915333	+	Calcium-dependent phosphotriesterase superfamily protein	scaffold413	scaffold413a	AT3G51430.1	SSL5,YLS2
FN	scaffold413_388319	5	14910709	14910709	5	Lus10028377	14908423	14909693	-	basic chitinase	scaffold413	scaffold413a	AT3G12500.1	ATHCHIB,B-CHI,CHI-B,HCHIB,PR-3,PR3
FN	scaffold413_388319	5	14910709	14910709	5	Lus10028378	14907114	14907509	-	basic chitinase	scaffold413	scaffold413a	AT3G12500.1	ATHCHIB,B-CHI,CHI-B,HCHIB,PR-3,PR3
FN	scaffold413_388319	5	14910709	14910709	5	Lus10028379	14904093	14905499	-	Tetratricopeptide repeat (TPR)-like superfamily protein	scaffold413	scaffold413a	AT2G17670.1
FN	scaffold413_388319	5	14910709	14910709	5	Lus10028380	14900830	14901663	-	Arabidopsis protein of unknown function (DUF241)	scaffold413	scaffold413a	AT4G35680.1
FN	scaffold413_388319	5	14910709	14910709	5	Lus10028381	14893659	14894549	-	Arabidopsis protein of unknown function (DUF241)	scaffold413	scaffold413a	AT4G35690.1
FN	scaffold413_388319	5	14910709	14910709	5	Lus10028382	14887617	14888624	-	Arabidopsis protein of unknown function (DUF241)	scaffold413	scaffold413a	AT4G35690.1
FN	scaffold413_388319	5	14910709	14910709	5	Lus10028383	14883475	14885590	-	Regulator of Vps4 activity in the MVB pathway protein	scaffold413	scaffold413a	AT4G35730.1
FN	scaffold413_388319	5	14910709	14910709	5	Lus10028384	14878733	14881747	+	DHHC-type zinc finger family protein	scaffold413	scaffold413a	AT3G51390.1
FN	scaffold413_388319	5	14910709	14910709	5	Lus10028385	14874440	14875663	-	ascorbic acid mannose pathway regulator 1	scaffold413	scaffold413a	AT1G65770.1	AMR1
FN	scaffold413_388319	5	14910709	14910709	5	Lus10028386	14872412	14873274	+		scaffold413	scaffold413a	AT2G17695.1
FN	scaffold413_388319	5	14910709	14910709	5	Lus10028387	14867327	14871095	-	DEAD/DEAH box RNA helicase family protein	scaffold413	scaffold413a	AT4G35740.1	ATRECQ3,RecQl3
FN	scaffold413_388319	5	14910709	14910709	5	Lus10028388	14866301	14867101	+	SEC14 cytosolic factor family protein / phosphoglyceride transfer family protein	scaffold413	scaffold413a	AT4G35750.1
FN	scaffold413_388319	5	14910709	14910709	5	Lus10028389	14863012	14864935	+	NAD(P)H dehydrogenase (quinone)s	scaffold413	scaffold413a	AT4G35760.1
FN	scaffold413_388319	5	14910709	14910709	5	Lus10028390	14861115	14862489	-	Rhodanese/Cell cycle control phosphatase superfamily protein	scaffold413	scaffold413a	AT4G35770.1	ATSEN1,DIN1,SEN1
FN	scaffold413_388319	5	14910709	14910709	5	Lus10028392	14855240	14859752	+	ACT-like protein tyrosine kinase family protein	scaffold413	scaffold413a	AT4G35780.1
FN	scaffold413_388319	5	14910709	14910709	5	Lus10028393	14848860	14849060	-	ROTUNDIFOLIA like 6	scaffold413	scaffold413a	AT4G35783.1	DVL17,RTFL6
FN	scaffold413_388319	5	14910709	14910709	5	Lus10028394	14846719	14847535	-	GDSL-like Lipase/Acylhydrolase superfamily protein	scaffold413	scaffold413a	AT4G18970.1
FN	scaffold413_388319	5	14910709	14910709	5	Lus10028395	14844432	14845430	-	plantacyanin	scaffold413	scaffold413a	AT2G02850.1	ARPN
FN	scaffold413_388319	5	14910709	14910709	5	Lus10028396	14843409	14843873	-	plantacyanin	scaffold413	scaffold413a	AT2G02850.1	ARPN
FN	scaffold413_388319	5	14910709	14910709	5	Lus10028397	14840972	14842471	-	ammonium transporter 2	scaffold413	scaffold413a	AT2G38290.1	AMT2,AMT2;1,ATAMT2
FN	scaffold413_388319	5	14910709	14910709	5	Lus10028398	14838138	14839908	+	Wound-responsive family protein	scaffold413	scaffold413a	AT5G66050.1
FN	scaffold413_388319	5	14910709	14910709	5	Lus10028399	14834790	14837729	+	ankyrin repeat protein	scaffold413	scaffold413a	AT5G66055.1	AKRP,EMB16,EMB2036
FN	scaffold413_388319	5	14910709	14910709	5	Lus10028400	14829286	14830708	+	RNA-binding (RRM/RBD/RNP motifs) family protein	scaffold413	scaffold413a	AT4G35785.2
FN	scaffold413_388319	5	14910709	14910709	5	Lus10028401	14823917	14827368	+	phospholipase D delta	scaffold413	scaffold413a	AT4G35790.2	ATPLDDELTA,PLDDELTA
FN	scaffold413_388319	5	14910709	14910709	5	Lus10028402	14823447	14823905	+	phospholipase D delta	scaffold413	scaffold413a	AT4G35790.1	ATPLDDELTA,PLDDELTA
FN	scaffold413_388319	5	14910709	14910709	5	Lus10028403	14811153	14818250	+	RNA polymerase II large subunit	scaffold413	scaffold413a	AT4G35800.1	NRPB1,RNA_POL_II_LS,RNA_POL_II_LSRNA_POL_II_LS,RPB1
FN	scaffold225_427119	8	15994154	15994154	8	Lus10022248	15901000	15902627	-	ubiquitin-conjugating enzyme 27	scaffold225	scaffold225	AT5G50870.1	UBC27
FN	scaffold225_427119	8	15994154	15994154	8	Lus10022249	15904774	15904965	+	Cytochrome c oxidase subunit Vc family protein	scaffold225	scaffold225	AT5G40382.1
FN	scaffold225_427119	8	15994154	15994154	8	Lus10022250	15911455	15916566	-	polyribonucleotide nucleotidyltransferase, putative	scaffold225	scaffold225	AT5G14580.1
FN	scaffold225_427119	8	15994154	15994154	8	Lus10022251	15917307	15922627	-	beta-hexosaminidase 3	scaffold225	scaffold225	AT1G65590.1	ATHEX1,HEXO3
FN	scaffold225_427119	8	15994154	15994154	8	Lus10022252	15923536	15928117	+	Isocitrate/isopropylmalate dehydrogenase family protein	scaffold225	scaffold225	AT5G14590.1
FN	scaffold225_427119	8	15994154	15994154	8	Lus10022253	15929147	15930258	+	Glutaredoxin family protein	scaffold225	scaffold225	AT5G40370.1
FN	scaffold225_427119	8	15994154	15994154	8	Lus10022254	15931384	15934024	-	shaggy-like kinase 13	scaffold225	scaffold225	AT5G14640.1	ATSK13,SK13
FN	scaffold225_427119	8	15994154	15994154	8	Lus10022255	15937006	15938976	-	peptide deformylase 1B	scaffold225	scaffold225	AT5G14660.1	ATDEF2,DEF2,PDF1B
FN	scaffold225_427119	8	15994154	15994154	8	Lus10022256	15941438	15944303	-	myb domain protein 118	scaffold225	scaffold225	AT3G27785.1	ATMYB118,MYB118,PGA37
FN	scaffold225_427119	8	15994154	15994154	8	Lus10022257	15948037	15949415	-	phosphoenolpyruvate (pep)/phosphate translocator 2	scaffold225	scaffold225	AT3G01550.1	ATPPT2,PPT2
FN	scaffold225_427119	8	15994154	15994154	8	Lus10022258	15953605	15953931	-	ubiquitin 8	scaffold225	scaffold225	AT3G09790.1	UBQ8
FN	scaffold225_427119	8	15994154	15994154	8	Lus10022259	15959383	15961422	+	myb domain protein 21	scaffold225	scaffold225	AT3G27810.1	ATMYB21,ATMYB3,MYB21
FN	scaffold225_427119	8	15994154	15994154	8	Lus10022260	15966766	15970011	+	monodehydroascorbate reductase 4	scaffold225	scaffold225	AT3G27820.1	ATMDAR4,MDAR4
FN	scaffold225_427119	8	15994154	15994154	8	Lus10022261	15970869	15971441	+	ribosomal protein L12-C	scaffold225	scaffold225	AT3G27850.1	RPL12-C
FN	scaffold225_427119	8	15994154	15994154	8	Lus10022262	15971812	15972657	-	Pentatricopeptide repeat (PPR) superfamily protein	scaffold225	scaffold225	AT5G40400.1
FN	scaffold225_427119	8	15994154	15994154	8	Lus10022263	15976576	15987811	-	ARM repeat superfamily protein	scaffold225	scaffold225	AT3G27670.1	RST1
FN	scaffold225_427119	8	15994154	15994154	8	Lus10022264	15992043	15992621	-	Lateral organ boundaries (LOB) domain family protein	scaffold225	scaffold225	AT5G63090.1	LOB
FN	scaffold225_427119	8	15994154	15994154	8	Lus10022265	15999079	16001545	+	mitogen-activated protein kinase kinase 3	scaffold225	scaffold225	AT5G40440.1	ATMKK3,MKK3
FN	scaffold225_427119	8	15994154	15994154	8	Lus10022266	16002277	16010607	-		scaffold225	scaffold225	AT5G40450.1
FN	scaffold225_427119	8	15994154	15994154	8	Lus10022268	16014945	16015262	+		scaffold225	scaffold225	AT5G40460.1
FN	scaffold225_427119	8	15994154	15994154	8	Lus10022269	16018859	16020348	-	RNI-like superfamily protein	scaffold225	scaffold225	AT5G40470.1
FN	scaffold225_427119	8	15994154	15994154	8	Lus10022270	16021821	16026277	+	transporter associated with antigen processing protein 1	scaffold225	scaffold225	AT1G70610.1	ATTAP1,TAP1
FN	scaffold225_427119	8	15994154	15994154	8	Lus10022271	16027602	16041549	+	embryo defective 3012	scaffold225	scaffold225	AT5G40480.1	EMB3012
FN	scaffold225_427119	8	15994154	15994154	8	Lus10022272	16042012	16044274	-	Protein kinase superfamily protein	scaffold225	scaffold225	AT3G27580.1	ATPK7,D6PKL3
FN	scaffold225_427119	8	15994154	15994154	8	Lus10022273	16046867	16048361	-		scaffold225	scaffold225	AT5G40500.1
FN	scaffold225_427119	8	15994154	15994154	8	Lus10022274	16050005	16052315	+	Sucrase/ferredoxin-like family protein	scaffold225	scaffold225	AT5G40510.1
FN	scaffold225_427119	8	15994154	15994154	8	Lus10022275	16053082	16054190	-	ARM repeat superfamily protein	scaffold225	scaffold225	AT5G14510.1
FN	scaffold225_427119	8	15994154	15994154	8	Lus10022276	16067505	16069282	-	S-adenosyl-L-methionine-dependent methyltransferases superfamily protein	scaffold225	scaffold225	AT5G40530.1
FN	scaffold225_427119	8	15994154	15994154	8	Lus10022277	16076382	16077923	+	cytochrome P450, family 96, subfamily A, polypeptide 10	scaffold225	scaffold225	AT4G39490.1	CYP96A10
FN	scaffold225_427119	8	15994154	15994154	8	Lus10022278	16084319	16084564	-	WRKY DNA-binding protein 33	scaffold225	scaffold225	AT2G38470.1	ATWRKY33,WRKY33
FN	scaffold225_427119	8	15994154	15994154	8	Lus10022279	16085737	16089203	+	cytochrome P450, family 96, subfamily A, polypeptide 1	scaffold225	scaffold225	AT2G23180.1	CYP96A1
FN	scaffold346-438191	14	1083228	1083228	14	Lus10028602	983900	987011	-	F-box and Leucine Rich Repeat domains containing protein	scaffold346	scaffold346	AT1G80960.1
FN	scaffold346-438191	14	1083228	1083228	14	Lus10028603	987921	989934	+	RING/FYVE/PHD zinc finger superfamily protein	scaffold346	scaffold346	AT1G43770.2
FN	scaffold346-438191	14	1083228	1083228	14	Lus10028605	995357	997862	-	riboflavin kinase/FMN hydrolase	scaffold346	scaffold346	AT4G21470.1	ATFMN/FHY,FMN/FHY
FN	scaffold346-438191	14	1083228	1083228	14	Lus10028606	1001040	1002557	-		scaffold346	scaffold346	AT1G02290.1
FN	scaffold346-438191	14	1083228	1083228	14	Lus10028609	1011901	1014382	-	P-loop containing nucleoside triphosphate hydrolases superfamily protein	scaffold346	scaffold346	AT1G80380.1
FN	scaffold346-438191	14	1083228	1083228	14	Lus10028611	1019055	1019750	+	Dof-type zinc finger DNA-binding family protein	scaffold346	scaffold346	AT1G21340.1
FN	scaffold346-438191	14	1083228	1083228	14	Lus10028612	1020268	1023720	-	Leucine-rich repeat transmembrane protein kinase family protein	scaffold346	scaffold346	AT5G48940.1
FN	scaffold346-438191	14	1083228	1083228	14	Lus10028613	1030691	1033179	+	calmodulin-binding receptor-like cytoplasmic kinase 3	scaffold346	scaffold346	AT2G11520.1	CRCK3
FN	scaffold346-438191	14	1083228	1083228	14	Lus10028614	1034091	1036789	-	Major facilitator superfamily protein	scaffold346	scaffold346	AT1G71890.1	ATSUC5,SUC5
FN	scaffold346-438191	14	1083228	1083228	14	Lus10028615	1038483	1038986	-	sucrose-proton symporter 7	scaffold346	scaffold346	AT1G66570.1	ATSUC7,SUC7
FN	scaffold346-438191	14	1083228	1083228	14	Lus10028616	1039470	1042484	-	Major facilitator superfamily protein	scaffold346	scaffold346	AT1G71890.1	ATSUC5,SUC5
FN	scaffold346-438191	14	1083228	1083228	14	Lus10028617	1056844	1059040	-	Thioredoxin superfamily protein	scaffold346	scaffold346	AT1G21350.2
FN	scaffold346-438191	14	1083228	1083228	14	Lus10028618	1062420	1064364	+	glycolipid transfer protein 2	scaffold346	scaffold346	AT1G21360.1	GLTP2
FN	scaffold346-438191	14	1083228	1083228	14	Lus10028619	1064908	1068327	-	glycosyl hydrolase 9A1	scaffold346	scaffold346	AT5G49720.1	ATGH9A1,DEC,GH9A1,IRX2,KOR,KOR1,RSW2,TSD1
FN	scaffold346-438191	14	1083228	1083228	14	Lus10028620	1069637	1069855	-	pathogenesis-related family protein	scaffold346	scaffold346	AT1G78780.2
FN	scaffold346-438191	14	1083228	1083228	14	Lus10028621	1072729	1075561	-	Protein of unknown function (DUF300)	scaffold346	scaffold346	AT1G77220.1
FN	scaffold346-438191	14	1083228	1083228	14	Lus10028622	1077339	1080811	-	vacuolar protein sorting 45	scaffold346	scaffold346	AT1G77140.1	ATVPS45,VPS45
FN	scaffold346-438191	14	1083228	1083228	14	Lus10028623	1085020	1087749	+	plant glycogenin-like starch initiation protein 2	scaffold346	scaffold346	AT1G77130.1	GUX3,PGSIP2
FN	scaffold346-438191	14	1083228	1083228	14	Lus10028624	1088527	1090127	+	Uncharacterised protein family UPF0090	scaffold346	scaffold346	AT1G77122.1
FN	scaffold346-438191	14	1083228	1083228	14	Lus10028625	1098615	1100876	+	serine carboxypeptidase-like 42	scaffold346	scaffold346	AT5G42240.1	scpl42
FN	scaffold346-438191	14	1083228	1083228	14	Lus10028626	1102064	1104973	+	tracheary element differentiation-related 7	scaffold346	scaffold346	AT5G48920.1	TED7
FN	scaffold346-438191	14	1083228	1083228	14	Lus10028627	1106499	1108392	+	Plant stearoyl-acyl-carrier-protein desaturase family protein	scaffold346	scaffold346	AT1G43800.1
FN	scaffold346-438191	14	1083228	1083228	14	Lus10028628	1113447	1117381	-	cytochrome P450, family 87, subfamily A, polypeptide 2	scaffold346	scaffold346	AT1G12740.1	CYP87A2
FN	scaffold346-438191	14	1083228	1083228	14	Lus10028629	1124343	1125832	+	TBP-associated factor 13	scaffold346	scaffold346	AT1G02680.1	TAF13
FN	scaffold346-438191	14	1083228	1083228	14	Lus10028630	1126259	1131971	-	global transcription factor group A2	scaffold346	scaffold346	AT4G08350.1	GTA02,GTA2
FN	scaffold346-438191	14	1083228	1083228	14	Lus10028631	1137610	1139580	+	Peroxidase superfamily protein	scaffold346	scaffold346	AT1G77100.1
FN	scaffold346-438191	14	1083228	1083228	14	Lus10028632	1140350	1142409	+	Exostosin family protein	scaffold346	scaffold346	AT1G21480.1
FN	scaffold346-438191	14	1083228	1083228	14	Lus10028633	1142793	1144313	-	Mog1/PsbP/DUF1795-like photosystem II reaction center PsbP family protein	scaffold346	scaffold346	AT1G77090.1
FN	scaffold346-438191	14	1083228	1083228	14	Lus10028634	1149536	1151474	+	Nodulin MtN3 family protein	scaffold346	scaffold346	AT1G21460.1
FN	scaffold346-438191	14	1083228	1083228	14	Lus10028635	1153394	1156385	+	SEUSS transcriptional co-regulator	scaffold346	scaffold346	AT1G43850.1	SEU
FN	scaffold346-438191	14	1083228	1083228	14	Lus10028636	1157736	1160725	+	Phosphatidate cytidylyltransferase family protein	scaffold346	scaffold346	AT4G26770.1
FN	scaffold346-438191	14	1083228	1083228	14	Lus10028637	1161752	1164754	+	Polynucleotidyl transferase, ribonuclease H-like superfamily protein	scaffold346	scaffold346	AT5G25800.1
FN	scaffold346-438191	14	1083228	1083228	14	Lus10028638	1168234	1169472	+	myb domain protein 52	scaffold346	scaffold346	AT1G17950.1	ATMYB52,BW52,MYB52
FN	scaffold346-438191	14	1083228	1083228	14	Lus10028639	1171345	1174215	+	NB-ARC domain-containing disease resistance protein	scaffold346	scaffold346	AT3G07040.1	RPM1,RPS3
FN	scaffold346-438191	14	1083228	1083228	14	Lus10028640	1175313	1176702	+	plantacyanin	scaffold346	scaffold346	AT2G02850.1	ARPN
FN	scaffold687_123666	14	16811898	16811898	14	Lus10017938	16909586	16911706	-		scaffold687	scaffold687	AT3G15095.1
FN	scaffold687_123666	14	16811898	16811898	14	Lus10017939	16906216	16908342	-	Lactate/malate dehydrogenase family protein	scaffold687	scaffold687	AT1G53240.1	mMDH1
FN	scaffold687_123666	14	16811898	16811898	14	Lus10017940	16904321	16904997	+	Pollen Ole e 1 allergen and extensin family protein	scaffold687	scaffold687	AT1G29140.1
FN	scaffold687_123666	14	16811898	16811898	14	Lus10017941	16899742	16903158	+	protein serine/threonine kinases;ATP binding;catalytics	scaffold687	scaffold687	AT3G51270.1
FN	scaffold687_123666	14	16811898	16811898	14	Lus10017942	16898379	16899184	-		scaffold687	scaffold687	AT5G53045.1
FN	scaffold687_123666	14	16811898	16811898	14	Lus10017943	16895541	16898119	+	Galactosyltransferase family protein	scaffold687	scaffold687	AT1G53290.1
FN	scaffold687_123666	14	16811898	16811898	14	Lus10017944	16892368	16894475	+	sequence-specific DNA binding transcription factors;sequence-specific DNA binding	scaffold687	scaffold687	AT3G18380.1
FN	scaffold687_123666	14	16811898	16811898	14	Lus10017945	16889269	16890901	-	multiprotein bridging factor 1B	scaffold687	scaffold687	AT3G58680.1	ATMBF1B,MBF1B
FN	scaffold687_123666	14	16811898	16811898	14	Lus10017947	16883870	16884271	+	Octicosapeptide/Phox/Bem1p family protein	scaffold687	scaffold687	AT5G63130.1
FN	scaffold687_123666	14	16811898	16811898	14	Lus10017948	16878152	16881012	-	plant intracellular ras group-related LRR 9	scaffold687	scaffold687	AT3G11330.1	PIRL9
FN	scaffold687_123666	14	16811898	16811898	14	Lus10017949	16874765	16877547	+	MATE efflux family protein	scaffold687	scaffold687	AT5G52450.1
FN	scaffold687_123666	14	16811898	16811898	14	Lus10017950	16869641	16872723	-	ubiquitin-associated (UBA)/TS-N domain-containing protein / octicosapeptide/Phox/Bemp1 (PB1) domain-containing protein	scaffold687	scaffold687	AT4G24690.1
FN	scaffold687_123666	14	16811898	16811898	14	Lus10017951	16868567	16869010	-		scaffold687	scaffold687	AT4G24700.1
FN	scaffold687_123666	14	16811898	16811898	14	Lus10017952	16866994	16867290	+	accelerated cell death 2 (ACD2)	scaffold687	scaffold687	AT4G37000.1	ACD2,ATRCCR
FN	scaffold687_123666	14	16811898	16811898	14	Lus10017953	16863716	16866294	-	Leucine-rich repeat transmembrane protein kinase	scaffold687	scaffold687	AT1G53430.1
FN	scaffold687_123666	14	16811898	16811898	14	Lus10017956	16855922	16858960	-	Drought-responsive family protein	scaffold687	scaffold687	AT5G26990.1
FN	scaffold687_123666	14	16811898	16811898	14	Lus10017957	16849522	16854899	+	RAB GTPase homolog E1B	scaffold687	scaffold687	AT4G20360.1	ATRAB8D,ATRABE1B,RABE1b
FN	scaffold687_123666	14	16811898	16811898	14	Lus10017958	16845369	16847174	+	Ribosomal protein L19 family protein	scaffold687	scaffold687	AT4G11630.1
FN	scaffold687_123666	14	16811898	16811898	14	Lus10017960	16838455	16839177	-	Calcineurin-like metallo-phosphoesterase superfamily protein	scaffold687	scaffold687	AT4G24730.4
FN	scaffold687_123666	14	16811898	16811898	14	Lus10017961	16832500	16834268	-	cytochrome P450, family 71, subfamily A, polypeptide 25	scaffold687	scaffold687	AT3G48280.1	CYP71A25
FN	scaffold687_123666	14	16811898	16811898	14	Lus10017962	16829877	16831446	-	chloroplast RNA-binding protein 31B	scaffold687	scaffold687	AT5G50250.1	CP31B
FN	scaffold687_123666	14	16811898	16811898	14	Lus10017963	16826426	16828276	-	Leucine-rich repeat protein kinase family protein	scaffold687	scaffold687	AT2G31880.1	EVR,SOBIR1
FN	scaffold687_123666	14	16811898	16811898	14	Lus10017964	16818001	16821557	-	MATE efflux family protein	scaffold687	scaffold687	AT2G21340.1
FN	scaffold687_123666	14	16811898	16811898	14	Lus10017965	16815104	16816461	+	RNA-binding CRS1 / YhbY (CRM) domain protein	scaffold687	scaffold687	AT2G21350.1
FN	scaffold687_123666	14	16811898	16811898	14	Lus10017967	16811689	16813592	+	xylulose kinase-1	scaffold687	scaffold687	AT2G21370.1	XK-1,XK1
FN	scaffold687_123666	14	16811898	16811898	14	Lus10017968	16789571	16810962	+	snRNA activating complex family protein	scaffold687	scaffold687	AT1G28560.2	SRD2
FN	scaffold687_123666	14	16811898	16811898	14	Lus10017969	16794348	16806612	-	Kinesin motor family protein	scaffold687	scaffold687	AT4G39050.1
FN	scaffold687_123666	14	16811898	16811898	14	Lus10017970	16787138	16788482	+	AP2/B3-like transcriptional factor family protein	scaffold687	scaffold687	AT3G18990.1	REM39,VRN1
FN	scaffold687_123666	14	16811898	16811898	14	Lus10017971	16783320	16785949	+	Major facilitator superfamily protein	scaffold687	scaffold687	AT1G80530.1
FN	scaffold687_123666	14	16811898	16811898	14	Lus10017972	16777954	16780259	+	AAA-type ATPase family protein	scaffold687	scaffold687	AT1G45000.1
FN	scaffold687_123666	14	16811898	16811898	14	Lus10017973	16772031	16775525	-	SNF2 domain-containing protein / helicase domain-containing protein	scaffold687	scaffold687	AT2G16390.1	CHR35,DMS1,DRD1
FN	scaffold687_123666	14	16811898	16811898	14	Lus10017974	16770214	16770645	-	photosystem I subunit G	scaffold687	scaffold687	AT1G55670.1	PSAG
FN	scaffold687_123666	14	16811898	16811898	14	Lus10017975	16767467	16769725	+	alpha/beta-Hydrolases superfamily protein	scaffold687	scaffold687	AT2G42690.1
FN	scaffold687_123666	14	16811898	16811898	14	Lus10017976	16764604	16766620	+	myo-inositol monophosphatase like 2	scaffold687	scaffold687	AT4G39120.1	HISN7,IMPL2
FN	scaffold687_123666	14	16811898	16811898	14	Lus10017977	16763128	16764061	+	Dehydrin family protein	scaffold687	scaffold687	AT5G66400.1	ATDI8,RAB18
FN	scaffold687_123666	14	16811898	16811898	14	Lus10017978	16759671	16761835	+	RING/U-box superfamily protein	scaffold687	scaffold687	AT4G39140.1
FN	scaffold687_123666	14	16811898	16811898	14	Lus10017979	16751352	16752419	+		scaffold687	scaffold687	AT2G16385.1
FN	scaffold687_123666	14	16811898	16811898	14	Lus10017980	16745602	16748051	+	DNAJ heat shock N-terminal domain-containing protein	scaffold687	scaffold687	AT4G39150.1
FN	scaffold687_123666	14	16811898	16811898	14	Lus10017981	16741804	16743180	-	Nucleotide-diphospho-sugar transferase family protein	scaffold687	scaffold687	AT1G14590.1
FN	scaffold687_123666	14	16811898	16811898	14	Lus10017982	16732591	16737749	-	Nucleotide-diphospho-sugar transferase family protein	scaffold687	scaffold687	AT1G14590.1
FN	scaffold687_123666	14	16811898	16811898	14	Lus10017983	16720402	16726362	-	Stabilizer of iron transporter SufD / Polynucleotidyl transferase	scaffold687	scaffold687	AT1G48410.1	AGO1
FN	scaffold687_123666	14	16811898	16811898	14	Lus10017984	16714636	16719721	-	sucrose synthase 6	scaffold687	scaffold687	AT1G73370.1	ATSUS6,SUS6
FN	scaffold687_123666	14	16811898	16811898	14	Lus10017985	16712380	16714167	-	binding	scaffold687	scaffold687	AT4G27750.1	ISI1
FN	scaffold687_123666	14	16811898	16811898	14	Lus10017986	16709432	16712165	+	Rhodanese/Cell cycle control phosphatase superfamily protein	scaffold687	scaffold687	AT1G17850.2
FN	scaffold687_121617	14	16813947	16813947	14	Lus10017938	16909586	16911706	-		scaffold687	scaffold687	AT3G15095.1
FN	scaffold687_121617	14	16813947	16813947	14	Lus10017939	16906216	16908342	-	Lactate/malate dehydrogenase family protein	scaffold687	scaffold687	AT1G53240.1	mMDH1
FN	scaffold687_121617	14	16813947	16813947	14	Lus10017940	16904321	16904997	+	Pollen Ole e 1 allergen and extensin family protein	scaffold687	scaffold687	AT1G29140.1
FN	scaffold687_121617	14	16813947	16813947	14	Lus10017941	16899742	16903158	+	protein serine/threonine kinases;ATP binding;catalytics	scaffold687	scaffold687	AT3G51270.1
FN	scaffold687_121617	14	16813947	16813947	14	Lus10017942	16898379	16899184	-		scaffold687	scaffold687	AT5G53045.1
FN	scaffold687_121617	14	16813947	16813947	14	Lus10017943	16895541	16898119	+	Galactosyltransferase family protein	scaffold687	scaffold687	AT1G53290.1
FN	scaffold687_121617	14	16813947	16813947	14	Lus10017944	16892368	16894475	+	sequence-specific DNA binding transcription factors;sequence-specific DNA binding	scaffold687	scaffold687	AT3G18380.1
FN	scaffold687_121617	14	16813947	16813947	14	Lus10017945	16889269	16890901	-	multiprotein bridging factor 1B	scaffold687	scaffold687	AT3G58680.1	ATMBF1B,MBF1B
FN	scaffold687_121617	14	16813947	16813947	14	Lus10017947	16883870	16884271	+	Octicosapeptide/Phox/Bem1p family protein	scaffold687	scaffold687	AT5G63130.1
FN	scaffold687_121617	14	16813947	16813947	14	Lus10017948	16878152	16881012	-	plant intracellular ras group-related LRR 9	scaffold687	scaffold687	AT3G11330.1	PIRL9
FN	scaffold687_121617	14	16813947	16813947	14	Lus10017949	16874765	16877547	+	MATE efflux family protein	scaffold687	scaffold687	AT5G52450.1
FN	scaffold687_121617	14	16813947	16813947	14	Lus10017950	16869641	16872723	-	ubiquitin-associated (UBA)/TS-N domain-containing protein / octicosapeptide/Phox/Bemp1 (PB1) domain-containing protein	scaffold687	scaffold687	AT4G24690.1
FN	scaffold687_121617	14	16813947	16813947	14	Lus10017951	16868567	16869010	-		scaffold687	scaffold687	AT4G24700.1
FN	scaffold687_121617	14	16813947	16813947	14	Lus10017952	16866994	16867290	+	accelerated cell death 2 (ACD2)	scaffold687	scaffold687	AT4G37000.1	ACD2,ATRCCR
FN	scaffold687_121617	14	16813947	16813947	14	Lus10017953	16863716	16866294	-	Leucine-rich repeat transmembrane protein kinase	scaffold687	scaffold687	AT1G53430.1
FN	scaffold687_121617	14	16813947	16813947	14	Lus10017956	16855922	16858960	-	Drought-responsive family protein	scaffold687	scaffold687	AT5G26990.1
FN	scaffold687_121617	14	16813947	16813947	14	Lus10017957	16849522	16854899	+	RAB GTPase homolog E1B	scaffold687	scaffold687	AT4G20360.1	ATRAB8D,ATRABE1B,RABE1b
FN	scaffold687_121617	14	16813947	16813947	14	Lus10017958	16845369	16847174	+	Ribosomal protein L19 family protein	scaffold687	scaffold687	AT4G11630.1
FN	scaffold687_121617	14	16813947	16813947	14	Lus10017960	16838455	16839177	-	Calcineurin-like metallo-phosphoesterase superfamily protein	scaffold687	scaffold687	AT4G24730.4
FN	scaffold687_121617	14	16813947	16813947	14	Lus10017961	16832500	16834268	-	cytochrome P450, family 71, subfamily A, polypeptide 25	scaffold687	scaffold687	AT3G48280.1	CYP71A25
FN	scaffold687_121617	14	16813947	16813947	14	Lus10017962	16829877	16831446	-	chloroplast RNA-binding protein 31B	scaffold687	scaffold687	AT5G50250.1	CP31B
FN	scaffold687_121617	14	16813947	16813947	14	Lus10017963	16826426	16828276	-	Leucine-rich repeat protein kinase family protein	scaffold687	scaffold687	AT2G31880.1	EVR,SOBIR1
FN	scaffold687_121617	14	16813947	16813947	14	Lus10017964	16818001	16821557	-	MATE efflux family protein	scaffold687	scaffold687	AT2G21340.1
FN	scaffold687_121617	14	16813947	16813947	14	Lus10017965	16815104	16816461	+	RNA-binding CRS1 / YhbY (CRM) domain protein	scaffold687	scaffold687	AT2G21350.1
FN	scaffold687_121617	14	16813947	16813947	14	Lus10017967	16811689	16813592	+	xylulose kinase-1	scaffold687	scaffold687	AT2G21370.1	XK-1,XK1
FN	scaffold687_121617	14	16813947	16813947	14	Lus10017968	16789571	16810962	+	snRNA activating complex family protein	scaffold687	scaffold687	AT1G28560.2	SRD2
FN	scaffold687_121617	14	16813947	16813947	14	Lus10017969	16794348	16806612	-	Kinesin motor family protein	scaffold687	scaffold687	AT4G39050.1
FN	scaffold687_121617	14	16813947	16813947	14	Lus10017970	16787138	16788482	+	AP2/B3-like transcriptional factor family protein	scaffold687	scaffold687	AT3G18990.1	REM39,VRN1
FN	scaffold687_121617	14	16813947	16813947	14	Lus10017971	16783320	16785949	+	Major facilitator superfamily protein	scaffold687	scaffold687	AT1G80530.1
FN	scaffold687_121617	14	16813947	16813947	14	Lus10017972	16777954	16780259	+	AAA-type ATPase family protein	scaffold687	scaffold687	AT1G45000.1
FN	scaffold687_121617	14	16813947	16813947	14	Lus10017973	16772031	16775525	-	SNF2 domain-containing protein / helicase domain-containing protein	scaffold687	scaffold687	AT2G16390.1	CHR35,DMS1,DRD1
FN	scaffold687_121617	14	16813947	16813947	14	Lus10017974	16770214	16770645	-	photosystem I subunit G	scaffold687	scaffold687	AT1G55670.1	PSAG
FN	scaffold687_121617	14	16813947	16813947	14	Lus10017975	16767467	16769725	+	alpha/beta-Hydrolases superfamily protein	scaffold687	scaffold687	AT2G42690.1
FN	scaffold687_121617	14	16813947	16813947	14	Lus10017976	16764604	16766620	+	myo-inositol monophosphatase like 2	scaffold687	scaffold687	AT4G39120.1	HISN7,IMPL2
FN	scaffold687_121617	14	16813947	16813947	14	Lus10017977	16763128	16764061	+	Dehydrin family protein	scaffold687	scaffold687	AT5G66400.1	ATDI8,RAB18
FN	scaffold687_121617	14	16813947	16813947	14	Lus10017978	16759671	16761835	+	RING/U-box superfamily protein	scaffold687	scaffold687	AT4G39140.1
FN	scaffold687_121617	14	16813947	16813947	14	Lus10017979	16751352	16752419	+		scaffold687	scaffold687	AT2G16385.1
FN	scaffold687_121617	14	16813947	16813947	14	Lus10017980	16745602	16748051	+	DNAJ heat shock N-terminal domain-containing protein	scaffold687	scaffold687	AT4G39150.1
FN	scaffold687_121617	14	16813947	16813947	14	Lus10017981	16741804	16743180	-	Nucleotide-diphospho-sugar transferase family protein	scaffold687	scaffold687	AT1G14590.1
FN	scaffold687_121617	14	16813947	16813947	14	Lus10017982	16732591	16737749	-	Nucleotide-diphospho-sugar transferase family protein	scaffold687	scaffold687	AT1G14590.1
FN	scaffold687_121617	14	16813947	16813947	14	Lus10017983	16720402	16726362	-	Stabilizer of iron transporter SufD / Polynucleotidyl transferase	scaffold687	scaffold687	AT1G48410.1	AGO1
FN	scaffold687_121617	14	16813947	16813947	14	Lus10017984	16714636	16719721	-	sucrose synthase 6	scaffold687	scaffold687	AT1G73370.1	ATSUS6,SUS6
FN	scaffold687_121617	14	16813947	16813947	14	Lus10017985	16712380	16714167	-	binding	scaffold687	scaffold687	AT4G27750.1	ISI1
FY	Marker2603286	3	6573623	6574023	3	Lus10040730	6473868	6475607	+	NAD(P)-binding Rossmann-fold superfamily protein	scaffold156	scaffold156a	AT2G29260.1
FY	Marker2603286	3	6573623	6574023	3	Lus10040731	6476394	6477616	+	NAD(P)-binding Rossmann-fold superfamily protein	scaffold156	scaffold156a	AT5G06060.1
FY	Marker2603286	3	6573623	6574023	3	Lus10040732	6478457	6479979	+	NAD(P)-binding Rossmann-fold superfamily protein	scaffold156	scaffold156a	AT5G06060.1
FY	Marker2603286	3	6573623	6574023	3	Lus10040733	6481289	6483165	+	NAD(P)-binding Rossmann-fold superfamily protein	scaffold156	scaffold156a	AT5G06060.1
FY	Marker2603286	3	6573623	6574023	3	Lus10040734	6483920	6486318	-	GRAS family transcription factor	scaffold156	scaffold156a	AT5G41920.1
FY	Marker2603286	3	6573623	6574023	3	Lus10040735	6488409	6489651	+	NAD(P)-binding Rossmann-fold superfamily protein	scaffold156	scaffold156a	AT5G06060.1
FY	Marker2603286	3	6573623	6574023	3	Lus10040736	6492182	6493369	+	NAD(P)-binding Rossmann-fold superfamily protein	scaffold156	scaffold156a	AT5G06060.1
FY	Marker2603286	3	6573623	6574023	3	Lus10040737	6493807	6495111	+	senescence-associated gene 13	scaffold156	scaffold156a	AT2G29350.1	SAG13
FY	Marker2603286	3	6573623	6574023	3	Lus10040738	6499399	6501180	+	highly ABA-induced PP2C gene 2	scaffold156	scaffold156a	AT1G07430.1	HAI2
FY	Marker2603286	3	6573623	6574023	3	Lus10040739	6501938	6504120	-	sterol 4-alpha-methyl-oxidase 2-2	scaffold156	scaffold156a	AT2G29390.3	ATSMO2,SMO2-2
FY	Marker2603286	3	6573623	6574023	3	Lus10040740	6506520	6510002	+	myosin heavy chain-related	scaffold156	scaffold156a	AT5G59210.1
FY	Marker2603286	3	6573623	6574023	3	Lus10040741	6510896	6512370	-	Bifunctional inhibitor/lipid-transfer protein/seed storage 2S albumin superfamily protein	scaffold156	scaffold156a	AT3G22142.1
FY	Marker2603286	3	6573623	6574023	3	Lus10040742	6512975	6515992	-	type one serine/threonine protein phosphatase 2	scaffold156	scaffold156a	AT5G59160.1	PPO,TOPP2
FY	Marker2603286	3	6573623	6574023	3	Lus10040743	6517433	6519686	-	Protein kinase superfamily protein	scaffold156	scaffold156a	AT5G16810.1
FY	Marker2603286	3	6573623	6574023	3	Lus10040744	6520988	6522169	+	metal tolerance protein B1	scaffold156	scaffold156a	AT2G29410.1	ATMTPB1,MTPB1
FY	Marker2603286	3	6573623	6574023	3	Lus10040745	6522622	6523728	-	RAB GTPase homolog A2B	scaffold156	scaffold156a	AT1G07410.1	ATRAB-A2B,ATRABA2B,RAB-A2B,RABA2b
FY	Marker2603286	3	6573623	6574023	3	Lus10040746	6526852	6527834	+	BTB/POZ domain-containing protein	scaffold156	scaffold156a	AT5G59140.1
FY	Marker2603286	3	6573623	6574023	3	Lus10040747	6528687	6531106	+	subtilase family protein	scaffold156	scaffold156a	AT5G59190.1
FY	Marker2603286	3	6573623	6574023	3	Lus10040748	6531974	6533038	-	ubiquitin-conjugating enzyme 23	scaffold156	scaffold156a	AT2G16920.1	PFU2,UBC23
FY	Marker2603286	3	6573623	6574023	3	Lus10040749	6533712	6538303	+	Subtilase family protein	scaffold156	scaffold156a	AT5G58840.1
FY	Marker2603286	3	6573623	6574023	3	Lus10040750	6539549	6542695	+	subtilase 4.13	scaffold156	scaffold156a	AT5G59120.1	ATSBT4.13,SBT4.13
FY	Marker2603286	3	6573623	6574023	3	Lus10040751	6543757	6549918	+	Subtilisin-like serine endopeptidase family protein	scaffold156	scaffold156a	AT5G59100.1
FY	Marker2603286	3	6573623	6574023	3	Lus10040752	6550338	6555263	-	Coatomer, alpha subunit	scaffold156	scaffold156a	AT1G62020.1
FY	Marker2603286	3	6573623	6574023	3	Lus10040753	6556385	6558291	-	Cytidine/deoxycytidylate deaminase family protein	scaffold156	scaffold156a	AT5G24670.1
FY	Marker2603286	3	6573623	6574023	3	Lus10040754	6560691	6561530	+	AT hook motif-containing protein	scaffold156	scaffold156a	AT5G54930.1
FY	Marker2603286	3	6573623	6574023	3	Lus10040755	6562675	6566335	-		scaffold156	scaffold156a	AT5G54920.2
FY	Marker2603286	3	6573623	6574023	3	Lus10040756	6568216	6569185	+	Pentatricopeptide repeat (PPR) superfamily protein	scaffold156	scaffold156a	AT3G46870.1
FY	Marker2603286	3	6573623	6574023	3	Lus10040757	6570223	6572805	-	UDP-Glycosyltransferase superfamily protein	scaffold156	scaffold156a	AT5G59070.1
FY	Marker2603286	3	6573623	6574023	3	Lus10040758	6573422	6573643	+	Mitochondrial outer membrane translocase complex, subunit Tom7	scaffold156	scaffold156a	AT5G41685.1
FY	Marker2603286	3	6573623	6574023	3	Lus10040760	6575994	6577522	-	F-box/RNI-like superfamily protein	scaffold156	scaffold156a	AT1G13570.1
FY	Marker2603286	3	6573623	6574023	3	Lus10040761	6585047	6585847	+	glutathione S-transferase tau 7	scaffold156	scaffold156a	AT2G29420.1	ATGSTU7,GST25,GSTU7
FY	Marker2603286	3	6573623	6574023	3	Lus10040762	6586368	6586688	+	glutathione S-transferase tau 7	scaffold156	scaffold156a	AT2G29420.1	ATGSTU7,GST25,GSTU7
FY	Marker2603286	3	6573623	6574023	3	Lus10040763	6586761	6587159	+	glutathione S-transferase TAU 8	scaffold156	scaffold156a	AT3G09270.1	ATGSTU8,GSTU8
FY	Marker2603286	3	6573623	6574023	3	Lus10040764	6587548	6589931	+	glutathione S-transferase tau 7	scaffold156	scaffold156a	AT2G29420.1	ATGSTU7,GST25,GSTU7
FY	Marker2603286	3	6573623	6574023	3	Lus10040765	6591134	6591394	+	glutathione S-transferase tau 7	scaffold156	scaffold156a	AT2G29420.1	ATGSTU7,GST25,GSTU7
FY	Marker2603286	3	6573623	6574023	3	Lus10040766	6593563	6597473	-	Ribosomal protein L36e family protein	scaffold156	scaffold156a	AT3G53740.2
FY	Marker2603286	3	6573623	6574023	3	Lus10040767	6598385	6599047	-	telomerase activator1	scaffold156	scaffold156a	AT3G09290.1	TAC1
FY	Marker2603286	3	6573623	6574023	3	Lus10040768	6601384	6603932	-	plastid transcriptionally active 16	scaffold156	scaffold156a	AT3G46780.1	PTAC16
FY	Marker2603286	3	6573623	6574023	3	Lus10040769	6605226	6608694	+	Transcription factor IIA, alpha/beta subunit	scaffold156	scaffold156a	AT1G07470.1
FY	Marker2603286	3	6573623	6574023	3	Lus10040770	6609407	6610069	-		scaffold156	scaffold156a	AT1G07476.1
FY	Marker2603286	3	6573623	6574023	3	Lus10040771	6611446	6612771	+	Major facilitator superfamily protein	scaffold156	scaffold156a	AT5G59250.1
FY	Marker2603286	3	6573623	6574023	3	Lus10040772	6612974	6614436	+	Major facilitator superfamily protein	scaffold156	scaffold156a	AT5G59250.1
FY	Marker2603286	3	6573623	6574023	3	Lus10040773	6614722	6616749	-	Concanavalin A-like lectin protein kinase family protein	scaffold156	scaffold156a	AT3G53810.1
FY	Marker2603286	3	6573623	6574023	3	Lus10040774	6626573	6628630	-	Concanavalin A-like lectin protein kinase family protein	scaffold156	scaffold156a	AT3G53810.1
FY	Marker2603286	3	6573623	6574023	3	Lus10040775	6629950	6632377	+	translocon at the outer envelope membrane of chloroplasts 75-III	scaffold156	scaffold156a	AT3G46740.1	MAR1,TOC75-III
FY	Marker2603286	3	6573623	6574023	3	Lus10040776	6633531	6635352	-	Pentatricopeptide repeat (PPR) superfamily protein	scaffold156	scaffold156a	AT1G11290.1	CRR22
FY	Marker2603286	3	6573623	6574023	3	Lus10040777	6635797	6637786	-	Chaperone DnaJ-domain superfamily protein	scaffold156	scaffold156a	AT5G59610.1
FY	Marker2603286	3	6573623	6574023	3	Lus10040778	6638142	6638540	+	Tetratricopeptide repeat (TPR)-like superfamily protein	scaffold156	scaffold156a	AT5G59600.1
FY	Marker2603286	3	6573623	6574023	3	Lus10040779	6639124	6639537	+	Tetratricopeptide repeat (TPR)-like superfamily protein	scaffold156	scaffold156a	AT5G59600.1
FY	Marker2603286	3	6573623	6574023	3	Lus10040780	6641229	6641837	-	Homeodomain-like superfamily protein	scaffold156	scaffold156a	AT3G46640.1	LUX,PCL1
FY	Marker2603286	3	6573623	6574023	3	Lus10040781	6645496	6646103	+		scaffold156	scaffold156a	AT2G29180.1
FY	Marker2603286	3	6573623	6574023	3	Lus10040782	6647589	6651909	-	pumilio 2	scaffold156	scaffold156a	AT2G29190.1	APUM2,PUM2
FY	Marker2603286	3	6573623	6574023	3	Lus10040783	6665412	6666215	+	zinc finger (C3HC4-type RING finger) family protein	scaffold156	scaffold156a	AT5G59550.1
FY	Marker1722134	13	10603161	10603485	13	Lus10032825	10531935	10532192	-	ribulose-bisphosphate carboxylases	scaffold127	scaffold127	ATCG00490.1
FY	Marker1722134	13	10603161	10603485	13	Lus10032826	10532966	10533391	+	ATP synthase subunit beta	scaffold127	scaffold127	ATCG00480.1
FY	Marker1722134	13	10603161	10603485	13	Lus10032827	10533524	10534480	+	ATP synthase subunit beta	scaffold127	scaffold127	ATCG00480.1
FY	Marker1722134	13	10603161	10603485	13	Lus10032829	10581886	10591491	+	phosphoglucan, water dikinase	scaffold127	scaffold127	AT4G24450.1	ATGWD2,GWD3,PWD
FY	Marker1722134	13	10603161	10603485	13	Lus10032830	10599812	10613138	+	ubiquitin-protein ligase 1	scaffold127	scaffold127	AT1G55860.2	UPL1
FY	Marker1722134	13	10603161	10603485	13	Lus10032833	10626163	10634593	-	Golgi-body localisation protein domain ;RNA pol II promoter Fmp27 protein domain	scaffold127	scaffold127	AT1G58250.1	SAB
FY	Marker1722134	13	10603161	10603485	13	Lus10032834	10634891	10637550	-	Golgi-body localisation protein domain ;RNA pol II promoter Fmp27 protein domain	scaffold127	scaffold127	AT1G58250.2	SAB
FY	Marker1722134	13	10603161	10603485	13	Lus10032835	10646378	10653669	+	alpha-soluble NSF attachment protein 2	scaffold127	scaffold127	AT3G56190.1	ALPHA-SNAP2,ASNAP
FY	Marker1722134	13	10603161	10603485	13	Lus10032836	10664039	10664915	-	S-locus lectin protein kinase family protein	scaffold127	scaffold127	AT4G21390.1	B120
FY	Marker1722134	13	10603161	10603485	13	Lus10032838	10688560	10690514	+	Plant transposase (Ptta/En/Spm family)	scaffold127	scaffold127	AT1G40087.1
FY	Marker1722134	13	10603161	10603485	13	Lus10032839	10693681	10696414	+	GATA-type zinc finger protein with TIFY domain	scaffold127	scaffold127	AT4G24470.3	GATA25,TIFY1,ZIM
HC	Lu10-21552161	4	4609469	4609469	4	Lus10012089	4707263	4708708	+	GRAS family transcription factor	scaffold326	scaffold326b	AT4G37650.1	SGR7,SHR
HC	Lu10-21552161	4	4609469	4609469	4	Lus10002458	4632231	4633393	-	calcium ATPase 2	scaffold64	scaffold64	AT4G37640.1	ACA2
HC	Lu10-21552161	4	4609469	4609469	4	Lus10002459	4626496	4631840	+	ARM repeat superfamily protein	scaffold64	scaffold64	AT1G64960.1
HC	Lu10-21552161	4	4609469	4609469	4	Lus10002461	4586835	4588531	-		scaffold64	scaffold64	AT3G48200.1
HC	Lu10-21552161	4	4609469	4609469	4	Lus10002462	4582431	4582904	+	formin homolog 6	scaffold64	scaffold64	AT5G67470.1	ATFH6,FH6
HC	Lu10-21552161	4	4609469	4609469	4	Lus10002463	4581769	4582399	+	formin homolog 6	scaffold64	scaffold64	AT5G67470.1	ATFH6,FH6
HC	Lu10-21552161	4	4609469	4609469	4	Lus10002464	4580410	4580793	+	formin homolog 6	scaffold64	scaffold64	AT5G67470.1	ATFH6,FH6
HC	Lu10-21552161	4	4609469	4609469	4	Lus10002466	4551463	4552278	-	O-Glycosyl hydrolases family 17 protein	scaffold64	scaffold64	AT5G67460.1
HC	Lu10-21552161	4	4609469	4609469	4	Lus10002468	4530150	4531862	+	Acyl-CoA N-acyltransferases (NAT) superfamily protein	scaffold64	scaffold64	AT2G23060.1
HC	Lu7-6577527	7	5834429	5834429	7	Lus10035446	5741304	5748535	-	ARM repeat superfamily protein	scaffold151	scaffold151b	AT4G23540.1
HC	Lu7-6577527	7	5834429	5834429	7	Lus10035450	5782736	5789401	-	villin 2	scaffold151	scaffold151b	AT2G41740.1	ATVLN2,VLN2
HC	Lu7-6577527	7	5834429	5834429	7	Lus10035451	5793751	5795833	-	Protein of unknown function, DUF642	scaffold151	scaffold151b	AT2G41810.1
HC	Lu7-6577527	7	5834429	5834429	7	Lus10035452	5799834	5800100	+	UDP-Glycosyltransferase superfamily protein	scaffold151	scaffold151b	AT3G22250.1
HC	Lu7-6577527	7	5834429	5834429	7	Lus10035453	5800342	5801232	-	non-intrinsic ABC protein 3	scaffold151	scaffold151b	AT1G67940.1	ATNAP3,AtSTAR1,NAP3
HC	Lu7-6577527	7	5834429	5834429	7	Lus10035454	5801954	5802211	-	copper ion binding	scaffold151	scaffold151b	AT4G05400.1
HC	Lu7-6577527	7	5834429	5834429	7	Lus10035455	5811878	5812096	-		scaffold151	scaffold151b	AT3G57450.1
HC	Lu7-6577527	7	5834429	5834429	7	Lus10035456	5821530	5823043	-	AGAMOUS-like 62	scaffold151	scaffold151b	AT5G60440.1	AGL62
HC	Lu7-6577527	7	5834429	5834429	7	Lus10035458	5854450	5857553	+	Protein of unknown function (DUF288)	scaffold151	scaffold151b	AT2G41770.1
HC	Lu7-6577527	7	5834429	5834429	7	Lus10035459	5870733	5872439	+	GLN phosphoribosyl pyrophosphate amidotransferase 2	scaffold151	scaffold151b	AT4G34740.1	ASE2,ATASE2,ATPURF2,CIA1
HC	Lu7-6577527	7	5834429	5834429	7	Lus10035460	5874791	5877729	-	FMN-linked oxidoreductases superfamily protein	scaffold151	scaffold151b	AT4G38890.1
HC	Lu7-6577527	7	5834429	5834429	7	Lus10035461	5878463	5879244	+		scaffold151	scaffold151b	AT5G44150.1
HC	Lu7-6577527	7	5834429	5834429	7	Lus10035462	5880230	5882305	-	basic pentacysteine 4	scaffold151	scaffold151b	AT2G21240.1	ATBPC4,BBR,BPC4
HC	Lu12-5267706	12	5160897	5160897	12	Lus10018279	5060419	5062636	+	Pentatricopeptide repeat (PPR) superfamily protein	scaffold163	scaffold163	AT5G28460.1
HC	Lu12-5267706	12	5160897	5160897	12	Lus10018280	5063526	5068873	+	Haloacid dehalogenase-like hydrolase (HAD) superfamily protein	scaffold163	scaffold163	AT5G45170.1
HC	Lu12-5267706	12	5160897	5160897	12	Lus10018281	5069319	5070756	-	Root hair defective 3 GTP-binding protein (RHD3)	scaffold163	scaffold163	AT5G45160.1
HC	Lu12-5267706	12	5160897	5160897	12	Lus10018282	5079916	5085274	-	Root hair defective 3 GTP-binding protein (RHD3)	scaffold163	scaffold163	AT5G45160.1
HC	Lu12-5267706	12	5160897	5160897	12	Lus10018283	5092697	5092981	-	Homeodomain-like superfamily protein	scaffold163	scaffold163	AT2G35640.1
HC	Lu12-5267706	12	5160897	5160897	12	Lus10018284	5096436	5097816	-	40s ribosomal protein SA B	scaffold163	scaffold163	AT3G04770.2	RPSAb
HC	Lu12-5267706	12	5160897	5160897	12	Lus10018285	5099798	5101952	+	RAB homolog 1	scaffold163	scaffold163	AT5G45130.1	ATRAB-F2A,ATRAB5A,ATRABF2A,RAB-F2A,RAB5A,RABF2A,RHA1
HC	Lu12-5267706	12	5160897	5160897	12	Lus10018286	5102851	5104380	-	Eukaryotic aspartyl protease family protein	scaffold163	scaffold163	AT5G45120.1
HC	Lu12-5267706	12	5160897	5160897	12	Lus10018287	5106509	5108676	-	TRAM, LAG1 and CLN8 (TLC) lipid-sensing domain containing protein	scaffold163	scaffold163	AT1G31300.1
HC	Lu12-5267706	12	5160897	5160897	12	Lus10018288	5109793	5109996	+	AtGCP3 interacting protein 1	scaffold163	scaffold163	AT4G09550.1	ATGIP1,GIP1
HC	Lu12-5267706	12	5160897	5160897	12	Lus10018289	5110353	5112941	-	NPR1-like protein 3	scaffold163	scaffold163	AT5G45110.1	ATNPR3,NPR3
HC	Lu12-5267706	12	5160897	5160897	12	Lus10018290	5115137	5118592	-	Argonaute family protein	scaffold163	scaffold163	AT1G31280.1	AGO2
HC	Lu12-5267706	12	5160897	5160897	12	Lus10018291	5127131	5128429	+	O-fucosyltransferase family protein	scaffold163	scaffold163	AT3G05320.1
HC	Lu12-5267706	12	5160897	5160897	12	Lus10018292	5129913	5130356	-	RING/U-box superfamily protein	scaffold163	scaffold163	AT3G51325.1
HC	Lu12-5267706	12	5160897	5160897	12	Lus10018293	5131176	5132962	-	RING/U-box superfamily protein	scaffold163	scaffold163	AT4G19670.1
HC	Lu12-5267706	12	5160897	5160897	12	Lus10018294	5146442	5147888	-	SBP (S-ribonuclease binding protein) family protein	scaffold163	scaffold163	AT5G45100.1
HC	Lu12-5267706	12	5160897	5160897	12	Lus10018295	5164404	5165144	+	Bromodomain transcription factor	scaffold163	scaffold163	AT1G31240.1
HC	Lu12-5267706	12	5160897	5160897	12	Lus10018296	5165739	5168133	-	vesicle-associated membrane protein 726	scaffold163	scaffold163	AT1G04760.1	ATVAMP726,VAMP726
HC	Lu12-5267706	12	5160897	5160897	12	Lus10018297	5173139	5176361	+		scaffold163	scaffold163	AT1G10180.1
HC	Lu12-5267706	12	5160897	5160897	12	Lus10018298	5181500	5182204	+		scaffold163	scaffold163	AT2G39170.1
HC	Lu12-5267706	12	5160897	5160897	12	Lus10018300	5183467	5186373	+		scaffold163	scaffold163	AT2G39440.1
HC	Lu12-5267706	12	5160897	5160897	12	Lus10018301	5187540	5188487	+	phloem protein 2 A5	scaffold163	scaffold163	AT1G65390.1	ATPP2-A5,PP2-A5
HC	Lu12-5267706	12	5160897	5160897	12	Lus10018302	5190395	5192554	+	Pectin lyase-like superfamily protein	scaffold163	scaffold163	AT5G17200.1
HC	Lu12-5267706	12	5160897	5160897	12	Lus10018303	5193459	5194274	+	phloem protein 2 A5	scaffold163	scaffold163	AT1G65390.1	ATPP2-A5,PP2-A5
HC	Lu12-5267706	12	5160897	5160897	12	Lus10018304	5195074	5196399	+	phloem protein 2-A1	scaffold163	scaffold163	AT4G19840.1	ATPP2-A1,ATPP2A-1,PP2-A1
HC	Lu12-5267706	12	5160897	5160897	12	Lus10018305	5196553	5199608	-	myo-inositol monophosphatase like 1	scaffold163	scaffold163	AT1G31190.1	IMPL1
HC	Lu12-5267706	12	5160897	5160897	12	Lus10018306	5200843	5202669	+	O-Glycosyl hydrolases family 17 protein	scaffold163	scaffold163	AT5G55180.1
HC	Lu12-5267706	12	5160897	5160897	12	Lus10018307	5204029	5208615	-		scaffold163	scaffold163	AT5G01660.1
HC	Lu12-5267706	12	5160897	5160897	12	Lus10018308	5211092	5214488	-	disease resistance protein (TIR-NBS-LRR class)	scaffold163	scaffold163	AT1G69550.1
HC	Lu12-5267706	12	5160897	5160897	12	Lus10018309	5214501	5216241	-	disease resistance protein (TIR-NBS-LRR class), putative	scaffold163	scaffold163	AT1G27180.1
HC	Lu12-5267706	12	5160897	5160897	12	Lus10018310	5217091	5220142	-	alpha/beta-Hydrolases superfamily protein	scaffold163	scaffold163	AT4G19860.1
HC	Lu12-5267706	12	5160897	5160897	12	Lus10018311	5223881	5224903	-	golgi nucleotide sugar transporter 4	scaffold163	scaffold163	AT5G19980.1	GONST4
HC	Lu12-5267706	12	5160897	5160897	12	Lus10018312	5226353	5229019	-	Trypsin family protein	scaffold163	scaffold163	AT5G45030.1
HC	Lu12-5267706	12	5160897	5160897	12	Lus10018314	5236449	5237483	+	EXORDIUM like 1	scaffold163	scaffold163	AT2G35150.1	EXL1
HC	Lu12-5267706	12	5160897	5160897	12	Lus10018315	5237803	5240377	-	alpha 1,4-glycosyltransferase family protein	scaffold163	scaffold163	AT4G19900.1
HC	Lu12-5267706	12	5160897	5160897	12	Lus10018316	5241366	5244263	-	DCD (Development and Cell Death) domain protein	scaffold163	scaffold163	AT2G35140.1
HC	Lu12-5267706	12	5160897	5160897	12	Lus10018317	5246588	5251090	+	Protein of unknown function (DUF668)	scaffold163	scaffold163	AT1G34320.1
HC	Lu12-5267706	12	5160897	5160897	12	Lus10018318	5251887	5258355	+	Tetratricopeptide repeat (TPR)-like superfamily protein	scaffold163	scaffold163	AT2G35130.1
HC	Lu13-2803224	13	2764903	2764903	13	Lus10026871	2827529	2832034	+	P-loop containing nucleoside triphosphate hydrolases superfamily protein	scaffold651	scaffold651b	AT3G09720.1
HC	Lu13-2803224	13	2764903	2764903	13	Lus10026872	2825683	2827410	+	HXXXD-type acyl-transferase family protein	scaffold651	scaffold651b	AT5G17540.1
HC	Lu13-2803224	13	2764903	2764903	13	Lus10026873	2824486	2824689	-	germin-like protein 6	scaffold651	scaffold651b	AT5G39100.1	GLP6
HC	Lu13-2803224	13	2764903	2764903	13	Lus10026874	2819143	2822576	-	calmodulin-binding protein	scaffold651	scaffold651b	AT5G56360.1	PSL4
HC	Lu13-2803224	13	2764903	2764903	13	Lus10026875	2816186	2817832	-	Pyruvate kinase family protein	scaffold651	scaffold651b	AT5G56350.1
HC	Lu13-2803224	13	2764903	2764903	13	Lus10026876	2809358	2811542	+	glutamate receptor 2.7	scaffold651	scaffold651b	AT2G29120.1	ATGLR2.7,GLR2.7
HC	Lu13-2803224	13	2764903	2764903	13	Lus10026877	2808035	2809125	+	glutamate receptor 2.8	scaffold651	scaffold651b	AT2G29110.1	ATGLR2.8,GLR2.8
HC	Lu13-2803224	13	2764903	2764903	13	Lus10026878	2800986	2802239	-	atypical CYS HIS rich thioredoxin 4	scaffold651	scaffold651b	AT1G08570.1	ACHT4
HC	Lu13-2803224	13	2764903	2764903	13	Lus10026879	2784657	2785966	+	Arabidopsis NAC domain containing protein 87	scaffold651	scaffold651b	AT5G18270.2	ANAC087
HC	Lu13-2803224	13	2764903	2764903	13	Lus10026880	2778125	2778804	-	early nodulin-like protein 13	scaffold651	scaffold651b	AT5G25090.1	AtENODL13,ENODL13
HC	Lu13-2803224	13	2764903	2764903	13	Lus10026881	2769954	2771650	+	Fe superoxide dismutase 2	scaffold651	scaffold651b	AT5G51100.1	FSD2
HC	Lu13-2803224	13	2764903	2764903	13	Lus10026882	2766211	2767434	+	Sas10/Utp3/C1D family	scaffold651	scaffold651b	AT5G25080.1
HC	Lu13-2803224	13	2764903	2764903	13	Lus10026884	2741673	2757230	-	proton gradient regulation 3	scaffold651	scaffold651b	AT4G31850.1	PGR3
HC	Lu13-2803224	13	2764903	2764903	13	Lus10026885	2748739	2752192	+	Protein phosphatase 2C family protein	scaffold651	scaffold651b	AT4G31860.1
HC	Lu13-2803224	13	2764903	2764903	13	Lus10026886	2724237	2745146	+	Pentatricopeptide repeat (PPR-like) superfamily protein	scaffold651	scaffold651b	AT2G44880.1
HC	Lu13-2803224	13	2764903	2764903	13	Lus10026887	2736058	2737773	-	glutathione peroxidase 7	scaffold651	scaffold651b	AT4G31870.1	ATGPX7,GPX7
HC	Lu13-2803224	13	2764903	2764903	13	Lus10026888	2733633	2733965	-	proton gradient regulation 3	scaffold651	scaffold651b	AT4G31850.1	PGR3
HC	Lu13-2803224	13	2764903	2764903	13	Lus10026889	2729880	2730466	-		scaffold651	scaffold651b	AT4G30630.1
HC	Lu13-2803224	13	2764903	2764903	13	Lus10026890	2717285	2720123	+	Major facilitator superfamily protein	scaffold651	scaffold651b	AT5G10820.1
HC	Lu13-2803224	13	2764903	2764903	13	Lus10026891	2711687	2712491	-	phloem protein 2-A3	scaffold651	scaffold651b	AT2G26820.1	ATPP2-A3,PP2-A3
HC	Lu13-2803224	13	2764903	2764903	13	Lus10026892	2703941	2709577	-	RNA recognition motif (RRM)-containing protein	scaffold651	scaffold651b	AT5G25060.1
HC	Lu13-2803224	13	2764903	2764903	13	Lus10026893	2700920	2702796	+	Major facilitator superfamily protein	scaffold651	scaffold651b	AT5G25050.1
HC	Lu13-2803224	13	2764903	2764903	13	Lus10026894	2695609	2696436	-	mitogen-activated protein kinase kinase kinase 20	scaffold651	scaffold651b	AT3G50310.1	MAPKKK20
HC	Lu13-2803224	13	2764903	2764903	13	Lus10026895	2691891	2695176	+	monogalactosyl diacylglycerol synthase 1	scaffold651	scaffold651b	AT4G31780.2	MGD1,MGDA
HC	Lu13-2803224	13	2764903	2764903	13	Lus10026896	2686334	2688552	-		scaffold651	scaffold651b	AT2G31600.1
HC	Lu13-2803224	13	2764903	2764903	13	Lus10026897	2677188	2677799	+	VQ motif-containing protein	scaffold651	scaffold651b	AT1G80450.1
HC	Lu13-2803224	13	2764903	2764903	13	Lus10026898	2674804	2675220	+	Polyketide cyclase/dehydrase and lipid transport superfamily protein	scaffold651	scaffold651b	AT2G25770.1
HC	Lu13-2803224	13	2764903	2764903	13	Lus10026899	2673094	2674136	-	DnaJ/Hsp40 cysteine-rich domain superfamily protein	scaffold651	scaffold651b	AT2G24860.1
HC	Lu13-2803224	13	2764903	2764903	13	Lus10026900	2671297	2672749	+		scaffold651	scaffold651b	AT2G24970.1
HC	Lu13-2803224	13	2764903	2764903	13	Lus10026901	2668639	2671050	-	zinc finger (CCCH-type) family protein / D111/G-patch domain-containing protein	scaffold651	scaffold651b	AT2G24830.1
HC	Lu13-2803224	13	2764903	2764903	13	Lus10026902	2665735	2668032	-	debranching enzyme 1	scaffold651	scaffold651b	AT4G31770.1	ATDBR1,DBR1
HC	Lu13-2803224	13	2764903	2764903	13	Lus10001027	2850043	2850957	+	HXXXD-type acyl-transferase family protein	scaffold797	scaffold797	AT5G17540.1
HC	Lu13-2803224	13	2764903	2764903	13	Lus10001028	2851867	2853414	+	Exostosin family protein	scaffold797	scaffold797	AT4G13990.1
HC	Lu13-2803224	13	2764903	2764903	13	Lus10001029	2854313	2856348	+	Transducin/WD40 repeat-like superfamily protein	scaffold797	scaffold797	AT2G47790.1
HC	Lu13-2803224	13	2764903	2764903	13	Lus10001032	2864407	2865011	-	MLP-like protein 423	scaffold797	scaffold797	AT1G24020.1	MLP423
IOD	QIOD-Lu4.1	4	19907982	19907982	4	Lus10039898	19808825	19809939	-	NAD(P)-binding Rossmann-fold superfamily protein	scaffold15	scaffold15c	AT1G66130.1
IOD	QIOD-Lu4.1	4	19907982	19907982	4	Lus10039899	19810698	19811564	-	RAC-like 3	scaffold15	scaffold15c	AT4G35020.1	ARAC3,ATROP6,RAC3,RHO1PS,ROP6
IOD	QIOD-Lu4.1	4	19907982	19907982	4	Lus10039900	19813196	19815075	-	gamete expressed protein 1	scaffold15	scaffold15c	AT5G55490.1	ATGEX1,GEX1
IOD	QIOD-Lu4.1	4	19907982	19907982	4	Lus10039901	19816314	19818646	-	Cysteine proteinases superfamily protein	scaffold15	scaffold15c	AT1G06260.1
IOD	QIOD-Lu4.1	4	19907982	19907982	4	Lus10039902	19821241	19822323	+	Basic-leucine zipper (bZIP) transcription factor family protein	scaffold15	scaffold15c	AT3G58120.1	ATBZIP61,BZIP61
IOD	QIOD-Lu4.1	4	19907982	19907982	4	Lus10039903	19823003	19825192	-		scaffold15	scaffold15c	AT3G58110.2
IOD	QIOD-Lu4.1	4	19907982	19907982	4	Lus10039904	19826056	19827375	-	Chalcone and stilbene synthase family protein	scaffold15	scaffold15c	AT1G02050.1	LAP6
IOD	QIOD-Lu4.1	4	19907982	19907982	4	Lus10039905	19828340	19829907	+	Reticulan like protein B13	scaffold15	scaffold15c	AT2G23640.1	RTNLB13
IOD	QIOD-Lu4.1	4	19907982	19907982	4	Lus10039906	19832367	19835993	+	3-ketoacyl-CoA synthase 19	scaffold15	scaffold15c	AT5G04530.1	KCS19
IOD	QIOD-Lu4.1	4	19907982	19907982	4	Lus10039907	19836563	19837396	+	plasmodesmata callose-binding protein 5	scaffold15	scaffold15c	AT3G58100.1	PDCB5
IOD	QIOD-Lu4.1	4	19907982	19907982	4	Lus10000463	19848958	19850103	-	TCP family transcription factor 4	scaffold2325	scaffold2325	AT3G15030.1	MEE35,TCP4
IOD	QIOD-Lu4.1	4	19907982	19907982	4	Lus10000464	19866020	19866295	-	CLAVATA3/ESR-RELATED 6	scaffold2325	scaffold2325	AT2G31085.1	CLE6
IOD	QIOD-Lu4.1	4	19907982	19907982	4	Lus10000465	19874406	19876181	-	late embryogenesis abundant domain-containing protein / LEA domain-containing protein	scaffold2325	scaffold2325	AT2G42560.1
IOD	QIOD-Lu4.1	4	19907982	19907982	4	Lus10000466	19877432	19878125	-	Plant protein of unknown function (DUF828)	scaffold2325	scaffold2325	AT2G31110.2	TBL40
IOD	QIOD-Lu4.1	4	19907982	19907982	4	Lus10000614	19905751	19906824	+	Photosystem II reaction center PsbP family protein	scaffold578	scaffold578	AT4G15510.1
IOD	QIOD-Lu4.1	4	19907982	19907982	4	Lus10000615	19898673	19905060	-	ubiquitin-conjugating enzyme 36	scaffold578	scaffold578	AT1G16890.2	UBC13B,UBC36
IOD	QIOD-Lu4.1	4	19907982	19907982	4	Lus10000616	19897319	19897651	-	Protein of unknown function, DUF538	scaffold578	scaffold578	AT5G46230.1
IOD	QIOD-Lu4.1	4	19907982	19907982	4	Lus10000617	19893137	19896350	-	Adaptin ear-binding coat-associated protein 1 NECAP-1	scaffold578	scaffold578	AT3G58600.1
IOD	QIOD-Lu4.1	4	19907982	19907982	4	Lus10000618	19887907	19892551	-	pescadillo-related	scaffold578	scaffold578	AT5G14520.1
IOD	QIOD-Lu4.1	4	19907982	19907982	4	Lus10000619	19884978	19887025	-	MATE efflux family protein	scaffold578	scaffold578	AT1G71140.1
IOD	QIOD-Lu4.1	4	19907982	19907982	4	Lus10000620	19880210	19880877	-	TRICHOME BIREFRINGENCE-LIKE 39	scaffold578	scaffold578	AT2G42570.1	TBL39
IOD	QIod.BM.crc-LG6	6	2018434	2088579	6	Lus10017583	2188550	2190421	-	Tetratricopeptide repeat (TPR)-like superfamily protein	scaffold765	scaffold765	AT5G66520.1
IOD	QIod.BM.crc-LG6	6	2018434	2088579	6	Lus10017584	2184831	2186136	+	general regulatory factor 7	scaffold765	scaffold765	AT3G02520.1	GF14 NU,GRF7
IOD	QIod.BM.crc-LG6	6	2018434	2088579	6	Lus10017585	2178770	2182688	+	TCP-1/cpn60 chaperonin family protein	scaffold765	scaffold765	AT3G02530.1
IOD	QIod.BM.crc-LG6	6	2018434	2088579	6	Lus10017586	2176153	2177796	-	Cytochrome c oxidase biogenesis protein Cmc1-like	scaffold765	scaffold765	AT5G16060.1
IOD	QIod.BM.crc-LG6	6	2018434	2088579	6	Lus10017587	2172982	2175864	+	carboxyesterase 17	scaffold765	scaffold765	AT5G16080.1	AtCXE17,CXE17
IOD	QIod.BM.crc-LG6	6	2018434	2088579	6	Lus10017588	2153028	2170580	-	HEAT repeat-containing protein	scaffold765	scaffold765	AT1G67140.3	SWEETIE
IOD	QIod.BM.crc-LG6	6	2018434	2088579	6	Lus10017589	2145487	2149808	-	Flavodoxin family protein	scaffold765	scaffold765	AT3G02280.1
IOD	QIod.BM.crc-LG6	6	2018434	2088579	6	Lus10017590	2143956	2144565	-	Ribosomal protein PSRP-3/Ycf65	scaffold765	scaffold765	AT5G15760.1
IOD	QIod.BM.crc-LG6	6	2018434	2088579	6	Lus10017591	2142164	2143034	+	Regulator of Vps4 activity in the MVB pathway protein	scaffold765	scaffold765	AT1G13340.1
IOD	QIod.BM.crc-LG6	6	2018434	2088579	6	Lus10017592	2138342	2140792	+	Regulator of Vps4 activity in the MVB pathway protein	scaffold765	scaffold765	AT1G13340.1
IOD	QIod.BM.crc-LG6	6	2018434	2088579	6	Lus10017594	2133464	2135995	-	ALG6, ALG8 glycosyltransferase family	scaffold765	scaffold765	AT5G38460.1
IOD	QIod.BM.crc-LG6	6	2018434	2088579	6	Lus10017595	2127531	2131702	-	cytochrome P450, family 735, subfamily A, polypeptide 1	scaffold765	scaffold765	AT5G38450.1	CYP735A1
IOD	QIod.BM.crc-LG6	6	2018434	2088579	6	Lus10017596	2113781	2117737	+	RNA-binding KH domain-containing protein	scaffold765	scaffold765	AT5G15270.1
IOD	QIod.BM.crc-LG6	6	2018434	2088579	6	Lus10017597	2110141	2111228	-	Ribulose bisphosphate carboxylase (small chain) family protein	scaffold765	scaffold765	AT5G38410.1
IOD	QIod.BM.crc-LG6	6	2018434	2088579	6	Lus10017598	2107228	2107674	-		scaffold765	scaffold765	AT5G57510.1
IOD	QIod.BM.crc-LG6	6	2018434	2088579	6	Lus10017599	2093029	2093723	+		scaffold765	scaffold765	AT5G16110.1
IOD	QIod.BM.crc-LG6	6	2018434	2088579	6	Lus10017600	2086860	2088840	+	alpha/beta-Hydrolases superfamily protein	scaffold765	scaffold765	AT5G16120.1
IOD	QIod.BM.crc-LG6	6	2018434	2088579	6	Lus10017601	2083013	2084959	+	alpha/beta-Hydrolases superfamily protein	scaffold765	scaffold765	AT5G16120.2
IOD	QIod.BM.crc-LG6	6	2018434	2088579	6	Lus10017602	2079448	2080530	+	BR enhanced expression 1	scaffold765	scaffold765	AT1G18400.1	BEE1
IOD	QIod.BM.crc-LG6	6	2018434	2088579	6	Lus10017603	2076086	2078185	+	Mannose-6-phosphate isomerase, type I	scaffold765	scaffold765	AT3G02570.1	MEE31,PMI1
IOD	QIod.BM.crc-LG6	6	2018434	2088579	6	Lus10017604	2073185	2073739	-	F-box and associated interaction domains-containing protein	scaffold765	scaffold765	AT4G12560.1	CPR30
IOD	QIod.BM.crc-LG6	6	2018434	2088579	6	Lus10017605	2070679	2071671	+	F-box and associated interaction domains-containing protein	scaffold765	scaffold765	AT4G12560.1	CPR30
IOD	QIod.BM.crc-LG6	6	2018434	2088579	6	Lus10017607	2061948	2065565	-		scaffold765	scaffold765	AT1G67040.1
IOD	QIod.BM.crc-LG6	6	2018434	2088579	6	Lus10017608	2060789	2061475	+		scaffold765	scaffold765	AT5G38300.1
IOD	QIod.BM.crc-LG6	6	2018434	2088579	6	Lus10017609	2059498	2060118	+	zinc finger protein 6	scaffold765	scaffold765	AT1G67030.1	ZFP6
IOD	QIod.BM.crc-LG6	6	2018434	2088579	6	Lus10017610	2053168	2056247	-	plastidic GLC translocator	scaffold765	scaffold765	AT5G16150.1	GLT1,PGLCT
IOD	QIod.BM.crc-LG6	6	2018434	2088579	6	Lus10017611	2049388	2051511	-	Leucine-rich repeat protein kinase family protein	scaffold765	scaffold765	AT1G66830.1
IOD	QIod.BM.crc-LG6	6	2018434	2088579	6	Lus10017612	2047251	2048960	+	Octicosapeptide/Phox/Bem1p family protein	scaffold765	scaffold765	AT5G16220.1
IOD	QIod.BM.crc-LG6	6	2018434	2088579	6	Lus10017613	2045630	2046067	+		scaffold765	scaffold765	AT3G62650.1
IOD	QIod.BM.crc-LG6	6	2018434	2088579	6	Lus10017614	2042338	2044380	+	Plant protein of unknown function (DUF827)	scaffold765	scaffold765	AT1G66840.1
IOD	QIod.BM.crc-LG6	6	2018434	2088579	6	Lus10017615	2040694	2040984	-	Bifunctional inhibitor/lipid-transfer protein/seed storage 2S albumin superfamily protein	scaffold765	scaffold765	AT5G38195.1
IOD	QIod.BM.crc-LG6	6	2018434	2088579	6	Lus10017616	2038518	2038889	-	Bifunctional inhibitor/lipid-transfer protein/seed storage 2S albumin superfamily protein	scaffold765	scaffold765	AT3G18280.1
IOD	QIod.BM.crc-LG6	6	2018434	2088579	6	Lus10017617	2034136	2036829	-	alpha/beta-Hydrolases superfamily protein	scaffold765	scaffold765	AT5G38220.1
IOD	QIod.BM.crc-LG6	6	2018434	2088579	6	Lus10017618	2030078	2033754	+	ortholog of maize chloroplast splicing factor CRS1	scaffold765	scaffold765	AT5G16180.1	ATCRS1,CRS1
IOD	QIod.BM.crc-LG6	6	2018434	2088579	6	Lus10017619	2025683	2028386	+	S-adenosyl-L-methionine-dependent methyltransferases superfamily protein	scaffold765	scaffold765	AT1G66680.1	AR401
IOD	QIod.BM.crc-LG6	6	2018434	2088579	6	Lus10017620	2021311	2021775	-		scaffold765	scaffold765	AT5G17350.1
IOD	QIod.BM.crc-LG6	6	2018434	2088579	6	Lus10017621	2016624	2018007	-		scaffold765	scaffold765	AT1G60640.1
IOD	QIod.BM.crc-LG6	6	2018434	2088579	6	Lus10017622	2014042	2015871	+	ASF1 like histone chaperone	scaffold765	scaffold765	AT1G66740.1	ASF1A,AtSP7,SGA2,SP7
IOD	QIod.BM.crc-LG6	6	2018434	2088579	6	Lus10017623	2004920	2012665	+	DNA LIGASE 6	scaffold765	scaffold765	AT1G66730.1	AtLIG6,LIG6
IOD	QIod.BM.crc-LG6	6	2018434	2088579	6	Lus10017624	2000812	2002449	-	geranylgeranyl pyrophosphate synthase 1	scaffold765	scaffold765	AT4G36810.1	GGPS1
IOD	QIod.BM.crc-LG6	6	2018434	2088579	6	Lus10017625	1998069	2000310	+	geranylgeranyl pyrophosphate synthase 1	scaffold765	scaffold765	AT4G36810.1	GGPS1
IOD	QIod.BM.crc-LG6	6	2018434	2088579	6	Lus10017626	1993071	1994831	-	GRAS family transcription factor family protein	scaffold765	scaffold765	AT2G01570.1	RGA,RGA1
IOD	QIod.BM.crc-LG6	6	2018434	2088579	6	Lus10017628	1987709	1988288	+		scaffold765	scaffold765	AT5G37730.1
IOD	QIod.BM.crc-LG6	6	2018434	2088579	6	Lus10017629	1981693	1983151	-	Calcium-dependent lipid-binding (CaLB domain) family protein	scaffold765	scaffold765	AT3G17980.1
IOD	QIod.BM.crc-LG6	6	2018434	2088579	6	Lus10017630	1976167	1979203	+	Transcription elongation factor (TFIIS) family protein	scaffold765	scaffold765	AT4G24200.1
IOD	QIod.BM.crc-LG6	6	2018434	2088579	6	Lus10017631	1969253	1971621	+	Protein kinase superfamily protein	scaffold765	scaffold765	AT5G37790.1
IOD	QIod.BM.crc-LG6	6	2018434	2088579	6	Lus10017632	1966230	1967090	-	Restriction endonuclease, type II-like superfamily protein	scaffold765	scaffold765	AT1G13810.1
IOD	QIod.BM.crc-LG6	6	2018434	2088579	6	Lus10017633	1963624	1965138	+	Tetratricopeptide repeat (TPR)-like superfamily protein	scaffold765	scaffold765	AT1G77360.1
IOD	QIod.BM.crc-LG6	6	2018434	2088579	6	Lus10017634	1960680	1962091	-	ROOT HAIR DEFECTIVE6	scaffold765	scaffold765	AT1G66470.1	RHD6
IOD	QIod.BM.crc-LG6	6	2018434	2088579	6	Lus10017635	1955587	1958004	-	ARM repeat superfamily protein	scaffold765	scaffold765	AT3G03440.1
IOD	QIod.BM.crc-LG6	6	2018434	2088579	6	Lus10017636	1952289	1953464	-	DegP protease 7	scaffold765	scaffold765	AT3G03380.1	DegP7
IOD	QIod.BM.crc-LG6	6	2018434	2088579	6	Lus10017637	1944229	1951630	-	DegP protease 7	scaffold765	scaffold765	AT3G03380.1	DegP7
IOD	QIod.BM.crc-LG6	6	2018434	2088579	6	Lus10017638	1940831	1943473	+	tetratricopeptide repeat (TPR)-containing protein	scaffold765	scaffold765	AT2G43040.1	NPG1
IOD	QIod.BM.crc-LG6	6	2018434	2088579	6	Lus10017639	1936126	1938987	+	MATE efflux family protein	scaffold765	scaffold765	AT3G59030.1	ATTT12,TT12
IOD	QIod.BM.crc-LG6	6	2018434	2088579	6	Lus10017640	1930305	1935554	+	auxin response factor 8	scaffold765	scaffold765	AT5G37020.1	ARF8,ATARF8
IOD	QIod.BM.crc-LG6	6	2018434	2088579	6	Lus10017641	1922888	1928432	+	auxin response factor 6	scaffold765	scaffold765	AT1G30330.2	ARF6
IOD	QIod.BM.crc-LG6	6	2018434	2088579	6	Lus10017642	1916943	1919103	+	Actin-like ATPase superfamily protein	scaffold765	scaffold765	AT1G30540.1
IOD	QIOD-Lu7.2	7	15346004	17976903	7	Lus10001604	17078700	17088126	-	phototropin 2	scaffold1025	scaffold1025	AT5G58140.1	NPL1,PHOT2
IOD	QIOD-Lu7.2	7	15346004	17976903	7	Lus10001605	17091163	17097844	+	histone deacetylase 1	scaffold1025	scaffold1025	AT4G38130.1	ATHD1,ATHDA19,HD1,HDA1,HDA19,RPD3A
IOD	QIOD-Lu7.2	7	15346004	17976903	7	Lus10001606	17098474	17099353	-	glycine-rich protein	scaffold1025	scaffold1025	AT4G10330.1
IOD	QIOD-Lu7.2	7	15346004	17976903	7	Lus10001607	17100739	17101455	+	Plant basic secretory protein (BSP) family protein	scaffold1025	scaffold1025	AT2G15220.1
IOD	QIOD-Lu7.2	7	15346004	17976903	7	Lus10001608	17105150	17105725	+	Plant basic secretory protein (BSP) family protein	scaffold1025	scaffold1025	AT2G15220.1
IOD	QIOD-Lu7.2	7	15346004	17976903	7	Lus10001609	17107376	17108116	+	Plant basic secretory protein (BSP) family protein	scaffold1025	scaffold1025	AT2G15220.1
IOD	QIOD-Lu7.2	7	15346004	17976903	7	Lus10001610	17108866	17112272	-	Protein of unknown function (DUF3411)	scaffold1025	scaffold1025	AT5G24690.1
IOD	QIOD-Lu7.2	7	15346004	17976903	7	Lus10001611	17114268	17115584	+	RING/U-box superfamily protein	scaffold1025	scaffold1025	AT1G68180.1
IOD	QIOD-Lu7.2	7	15346004	17976903	7	Lus10001612	17116067	17119075	+	RHOMBOID-like protein 10	scaffold1025	scaffold1025	AT1G25290.2	ATRBL10,RBL10
IOD	QIOD-Lu7.2	7	15346004	17976903	7	Lus10001613	17120001	17124532	-	hydroxyproline-rich glycoprotein family protein	scaffold1025	scaffold1025	AT3G56590.1
IOD	QIOD-Lu7.2	7	15346004	17976903	7	Lus10001614	17131397	17132760	+	F-box/RNI-like superfamily protein	scaffold1025	scaffold1025	AT1G10780.1
IOD	QIOD-Lu7.2	7	15346004	17976903	7	Lus10001615	17133119	17134450	-	emp24/gp25L/p24 family/GOLD family protein	scaffold1025	scaffold1025	AT1G09580.1
IOD	QIOD-Lu7.2	7	15346004	17976903	7	Lus10001616	17134961	17136110	+		scaffold1025	scaffold1025	AT5G45310.1
IOD	QIOD-Lu7.2	7	15346004	17976903	7	Lus10001617	17136415	17138322	+	Pentatricopeptide repeat (PPR) superfamily protein	scaffold1025	scaffold1025	AT2G03880.1
IOD	QIOD-Lu7.2	7	15346004	17976903	7	Lus10001618	17145590	17151826	+	ARID/BRIGHT DNA-binding domain-containing protein	scaffold1025	scaffold1025	AT2G17410.1
IOD	QIOD-Lu7.2	7	15346004	17976903	7	Lus10001619	17152463	17155893	-	cellulose synthase like D4	scaffold1025	scaffold1025	AT4G38190.1	ATCSLD4,CSLD4
IOD	QIOD-Lu7.2	7	15346004	17976903	7	Lus10001620	17157411	17167046	-	SEC7-like guanine nucleotide exchange family protein	scaffold1025	scaffold1025	AT4G38200.1
IOD	QIOD-Lu7.2	7	15346004	17976903	7	Lus10001621	17169609	17170055	+		scaffold1025	scaffold1025	AT4G35320.1
IOD	QIOD-Lu7.2	7	15346004	17976903	7	Lus10001384	17192953	17196117	-	calmodulin-domain protein kinase 5	scaffold1851	scaffold1851	AT4G35310.1	ATCPK5,CPK5
IOD	QIOD-Lu7.2	7	15346004	17976903	7	Lus10001385	17197852	17200917	-	tonoplast monosaccharide transporter2	scaffold1851	scaffold1851	AT4G35300.1	TMT2
IOD	QIOD-Lu7.2	7	15346004	17976903	7	Lus10001386	17205269	17208340	+	tonoplast monosaccharide transporter2	scaffold1851	scaffold1851	AT4G35300.1	TMT2
IOD	QIOD-Lu7.2	7	15346004	17976903	7	Lus10001387	17208775	17209677	-	homoserine kinase	scaffold1851	scaffold1851	AT2G17265.1	DMR1,HSK
IOD	QIOD-Lu7.2	7	15346004	17976903	7	Lus10001388	17210426	17213949	-	CCAAT-binding factor	scaffold1851	scaffold1851	AT2G17250.1	EMB2762
IOD	QIOD-Lu7.2	7	15346004	17976903	7	Lus10001389	17214689	17218641	-	alpha-1,3-mannosyl-glycoprotein beta-1,2-N-acetylglucosaminyltransferase, putative	scaffold1851	scaffold1851	AT4G38240.1	CGL,CGL1,GNTI
IOD	QIOD-Lu7.2	7	15346004	17976903	7	Lus10001390	17219319	17220617	+	Transmembrane amino acid transporter family protein	scaffold1851	scaffold1851	AT2G42005.1
IOD	QIOD-Lu7.2	7	15346004	17976903	7	Lus10001391	17221955	17224910	+	DNA-binding bromodomain-containing protein	scaffold1851	scaffold1851	AT1G20670.1
IOD	QIOD-Lu7.2	7	15346004	17976903	7	Lus10001392	17226765	17229220	+	Protein kinase superfamily protein	scaffold1851	scaffold1851	AT2G17220.1
IOD	QIOD-Lu7.2	7	15346004	17976903	7	Lus10001393	17230087	17231406	+		scaffold1851	scaffold1851	AT2G36895.1
IOD	QIOD-Lu7.2	7	15346004	17976903	7	Lus10001394	17241673	17242753	-	myb domain protein 36	scaffold1851	scaffold1851	AT5G57620.1	AtMYB36,MYB36
IOD	QIOD-Lu7.2	7	15346004	17976903	7	Lus10001395	17244655	17245827	+	methionine adenosyltransferase 3	scaffold1851	scaffold1851	AT2G36880.1	MAT3
IOD	QIOD-Lu7.2	7	15346004	17976903	7	Lus10001396	17249765	17251027	+	xyloglucan endotransglucosylase/hydrolase 32	scaffold1851	scaffold1851	AT2G36870.1	XTH32
IOD	QIOD-Lu7.2	7	15346004	17976903	7	Lus10001397	17255193	17255567	+	SAUR-like auxin-responsive protein family	scaffold1851	scaffold1851	AT2G28085.1
IOD	QIOD-Lu7.2	7	15346004	17976903	7	Lus10001398	17258527	17258979	+	SAUR-like auxin-responsive protein family	scaffold1851	scaffold1851	AT3G09870.1
IOD	QIOD-Lu7.2	7	15346004	17976903	7	Lus10001399	17259441	17261134	-	thylakoid lumen 15.0 kDa protein	scaffold1851	scaffold1851	AT5G52970.1
IOD	QIOD-Lu7.2	7	15346004	17976903	7	Lus10001400	17264065	17264975	-		scaffold1851	scaffold1851	AT3G09860.1
IOD	QIOD-Lu7.2	7	15346004	17976903	7	Lus10001401	17266175	17267285	-	Transcription factor TFIIIC, tau55-related protein	scaffold1851	scaffold1851	AT3G15420.1
IOD	QIOD-Lu7.2	7	15346004	17976903	7	Lus10001402	17269195	17271711	+	ATPase, AAA-type, CDC48 protein	scaffold1851	scaffold1851	AT3G53230.1
IOD	QIOD-Lu7.2	7	15346004	17976903	7	Lus10001403	17271954	17272214	+	cell division cycle 48	scaffold1851	scaffold1851	AT3G09840.1	ATCDC48,CDC48,CDC48A
IOD	QIOD-Lu7.2	7	15346004	17976903	7	Lus10001404	17272827	17275298	-	Cysteine proteinases superfamily protein	scaffold1851	scaffold1851	AT5G03330.1
IOD	QIOD-Lu7.2	7	15346004	17976903	7	Lus10020042	16442216	16445007	+	Galactosyltransferase family protein	scaffold23	scaffold23b	AT1G05170.2
IOD	QIOD-Lu7.2	7	15346004	17976903	7	Lus10020043	16437087	16437635	+	Protein of unknown function, DUF584	scaffold23	scaffold23b	AT4G21970.1
IOD	QIOD-Lu7.2	7	15346004	17976903	7	Lus10020044	16425624	16431738	+	starch synthase 3	scaffold23	scaffold23b	AT1G11720.2	ATSS3,SS3
IOD	QIOD-Lu7.2	7	15346004	17976903	7	Lus10020045	16419495	16420832	-	Peroxidase superfamily protein	scaffold23	scaffold23b	AT4G21960.1	PRXR1
IOD	QIOD-Lu7.2	7	15346004	17976903	7	Lus10020046	16415283	16418437	+	calcium-dependent protein kinase 21	scaffold23	scaffold23b	AT4G04720.1	CPK21
IOD	QIOD-Lu7.2	7	15346004	17976903	7	Lus10020047	16409473	16410000	+	Protein of unknown function, DUF584	scaffold23	scaffold23b	AT1G61930.1
IOD	QIOD-Lu7.2	7	15346004	17976903	7	Lus10020048	16397974	16399620	-		scaffold23	scaffold23b	AT1G61900.3
IOD	QIOD-Lu7.2	7	15346004	17976903	7	Lus10020049	16387076	16391718	-	MATE efflux family protein	scaffold23	scaffold23b	AT3G21690.1
IOD	QIOD-Lu7.2	7	15346004	17976903	7	Lus10020050	16385565	16385906	+		scaffold23	scaffold23b	AT1G11655.1
IOD	QIOD-Lu7.2	7	15346004	17976903	7	Lus10020051	16380252	16381625	+	S-locus lectin protein kinase family protein	scaffold23	scaffold23b	AT4G21390.1	B120
IOD	QIOD-Lu7.2	7	15346004	17976903	7	Lus10020052	16375684	16379355	-	S-locus lectin protein kinase family protein	scaffold23	scaffold23b	AT1G11340.1
IOD	QIOD-Lu7.2	7	15346004	17976903	7	Lus10020053	16371806	16373484	-	DERLIN-2.2	scaffold23	scaffold23b	AT4G04860.1	DER2.2
IOD	QIOD-Lu7.2	7	15346004	17976903	7	Lus10020054	16368267	16370926	+	tobamovirus multiplication 1	scaffold23	scaffold23b	AT4G21790.1	ATTOM1,TOM1
IOD	QIOD-Lu7.2	7	15346004	17976903	7	Lus10020055	16360216	16361412	-	pentatricopeptide repeat 336	scaffold23	scaffold23b	AT1G61870.1	PPR336
IOD	QIOD-Lu7.2	7	15346004	17976903	7	Lus10020056	16357362	16359594	+	adenosine/AMP deaminase family protein	scaffold23	scaffold23b	AT4G04880.1
IOD	QIOD-Lu7.2	7	15346004	17976903	7	Lus10020058	16350357	16354817	-	PCF11P-similar protein 4	scaffold23	scaffold23b	AT4G04885.1	PCFS4
IOD	QIOD-Lu7.2	7	15346004	17976903	7	Lus10020059	16344165	16349299	+	Homeobox-leucine zipper family protein / lipid-binding START domain-containing protein	scaffold23	scaffold23b	AT4G21750.1	ATML1
IOD	QIOD-Lu7.2	7	15346004	17976903	7	Lus10020060	16339263	16341949	+	Late embryogenesis abundant (LEA) hydroxyproline-rich glycoprotein family	scaffold23	scaffold23b	AT3G54200.1
IOD	QIOD-Lu7.2	7	15346004	17976903	7	Lus10020061	16335746	16336572	+	NTF2-like	scaffold23	scaffold23b	AT1G11570.2	NTL
IOD	QIOD-Lu7.2	7	15346004	17976903	7	Lus10020062	16330847	16333669	+	Chaperone DnaJ-domain superfamily protein	scaffold23	scaffold23b	AT1G61770.1
IOD	QIOD-Lu7.2	7	15346004	17976903	7	Lus10020063	16326958	16328546	+		scaffold23	scaffold23b	AT4G21215.2
IOD	QIOD-Lu7.2	7	15346004	17976903	7	Lus10020064	16311532	16312476	-	Peroxidase superfamily protein	scaffold23	scaffold23b	AT1G05260.1	RCI3,RCI3A
IOD	QIOD-Lu7.2	7	15346004	17976903	7	Lus10020065	16310805	16311386	-	Late embryogenesis abundant (LEA) hydroxyproline-rich glycoprotein family	scaffold23	scaffold23b	AT4G05220.1
IOD	QIOD-Lu7.2	7	15346004	17976903	7	Lus10020066	16307902	16308579	-	Late embryogenesis abundant (LEA) hydroxyproline-rich glycoprotein family	scaffold23	scaffold23b	AT4G05220.1
IOD	QIOD-Lu7.2	7	15346004	17976903	7	Lus10020067	16305980	16307723	+	Trimeric LpxA-like enzymes superfamily protein	scaffold23	scaffold23b	AT4G21220.1
IOD	QIOD-Lu7.2	7	15346004	17976903	7	Lus10020068	16300237	16301969	-	Sulfite exporter TauE/SafE family protein	scaffold23	scaffold23b	AT1G61740.1
IOD	QIOD-Lu7.2	7	15346004	17976903	7	Lus10020069	16298200	16299306	+	basic helix-loop-helix (bHLH) DNA-binding superfamily protein	scaffold23	scaffold23b	AT5G54680.1	bHLH105,ILR3
IOD	QIOD-Lu7.2	7	15346004	17976903	7	Lus10020070	16296309	16296944	+	C-terminal cysteine residue is changed to a serine 1	scaffold23	scaffold23b	AT1G11530.1	ATCXXS1,CXXS1
IOD	QIOD-Lu7.2	7	15346004	17976903	7	Lus10020071	16293252	16294501	-	photosystem II subunit Q-2	scaffold23	scaffold23b	AT4G05180.1	PSBQ,PSBQ-2,PSII-Q
IOD	QIOD-Lu7.2	7	15346004	17976903	7	Lus10020072	16291534	16292883	-	NAD(P)-binding Rossmann-fold superfamily protein	scaffold23	scaffold23b	AT1G61720.1	BAN
IOD	QIOD-Lu7.2	7	15346004	17976903	7	Lus10020073	16289809	16291023	+	Tetratricopeptide repeat (TPR)-like superfamily protein	scaffold23	scaffold23b	AT1G55890.1
IOD	QIOD-Lu7.2	7	15346004	17976903	7	Lus10020074	16285139	16286804	-	basic helix-loop-helix (bHLH) DNA-binding superfamily protein	scaffold23	scaffold23b	AT4G21330.1	DYT1
IOD	QIOD-Lu7.2	7	15346004	17976903	7	Lus10020075	16283295	16283883	+	Protein of unknown function, DUF538	scaffold23	scaffold23b	AT1G61667.1
IOD	QIOD-Lu7.2	7	15346004	17976903	7	Lus10020076	16280407	16281192	+	Quinone reductase family protein	scaffold23	scaffold23b	AT4G27270.1
IOD	QIOD-Lu7.2	7	15346004	17976903	7	Lus10020077	16271805	16272926	+	plant U-box 8	scaffold23	scaffold23b	AT4G21350.1	B80,PUB8
IOD	QIOD-Lu7.2	7	15346004	17976903	7	Lus10020078	16269761	16270584	+	S-locus lectin protein kinase family protein	scaffold23	scaffold23b	AT1G11340.1
IOD	QIOD-Lu7.2	7	15346004	17976903	7	Lus10020079	16266570	16269277	-	Major facilitator superfamily protein	scaffold23	scaffold23b	AT4G05120.1	ATENT3,ENT3,FUR1
IOD	QIOD-Lu7.2	7	15346004	17976903	7	Lus10020080	16262198	16265834	-	S-locus lectin protein kinase family protein	scaffold23	scaffold23b	AT4G21390.1	B120
IOD	QIOD-Lu7.2	7	15346004	17976903	7	Lus10020081	16257151	16259313	-	Pentatricopeptide repeat (PPR) superfamily protein	scaffold23	scaffold23b	AT3G49710.1
IOD	QIOD-Lu7.2	7	15346004	17976903	7	Lus10020082	16256576	16257085	+	F-box and associated interaction domains-containing protein	scaffold23	scaffold23b	AT2G40920.1
IOD	QIOD-Lu7.2	7	15346004	17976903	7	Lus10020083	16253645	16256074	+	S-locus lectin protein kinase family protein	scaffold23	scaffold23b	AT4G21390.1	B120
IOD	QIOD-Lu7.2	7	15346004	17976903	7	Lus10020084	16249237	16253307	-	Zinc finger, RING-type;Transcription factor jumonji/aspartyl beta-hydroxylase	scaffold23	scaffold23b	AT4G21430.1	B160
IOD	QIOD-Lu7.2	7	15346004	17976903	7	Lus10020085	16244481	16245713	+	MYB-like 102	scaffold23	scaffold23b	AT4G21440.1	ATM4,ATMYB102,MYB102
IOD	QIOD-Lu7.2	7	15346004	17976903	7	Lus10020086	16237867	16240782	+	F-box/RNI-like superfamily protein	scaffold23	scaffold23b	AT3G62980.1	TIR1
IOD	QIOD-Lu7.2	7	15346004	17976903	7	Lus10020087	16228526	16232801	+	NAD(P)H dehydrogenase B2	scaffold23	scaffold23b	AT4G05020.1	NDB2
IOD	QIOD-Lu7.2	7	15346004	17976903	7	Lus10020088	16225884	16227662	+	P-loop containing nucleoside triphosphate hydrolases superfamily protein	scaffold23	scaffold23b	AT3G02065.2
IOD	QIOD-Lu7.2	7	15346004	17976903	7	Lus10020089	16221793	16224351	+	syntaxin of plants 124	scaffold23	scaffold23b	AT1G61290.1	ATSYP124,SYP124
IOD	QIOD-Lu7.2	7	15346004	17976903	7	Lus10020090	16213364	16215948	-	Protein of unknown function (DUF761)	scaffold23	scaffold23b	AT1G61260.1
IOD	QIOD-Lu7.2	7	15346004	17976903	7	Lus10020091	16207268	16210116	-	alternative NAD(P)H dehydrogenase 1	scaffold23	scaffold23b	AT1G07180.1	ATNDI1,NDA1
IOD	QIOD-Lu7.2	7	15346004	17976903	7	Lus10038301	16178706	16179267	+	Translation elongation factor EF1B/ribosomal protein S6 family protein	scaffold28	scaffold28b	AT3G18760.1
IOD	QIOD-Lu7.2	7	15346004	17976903	7	Lus10038302	16172153	16175829	+	secretory carrier 3	scaffold28	scaffold28b	AT1G61250.1	SC3
IOD	QIOD-Lu7.2	7	15346004	17976903	7	Lus10038303	16167027	16170485	+	Protein of unknown function (DUF707)	scaffold28	scaffold28b	AT1G61240.1
IOD	QIOD-Lu7.2	7	15346004	17976903	7	Lus10038305	16158214	16161886	+	alpha-galactosidase 2	scaffold28	scaffold28b	AT5G08370.1	AGAL2,AtAGAL2
IOD	QIOD-Lu7.2	7	15346004	17976903	7	Lus10038306	16155881	16157188	-	basic helix-loop-helix (bHLH) DNA-binding superfamily protein	scaffold28	scaffold28b	AT3G56770.1
IOD	QIOD-Lu7.2	7	15346004	17976903	7	Lus10038307	16151716	16155270	+		scaffold28	scaffold28b	AT1G11070.1
IOD	QIOD-Lu7.2	7	15346004	17976903	7	Lus10038308	16148256	16150562	-	cyclic nucleotide gated channel 1	scaffold28	scaffold28b	AT5G53130.1	ATCNGC1,CNGC1
IOD	QIOD-Lu7.2	7	15346004	17976903	7	Lus10038310	16139502	16140272	+	OBF-binding protein 3	scaffold28	scaffold28b	AT3G55370.3	OBP3
IOD	QIOD-Lu7.2	7	15346004	17976903	7	Lus10038311	16133946	16135139	+		scaffold28	scaffold28b	AT1G77270.1
IOD	QIOD-Lu7.2	7	15346004	17976903	7	Lus10038312	16130963	16132240	-	alpha/beta-Hydrolases superfamily protein	scaffold28	scaffold28b	AT4G02340.1
IOD	QIOD-Lu7.2	7	15346004	17976903	7	Lus10038313	16128378	16130198	+	Undecaprenyl pyrophosphate synthetase family protein	scaffold28	scaffold28b	AT5G58770.1
IOD	QIOD-Lu7.2	7	15346004	17976903	7	Lus10038314	16122599	16125756	-	damaged DNA binding 2	scaffold28	scaffold28b	AT5G58760.1	DDB2
IOD	QIOD-Lu7.2	7	15346004	17976903	7	Lus10038315	16120348	16121991	+	cyclophilin 5	scaffold28	scaffold28b	AT2G29960.1	ATCYP5,CYP19-4,CYP5
IOD	QIOD-Lu7.2	7	15346004	17976903	7	Lus10038316	16119151	16119453	+	Pectin lyase-like superfamily protein	scaffold28	scaffold28b	AT3G14040.1
IOD	QIOD-Lu7.2	7	15346004	17976903	7	Lus10038317	16117597	16118061	-	ARF-GAP domain 7	scaffold28	scaffold28b	AT2G37550.1	AGD7,ASP1
IOD	QIOD-Lu7.2	7	15346004	17976903	7	Lus10038318	16115345	16116280	-	Aldolase-type TIM barrel family protein	scaffold28	scaffold28b	AT5G01410.1	ATPDX1,ATPDX1.3,PDX1,PDX1.3,RSR4
IOD	QIOD-Lu7.2	7	15346004	17976903	7	Lus10038319	16111540	16114094	-	phospholipase C 2	scaffold28	scaffold28b	AT3G08510.1	ATPLC2,PLC2
IOD	QIOD-Lu7.2	7	15346004	17976903	7	Lus10038320	16097913	16101173	-	Double Clp-N motif-containing P-loop nucleoside triphosphate hydrolases superfamily protein	scaffold28	scaffold28b	AT2G29970.1
IOD	QIOD-Lu7.2	7	15346004	17976903	7	Lus10038321	16089395	16092602	-	fatty acid desaturase 7	scaffold28	scaffold28b	AT3G11170.1	FAD7,FADD
IOD	QIOD-Lu7.2	7	15346004	17976903	7	Lus10038322	16086104	16088703	+	alternative NAD(P)H dehydrogenase 1	scaffold28	scaffold28b	AT1G07180.1	ATNDI1,NDA1
IOD	QIOD-Lu7.2	7	15346004	17976903	7	Lus10038323	16082768	16084794	-	Lactate/malate dehydrogenase family protein	scaffold28	scaffold28b	AT3G15020.1	mMDH2
IOD	QIOD-Lu7.2	7	15346004	17976903	7	Lus10038324	16076939	16078325	-	Aquaporin-like superfamily protein	scaffold28	scaffold28b	AT1G73190.1	ALPHA-TIP,TIP3;1
IOD	QIOD-Lu7.2	7	15346004	17976903	7	Lus10038325	16071207	16075445	-	alpha-galactosidase 2	scaffold28	scaffold28b	AT5G08370.1	AGAL2,AtAGAL2
IOD	QIOD-Lu7.2	7	15346004	17976903	7	Lus10038326	16066452	16070650	+	Putative integral membrane protein conserved region (DUF2404)	scaffold28	scaffold28b	AT1G17820.1
IOD	QIOD-Lu7.2	7	15346004	17976903	7	Lus10038327	16063080	16065430	+	Protein of unknown function (DUF789)	scaffold28	scaffold28b	AT1G73210.1
IOD	QIOD-Lu7.2	7	15346004	17976903	7	Lus10038328	16059700	16059933	-		scaffold28	scaffold28b	AT1G31335.1
IOD	QIOD-Lu7.2	7	15346004	17976903	7	Lus10038329	16053251	16055382	-	Cyclin family protein	scaffold28	scaffold28b	AT5G45190.1
IOD	QIOD-Lu7.2	7	15346004	17976903	7	Lus10038330	16052127	16052782	+	Terpenoid cyclases/Protein prenyltransferases superfamily protein	scaffold28	scaffold28b	AT3G29410.1
IOD	QIOD-Lu7.2	7	15346004	17976903	7	Lus10038331	16046715	16050666	+	O-methyltransferase family protein	scaffold28	scaffold28b	AT4G35160.1
IOD	QIOD-Lu7.2	7	15346004	17976903	7	Lus10038332	16044172	16045753	+	NAC domain containing protein 42	scaffold28	scaffold28b	AT2G43000.1	anac042,NAC042
IOD	QIOD-Lu7.2	7	15346004	17976903	7	Lus10038333	16035364	16040978	+	Root hair defective 3 GTP-binding protein (RHD3)	scaffold28	scaffold28b	AT5G45160.1
IOD	QIOD-Lu7.2	7	15346004	17976903	7	Lus10038334	16032396	16034731	-	RAB homolog 1	scaffold28	scaffold28b	AT5G45130.1	ATRAB-F2A,ATRAB5A,ATRABF2A,RAB-F2A,RAB5A,RABF2A,RHA1
IOD	QIOD-Lu7.2	7	15346004	17976903	7	Lus10038335	16029702	16031734	+	TRAM, LAG1 and CLN8 (TLC) lipid-sensing domain containing protein	scaffold28	scaffold28b	AT1G31300.1
IOD	QIOD-Lu7.2	7	15346004	17976903	7	Lus10038336	16024342	16026015	-	Mitochondrial transcription termination factor family protein	scaffold28	scaffold28b	AT4G19650.1
IOD	QIOD-Lu7.2	7	15346004	17976903	7	Lus10038337	16021380	16024081	+	NPR1-like protein 3	scaffold28	scaffold28b	AT5G45110.1	ATNPR3,NPR3
IOD	QIOD-Lu7.2	7	15346004	17976903	7	Lus10038338	16018012	16019391	+		scaffold28	scaffold28b	AT4G31980.1
IOD	QIOD-Lu7.2	7	15346004	17976903	7	Lus10038339	16014578	16016041	+	Plant protein of unknown function (DUF247)	scaffold28	scaffold28b	AT3G50160.1
IOD	QIOD-Lu7.2	7	15346004	17976903	7	Lus10038340	16008999	16012037	+	Transducin/WD40 repeat-like superfamily protein	scaffold28	scaffold28b	AT3G06880.2
IOD	QIOD-Lu7.2	7	15346004	17976903	7	Lus10038341	16004664	16007432	+	RING/U-box superfamily protein	scaffold28	scaffold28b	AT4G19670.1
IOD	QIOD-Lu7.2	7	15346004	17976903	7	Lus10038342	16001267	16003345	+	vesicle-associated membrane protein 726	scaffold28	scaffold28b	AT1G04760.1	ATVAMP726,VAMP726
IOD	QIOD-Lu7.2	7	15346004	17976903	7	Lus10038343	15997822	15999603	+	NAD(P)-binding Rossmann-fold superfamily protein	scaffold28	scaffold28b	AT4G20760.1
IOD	QIOD-Lu7.2	7	15346004	17976903	7	Lus10038344	15994544	15996495	-	Pectin lyase-like superfamily protein	scaffold28	scaffold28b	AT3G07970.1	QRT2
IOD	QIOD-Lu7.2	7	15346004	17976903	7	Lus10038345	15993185	15994283	+	FKBP-like peptidyl-prolyl cis-trans isomerase family protein	scaffold28	scaffold28b	AT4G19830.1
IOD	QIOD-Lu7.2	7	15346004	17976903	7	Lus10038346	15991620	15992931	-	Cytochrome c	scaffold28	scaffold28b	AT5G45040.1
IOD	QIOD-Lu7.2	7	15346004	17976903	7	Lus10038347	15985636	15988349	+	Trypsin family protein	scaffold28	scaffold28b	AT5G45030.1
IOD	QIOD-Lu7.2	7	15346004	17976903	7	Lus10038348	15980873	15982027	+	Glutathione S-transferase family protein	scaffold28	scaffold28b	AT4G19880.1
IOD	QIOD-Lu7.2	7	15346004	17976903	7	Lus10038349	15976943	15978244	+	patatin-like protein 6	scaffold28	scaffold28b	AT3G54950.1	PLA IIIA,PLP7
IOD	QIOD-Lu7.2	7	15346004	17976903	7	Lus10038350	15959123	15959854	-	PATATIN-like protein 6	scaffold28	scaffold28b	AT2G39220.1	PLA IIB,PLP6
IOD	QIOD-Lu7.2	7	15346004	17976903	7	Lus10038351	15946165	15951523	+	Putative serine esterase family protein	scaffold28	scaffold28b	AT1G09980.1
IOD	QIOD-Lu7.2	7	15346004	17976903	7	Lus10038352	15940369	15942995	-	TCP-1/cpn60 chaperonin family protein	scaffold28	scaffold28b	AT5G18820.1	EMB3007
IOD	QIOD-Lu7.2	7	15346004	17976903	7	Lus10038353	15928992	15938538	-	transcription activators	scaffold28	scaffold28b	AT2G35110.2	GRL,NAP1,NAPP
IOD	QIOD-Lu7.2	7	15346004	17976903	7	Lus10038354	15926736	15928867	+	sulfiredoxin	scaffold28	scaffold28b	AT1G31170.1	ATSRX,SRX
IOD	QIOD-Lu7.2	7	15346004	17976903	7	Lus10038355	15917341	15919221	+	Exostosin family protein	scaffold28	scaffold28b	AT2G35100.1	ARAD1
IOD	QIOD-Lu7.2	7	15346004	17976903	7	Lus10038356	15914308	15914957	-	membrane-associated progesterone binding protein 3	scaffold28	scaffold28b	AT3G48890.1	ATMAPR3,ATMP2,MAPR3,MSBP2
IOD	QIOD-Lu7.2	7	15346004	17976903	7	Lus10038357	15910980	15913970	+	Ankyrin repeat family protein	scaffold28	scaffold28b	AT3G54070.1
IOD	QIOD-Lu7.2	7	15346004	17976903	7	Lus10038358	15908737	15909087	-		scaffold28	scaffold28b	AT4G19950.1
IOD	QIOD-Lu7.2	7	15346004	17976903	7	Lus10038359	15906658	15906867	-	proliferating cell nuclear antigen 2	scaffold28	scaffold28b	AT2G29570.1	ATPCNA2,PCNA2
IOD	QIOD-Lu7.2	7	15346004	17976903	7	Lus10038360	15905640	15906234	-	proliferating cell nuclear antigen 2	scaffold28	scaffold28b	AT2G29570.1	ATPCNA2,PCNA2
IOD	QIOD-Lu7.2	7	15346004	17976903	7	Lus10038361	15895391	15898615	-	K+ uptake permease 11	scaffold28	scaffold28b	AT2G35060.1	KUP11
IOD	QIOD-Lu7.2	7	15346004	17976903	7	Lus10038362	15891984	15894995	-	K+ uptake permease 10	scaffold28	scaffold28b	AT1G31120.1	KUP10
IOD	QIOD-Lu7.2	7	15346004	17976903	7	Lus10038363	15876520	15885818	-	chromatin remodeling 4	scaffold28	scaffold28b	AT5G44800.1	CHR4,PKR1
IOD	QIOD-Lu7.2	7	15346004	17976903	7	Lus10038364	15871263	15875732	+	copper-exporting ATPase / responsive-to-antagonist 1 / copper-transporting ATPase (RAN1)	scaffold28	scaffold28b	AT5G44790.1	HMA7,RAN1
IOD	QIOD-Lu7.2	7	15346004	17976903	7	Lus10038365	15847517	15849712	+	PLATZ transcription factor family protein	scaffold28	scaffold28b	AT1G31040.1
IOD	QIOD-Lu7.2	7	15346004	17976903	7	Lus10038366	15841546	15845972	-	N-acetylglucosamine-1-phosphate uridylyltransferase 1	scaffold28	scaffold28b	AT1G31070.2	GlcNAc1pUT1
IOD	QIOD-Lu7.2	7	15346004	17976903	7	Lus10038367	15839225	15839875	-	Ribosomal protein L7/L12, oligomerisation;Ribosomal protein L7/L12, C-terminal/adaptor protein ClpS-like	scaffold28	scaffold28b	AT1G70190.1
IOD	QIOD-Lu7.2	7	15346004	17976903	7	Lus10038368	15835395	15837612	-	phosphorylcholine cytidylyltransferase	scaffold28	scaffold28b	AT2G32260.1	ATCCT1,CCT1
IOD	QIOD-Lu7.2	7	15346004	17976903	7	Lus10038369	15833053	15834830	+	Pectin lyase-like superfamily protein	scaffold28	scaffold28b	AT4G20040.1
IOD	QIOD-Lu7.2	7	15346004	17976903	7	Lus10038370	15829713	15831787	+	Pectin lyase-like superfamily protein	scaffold28	scaffold28b	AT4G20050.1	QRT3
IOD	QIOD-Lu7.2	7	15346004	17976903	7	Lus10038371	15820377	15822138	+	ARM repeat superfamily protein	scaffold28	scaffold28b	AT4G20060.1	EMB1895
IOD	QIOD-Lu7.2	7	15346004	17976903	7	Lus10038372	15816152	15819129	-	allantoate amidohydrolase	scaffold28	scaffold28b	AT4G20070.1	AAH,ATAAH
IOD	QIOD-Lu7.2	7	15346004	17976903	7	Lus10038373	15811725	15814974	-	zinc finger (C2H2 type) family protein	scaffold28	scaffold28b	AT1G30970.1	SUF4
IOD	QIOD-Lu7.2	7	15346004	17976903	7	Lus10038374	15810092	15810430	-	heat shock protein 70 (Hsp 70) family protein	scaffold28	scaffold28b	AT5G28540.1	BIP1
IOD	QIOD-Lu7.2	7	15346004	17976903	7	Lus10038375	15807893	15809560	-	Transducin/WD40 repeat-like superfamily protein	scaffold28	scaffold28b	AT5G14050.1
IOD	QIOD-Lu7.2	7	15346004	17976903	7	Lus10038376	15802911	15806691	-	Y-family DNA polymerase H	scaffold28	scaffold28b	AT5G44740.2	POLH
IOD	QIOD-Lu7.2	7	15346004	17976903	7	Lus10038377	15800152	15802158	+	Pentatricopeptide repeat (PPR) superfamily protein	scaffold28	scaffold28b	AT4G20090.1	EMB1025
IOD	QIOD-Lu7.2	7	15346004	17976903	7	Lus10038378	15796679	15798795	+	Myzus persicae-induced lipase 1	scaffold28	scaffold28b	AT5G14180.1	MPL1
IOD	QIOD-Lu7.2	7	15346004	17976903	7	Lus10038379	15792901	15794403	+	Protein of unknown function (DUF1639)	scaffold28	scaffold28b	AT4G20300.2
IOD	QIOD-Lu7.2	7	15346004	17976903	7	Lus10038380	15783070	15784668	+	TBP-associated factor 11	scaffold28	scaffold28b	AT4G20280.1	TAF11
IOD	QIOD-Lu7.2	7	15346004	17976903	7	Lus10038381	15777264	15778619	-	Leucine-rich receptor-like protein kinase family protein	scaffold28	scaffold28b	AT4G20270.1	BAM3
IOD	QIOD-Lu7.2	7	15346004	17976903	7	Lus10038382	15774664	15777241	-	Leucine-rich receptor-like protein kinase family protein	scaffold28	scaffold28b	AT4G20270.1	BAM3
IOD	QIOD-Lu7.2	7	15346004	17976903	7	Lus10038383	15771958	15773519	+	plasma-membrane associated cation-binding protein 1	scaffold28	scaffold28b	AT4G20260.1	ATPCAP1,PCAP1
IOD	QIOD-Lu7.2	7	15346004	17976903	7	Lus10038384	15763008	15767150	+	minichromosome maintenance (MCM2/3/5) family protein	scaffold28	scaffold28b	AT5G44635.1	MCM6
IOD	QIOD-Lu7.2	7	15346004	17976903	7	Lus10038385	15761267	15762632	-		scaffold28	scaffold28b	AT5G44650.1	AtCEST,CEST
IOD	QIOD-Lu7.2	7	15346004	17976903	7	Lus10038386	15759969	15760853	-		scaffold28	scaffold28b	AT4G20190.1
IOD	QIOD-Lu7.2	7	15346004	17976903	7	Lus10038387	15751346	15753451	+	Domain of unknown function (DUF23)	scaffold28	scaffold28b	AT5G44670.1
IOD	QIOD-Lu7.2	7	15346004	17976903	7	Lus10038388	15739264	15740706	+	DNA glycosylase superfamily protein	scaffold28	scaffold28b	AT5G57970.1
IOD	QIOD-Lu7.2	7	15346004	17976903	7	Lus10038389	15728957	15731255	+		scaffold28	scaffold28b	AT4G20160.1
IOD	QIOD-Lu7.2	7	15346004	17976903	7	Lus10038390	15728089	15728784	+	RING/U-box superfamily protein	scaffold28	scaffold28b	AT5G04460.1
IOD	QIOD-Lu7.2	7	15346004	17976903	7	Lus10038391	15726416	15726792	-		scaffold28	scaffold28b	AT4G20150.1
IOD	QIOD-Lu7.2	7	15346004	17976903	7	Lus10038392	15720865	15724860	+	Leucine-rich repeat transmembrane protein kinase	scaffold28	scaffold28b	AT4G20140.1	GSO1
IOD	QIOD-Lu7.2	7	15346004	17976903	7	Lus10038393	15712175	15713842	-	Peroxidase superfamily protein	scaffold28	scaffold28b	AT1G30870.1
IOD	QIOD-Lu7.2	7	15346004	17976903	7	Lus10038394	15710313	15711316	+	Transducin/WD40 repeat-like superfamily protein	scaffold28	scaffold28b	AT5G17370.1
IOD	QIOD-Lu7.2	7	15346004	17976903	7	Lus10038395	15705927	15707338	+	myb domain protein 67	scaffold28	scaffold28b	AT3G12720.1	ATMYB67,ATY53,MYB67
IOD	QIOD-Lu7.2	7	15346004	17976903	7	Lus10038396	15698844	15700202	-	Tetratricopeptide repeat (TPR)-like superfamily protein	scaffold28	scaffold28b	AT5G66520.1
IOD	QIOD-Lu7.2	7	15346004	17976903	7	Lus10038398	15691781	15692515	-	Pentatricopeptide repeat (PPR) superfamily protein	scaffold28	scaffold28b	AT4G20090.1	EMB1025
IOD	QIOD-Lu7.2	7	15346004	17976903	7	Lus10038399	15689170	15689682	-		scaffold28	scaffold28b	AT5G44710.1
IOD	QIOD-Lu7.2	7	15346004	17976903	7	Lus10038400	15686469	15689096	+	Tetratricopeptide repeat (TPR)-like superfamily protein	scaffold28	scaffold28b	AT3G57430.1	OTP84
IOD	QIOD-Lu7.2	7	15346004	17976903	7	Lus10038401	15682964	15685229	-	Myzus persicae-induced lipase 1	scaffold28	scaffold28b	AT5G14180.1	MPL1
IOD	QIOD-Lu7.2	7	15346004	17976903	7	Lus10038402	15677856	15679855	-	Peptidase M50 family protein	scaffold28	scaffold28b	AT4G20310.2
IOD	QIOD-Lu7.2	7	15346004	17976903	7	Lus10038403	15654334	15658704	-	CTP synthase family protein	scaffold28	scaffold28b	AT1G30820.1
IOD	QIOD-Lu7.2	7	15346004	17976903	7	Lus10038404	15651654	15653425	+	S-adenosyl-L-methionine-dependent methyltransferases superfamily protein	scaffold28	scaffold28b	AT5G44600.1
IOD	QIOD-Lu7.2	7	15346004	17976903	7	Lus10038405	15634373	15649276	-	ARM repeat superfamily protein	scaffold28	scaffold28b	AT2G35630.1	GEM1,MOR1
IOD	QIOD-Lu7.2	7	15346004	17976903	7	Lus10038406	15626136	15626498	-		scaffold28	scaffold28b	AT5G50360.1
IOD	QIOD-Lu7.2	7	15346004	17976903	7	Lus10038407	15620219	15622116	+	SNF7 family protein	scaffold28	scaffold28b	AT5G44560.1	VPS2.2
IOD	QIOD-Lu7.2	7	15346004	17976903	7	Lus10038408	15616268	15619328	+	Glycosyl hydrolases family 31 protein	scaffold28	scaffold28b	AT5G11720.1
IOD	QIOD-Lu7.2	7	15346004	17976903	7	Lus10038409	15599723	15614262	-	lsd one like 1	scaffold28	scaffold28b	AT1G32540.1	LOL1
IOD	QIOD-Lu7.2	7	15346004	17976903	7	Lus10038410	15605042	15612015	+	VPS54	scaffold28	scaffold28b	AT4G19490.1	ATVPS54,VPS54
IOD	QIOD-Lu7.2	7	15346004	17976903	7	Lus10038411	15597786	15599209	+	S-locus lectin protein kinase family protein	scaffold28	scaffold28b	AT1G11330.2
IOD	QIOD-Lu7.2	7	15346004	17976903	7	Lus10038413	15596029	15596397	+	S-locus lectin protein kinase family protein	scaffold28	scaffold28b	AT1G61440.1
IOD	QIOD-Lu7.2	7	15346004	17976903	7	Lus10038414	15594498	15595235	+	Fasciclin-like arabinogalactan family protein	scaffold28	scaffold28b	AT1G30800.1
IOD	QIOD-Lu7.2	7	15346004	17976903	7	Lus10038415	15589651	15589902	-	HXXXD-type acyl-transferase family protein	scaffold28	scaffold28b	AT5G67150.1
IOD	QIOD-Lu7.2	7	15346004	17976903	7	Lus10038416	15584126	15588245	+	Subtilase family protein	scaffold28	scaffold28b	AT5G44530.1
IOD	QIOD-Lu7.2	7	15346004	17976903	7	Lus10038417	15579901	15581263	-	Ribosomal protein L19e family protein	scaffold28	scaffold28b	AT3G16780.1
IOD	QIOD-Lu7.2	7	15346004	17976903	7	Lus10038418	15575109	15577317	-	Ribosomal protein L19e family protein	scaffold28	scaffold28b	AT3G16780.1
IOD	QIOD-Lu7.2	7	15346004	17976903	7	Lus10038419	15571963	15574099	-	TraB family protein	scaffold28	scaffold28b	AT1G05270.1
IOD	QIOD-Lu7.2	7	15346004	17976903	7	Lus10038420	15568938	15571569	-	TraB family protein	scaffold28	scaffold28b	AT1G05270.1
IOD	QIOD-Lu7.2	7	15346004	17976903	7	Lus10038421	15567822	15568622	+	Small nuclear ribonucleoprotein family protein	scaffold28	scaffold28b	AT5G44500.1
IOD	QIOD-Lu7.2	7	15346004	17976903	7	Lus10038422	15563775	15565807	-	Coatomer epsilon subunit	scaffold28	scaffold28b	AT1G30630.1
IOD	QIOD-Lu7.2	7	15346004	17976903	7	Lus10038423	15560071	15562622	+	NAD(P)-binding Rossmann-fold superfamily protein	scaffold28	scaffold28b	AT1G30620.1	HSR8,MUR4,UXE1
IOD	QIOD-Lu7.2	7	15346004	17976903	7	Lus10038424	15549207	15549863	-	Protein of unknown function (DUF640)	scaffold28	scaffold28b	AT1G07090.1	LSH6
IOD	QIOD-Lu7.2	7	15346004	17976903	7	Lus10038425	15537378	15542391	+	transducin family protein / WD-40 repeat family protein	scaffold28	scaffold28b	AT1G73720.1	SMU1
IOD	QIOD-Lu7.2	7	15346004	17976903	7	Lus10038426	15525776	15528409	-	WRKY DNA-binding protein 35	scaffold28	scaffold28b	AT2G34830.1	AtWRKY35,MEE24,WRKY35
IOD	QIOD-Lu7.2	7	15346004	17976903	7	Lus10038427	15522213	15522581	+	lipid transfer protein 5	scaffold28	scaffold28b	AT3G51600.1	LTP5
IOD	QIOD-Lu7.2	7	15346004	17976903	7	Lus10038429	15514769	15515125	+	Bifunctional inhibitor/lipid-transfer protein/seed storage 2S albumin superfamily protein	scaffold28	scaffold28b	AT2G18370.1
IOD	QIOD-Lu7.2	7	15346004	17976903	7	Lus10038431	15505661	15508033	-	Pentatricopeptide repeat (PPR) superfamily protein	scaffold28	scaffold28b	AT4G20770.1
IOD	QIOD-Lu7.2	7	15346004	17976903	7	Lus10038432	15503638	15504420	+	basic helix-loop-helix (bHLH) DNA-binding superfamily protein	scaffold28	scaffold28b	AT1G30670.1
IOD	QIOD-Lu7.2	7	15346004	17976903	7	Lus10038433	15500585	15502795	-	toprim domain-containing protein	scaffold28	scaffold28b	AT1G30680.1
IOD	QIOD-Lu7.2	7	15346004	17976903	7	Lus10038434	15493718	15499546	-	toprim domain-containing protein	scaffold28	scaffold28b	AT1G30680.1
IOD	QIOD-Lu7.2	7	15346004	17976903	7	Lus10038435	15489438	15491136	-	Sec14p-like phosphatidylinositol transfer family protein	scaffold28	scaffold28b	AT1G30690.1
IOD	QIOD-Lu7.2	7	15346004	17976903	7	Lus10038436	15487143	15488858	+	FAD-binding Berberine family protein	scaffold28	scaffold28b	AT4G20820.1
IOD	QIOD-Lu7.2	7	15346004	17976903	7	Lus10038437	15482781	15484382	-	FAD-binding Berberine family protein	scaffold28	scaffold28b	AT1G26380.1
IOD	QIOD-Lu7.2	7	15346004	17976903	7	Lus10038439	15478315	15479889	-	FAD-binding Berberine family protein	scaffold28	scaffold28b	AT1G30700.1
IOD	QIOD-Lu7.2	7	15346004	17976903	7	Lus10038440	15470994	15474414	-	FAD-binding Berberine family protein	scaffold28	scaffold28b	AT1G11770.1
IOD	QIOD-Lu7.2	7	15346004	17976903	7	Lus10038441	15469183	15469776	+	RmlC-like cupins superfamily protein	scaffold28	scaffold28b	AT5G38940.1
IOD	QIOD-Lu7.2	7	15346004	17976903	7	Lus10038442	15464172	15466931	-	FAD-binding Berberine family protein	scaffold28	scaffold28b	AT5G44390.1
IOD	QIOD-Lu7.2	7	15346004	17976903	7	Lus10038443	15462658	15463896	+		scaffold28	scaffold28b	AT1G11915.1
IOD	QIOD-Lu7.2	7	15346004	17976903	7	Lus10038445	15445138	15446650	-	FAD-binding Berberine family protein	scaffold28	scaffold28b	AT1G30760.1
IOD	QIOD-Lu7.2	7	15346004	17976903	7	Lus10038446	15432892	15435347	-	FAD-binding Berberine family protein	scaffold28	scaffold28b	AT4G20860.1
IOD	QIOD-Lu7.2	7	15346004	17976903	7	Lus10038447	15421878	15431624	+	maternal effect embryo arrest 22	scaffold28	scaffold28b	AT2G34780.2	EMB1611,MEE22
IOD	QIOD-Lu7.2	7	15346004	17976903	7	Lus10038448	15407361	15408913	-	nuclear factor Y, subunit A7	scaffold28	scaffold28b	AT1G30500.2	NF-YA7
IOD	QIOD-Lu7.2	7	15346004	17976903	7	Lus10038449	15398530	15403153	-	Homeobox-leucine zipper family protein / lipid-binding START domain-containing protein	scaffold28	scaffold28b	AT2G34710.1	ATHB-14,ATHB14,PHB,PHB-1D
IOD	QIOD-Lu7.2	7	15346004	17976903	7	Lus10038450	15394679	15395522	-		scaffold28	scaffold28b	AT3G29130.2
IOD	QIOD-Lu7.2	7	15346004	17976903	7	Lus10038451	15391977	15393655	+	D111/G-patch domain-containing protein	scaffold28	scaffold28b	AT1G30480.1	DRT111
IOD	QIOD-Lu7.2	7	15346004	17976903	7	Lus10038452	15371943	15378745	-	SIT4 phosphatase-associated family protein	scaffold28	scaffold28b	AT1G30470.2
IOD	QIOD-Lu7.2	7	15346004	17976903	7	Lus10038453	15367133	15370300	-	ENHANCED DOWNY MILDEW 2	scaffold28	scaffold28b	AT5G55390.1	EDM2
IOD	QIOD-Lu7.2	7	15346004	17976903	7	Lus10038454	15364576	15367031	-	ENHANCED DOWNY MILDEW 2	scaffold28	scaffold28b	AT5G55390.1	EDM2
IOD	QIOD-Lu7.2	7	15346004	17976903	7	Lus10038455	15362143	15363359	+	Protein phosphatase 2C family protein	scaffold28	scaffold28b	AT2G34740.1
IOD	QIOD-Lu7.2	7	15346004	17976903	7	Lus10038456	15358577	15359268	-	RmlC-like cupins superfamily protein	scaffold28	scaffold28b	AT3G05950.1
IOD	QIOD-Lu7.2	7	15346004	17976903	7	Lus10038457	15356235	15356999	+	RmlC-like cupins superfamily protein	scaffold28	scaffold28b	AT5G38960.1
IOD	QIOD-Lu7.2	7	15346004	17976903	7	Lus10038458	15351825	15353960	+	tubulin beta-7 chain	scaffold28	scaffold28b	AT2G29550.1	TUB7
IOD	QIOD-Lu7.2	7	15346004	17976903	7	Lus10038459	15344073	15344891	-	ethylene-responsive nuclear protein / ethylene-regulated nuclear protein (ERT2)	scaffold28	scaffold28b	AT4G20880.1
IOD	QIOD-Lu7.2	7	15346004	17976903	7	Lus10038460	15337905	15342171	+	calcium-dependent protein kinase 17	scaffold28	scaffold28b	AT5G12180.1	CPK17
IOD	QIOD-Lu7.2	7	15346004	17976903	7	Lus10038461	15332693	15336842	-	dgd1 suppressor 1	scaffold28	scaffold28b	AT5G12290.1	DGS1
IOD	QIOD-Lu7.2	7	15346004	17976903	7	Lus10038462	15328906	15332120	-		scaffold28	scaffold28b	AT1G07970.1
IOD	QIOD-Lu7.2	7	15346004	17976903	7	Lus10038464	15319803	15326331	+	DNA-binding protein with MIZ/SP-RING zinc finger, PHD-finger and SAP domain	scaffold28	scaffold28b	AT5G60410.2	ATSIZ1,SIZ1
IOD	QIOD-Lu7.2	7	15346004	17976903	7	Lus10038466	15310851	15312816	-		scaffold28	scaffold28b	AT5G60370.1
IOD	QIOD-Lu7.2	7	15346004	17976903	7	Lus10038467	15306495	15308948	-	DNA repair (Rad51) family protein	scaffold28	scaffold28b	AT2G28560.1	ATRAD51B,RAD51B
IOD	QIOD-Lu7.2	7	15346004	17976903	7	Lus10038469	15302893	15303903	+	Beta-glucosidase, GBA2 type family protein	scaffold28	scaffold28b	AT5G49900.1
IOD	QIOD-Lu7.2	7	15346004	17976903	7	Lus10038471	15293963	15299014	+	Beta-glucosidase, GBA2 type family protein	scaffold28	scaffold28b	AT5G49900.1
IOD	QIOD-Lu7.2	7	15346004	17976903	7	Lus10038472	15282969	15285790	-	mitogen-activated protein kinase 3	scaffold28	scaffold28b	AT3G45640.1	ATMAPK3,ATMPK3,MPK3
IOD	QIOD-Lu7.2	7	15346004	17976903	7	Lus10038473	15278384	15280708	-	tetraspanin3	scaffold28	scaffold28b	AT3G45600.1	TET3
IOD	QIOD-Lu7.2	7	15346004	17976903	7	Lus10038474	15275268	15277374	-	ATP synthase D chain, mitochondrial	scaffold28	scaffold28b	AT3G52300.1	ATPQ
IOD	QIOD-Lu7.2	7	15346004	17976903	7	Lus10038475	15262598	15265011	-	BTB/POZ domain-containing protein	scaffold28	scaffold28b	AT5G60050.1
IOD	QIOD-Lu7.2	7	15346004	17976903	7	Lus10038476	15261618	15262056	+	cysteine-rich RLK (RECEPTOR-like protein kinase) 34	scaffold28	scaffold28b	AT4G11530.1	CRK34
IOD	QIOD-Lu7.2	7	15346004	17976903	7	Lus10038477	15260744	15261013	-		scaffold28	scaffold28b	AT1G75335.1
IOD	QIOD-Lu7.2	7	15346004	17976903	7	Lus10038479	15250507	15250956	+	Leucine-rich receptor-like protein kinase family protein	scaffold28	scaffold28b	AT1G34110.1
IOD	QIOD-Lu7.2	7	15346004	17976903	7	Lus10038480	15248601	15249472	+	Homeodomain-like superfamily protein	scaffold28	scaffold28b	AT2G28610.1	PRS,PRS1,WOX3
IOD	QIOD-Lu7.2	7	15346004	17976903	7	Lus10023164	17497020	17499704	+	Zinc finger C-x8-C-x5-C-x3-H type family protein	scaffold325	scaffold325d	AT2G20280.1
IOD	QIOD-Lu7.2	7	15346004	17976903	7	Lus10023165	17492218	17494646	-	Integrase-type DNA-binding superfamily protein	scaffold325	scaffold325d	AT4G36920.1	AP2,FL1,FLO2
IOD	QIOD-Lu7.2	7	15346004	17976903	7	Lus10023166	17481197	17486939	-	Leucine-rich repeat protein kinase family protein	scaffold325	scaffold325d	AT2G37050.3
IOD	QIOD-Lu7.2	7	15346004	17976903	7	Lus10023167	17476865	17477901	-	nuclear factor Y, subunit B8	scaffold325	scaffold325d	AT2G37060.1	NF-YB8
IOD	QIOD-Lu7.2	7	15346004	17976903	7	Lus10023168	17470864	17471814	-	Tetratricopeptide repeat (TPR)-like superfamily protein	scaffold325	scaffold325d	AT3G09650.1	CRM3,HCF152
IOD	QIOD-Lu7.2	7	15346004	17976903	7	Lus10023169	17465933	17470815	+	minichromosome maintenance 8	scaffold325	scaffold325d	AT3G09660.1	MCM8
IOD	QIOD-Lu7.2	7	15346004	17976903	7	Lus10023170	17460906	17464555	-		scaffold325	scaffold325d	AT3G53320.1
IOD	QIOD-Lu7.2	7	15346004	17976903	7	Lus10023171	17458622	17460459	+	Myzus persicae-induced lipase 1	scaffold325	scaffold325d	AT5G14180.1	MPL1
IOD	QIOD-Lu7.2	7	15346004	17976903	7	Lus10023172	17456886	17457951	+	Ribosomal protein S12/S23 family protein	scaffold325	scaffold325d	AT5G02960.1
IOD	QIOD-Lu7.2	7	15346004	17976903	7	Lus10023173	17453305	17455747	+	ROP interactive partner 3	scaffold325	scaffold325d	AT2G37080.1	RIP3
IOD	QIOD-Lu7.2	7	15346004	17976903	7	Lus10023174	17449826	17451288	+	GTP binding Elongation factor Tu family protein	scaffold325	scaffold325d	AT1G07940.1
IOD	QIOD-Lu7.2	7	15346004	17976903	7	Lus10023175	17447825	17448133	-		scaffold325	scaffold325d	AT3G09730.2
IOD	QIOD-Lu7.2	7	15346004	17976903	7	Lus10023176	17446155	17447341	-	PLAC8 family protein	scaffold325	scaffold325d	AT2G37110.1
IOD	QIOD-Lu7.2	7	15346004	17976903	7	Lus10023177	17443981	17445243	+	S1FA-like DNA-binding protein	scaffold325	scaffold325d	AT2G37120.1
IOD	QIOD-Lu7.2	7	15346004	17976903	7	Lus10023178	17440132	17442360	-	syntaxin of plants 71	scaffold325	scaffold325d	AT3G09740.1	ATSYP71,SYP71
IOD	QIOD-Lu7.2	7	15346004	17976903	7	Lus10023179	17438306	17439574	+	NAC domain containing protein 25	scaffold325	scaffold325d	AT1G61110.1	anac025,NAC025
IOD	QIOD-Lu7.2	7	15346004	17976903	7	Lus10023180	17429471	17430603	+	thioredoxin-dependent peroxidase 1	scaffold325	scaffold325d	AT1G65980.1	TPX1
IOD	QIOD-Lu7.2	7	15346004	17976903	7	Lus10023181	17424107	17426833	-	homolog of mamallian P58IPK	scaffold325	scaffold325d	AT5G03160.1	ATP58IPK,P58IPK
IOD	QIOD-Lu7.2	7	15346004	17976903	7	Lus10023182	17421680	17422956	+	RING/U-box superfamily protein	scaffold325	scaffold325d	AT3G09770.1
IOD	QIOD-Lu7.2	7	15346004	17976903	7	Lus10023183	17419904	17420545	-	Fasciclin-like arabinogalactan family protein	scaffold325	scaffold325d	AT1G15190.1
IOD	QIOD-Lu7.2	7	15346004	17976903	7	Lus10023184	17411385	17412333	+	plasma membrane intrinsic protein 2	scaffold325	scaffold325d	AT2G37170.1	PIP2;2,PIP2B
IOD	QIOD-Lu7.2	7	15346004	17976903	7	Lus10023185	17405673	17407421	-	Plant protein of unknown function (DUF247)	scaffold325	scaffold325d	AT3G02645.1
IOD	QIOD-Lu7.2	7	15346004	17976903	7	Lus10023186	17403525	17404025	+	Ribosomal protein L11 family protein	scaffold325	scaffold325d	AT5G60670.1
IOD	QIOD-Lu7.2	7	15346004	17976903	7	Lus10023187	17400778	17402381	-		scaffold325	scaffold325d	AT2G37195.1
IOD	QIOD-Lu7.2	7	15346004	17976903	7	Lus10023188	17399442	17399663	-	ubiquitin-like protein 5	scaffold325	scaffold325d	AT5G42300.1	UBL5
IOD	QIOD-Lu7.2	7	15346004	17976903	7	Lus10023189	17396036	17398006	+	laccase 11	scaffold325	scaffold325d	AT5G03260.1	LAC11
IOD	QIOD-Lu7.2	7	15346004	17976903	7	Lus10023190	17393070	17395352	+	lysine decarboxylase family protein	scaffold325	scaffold325d	AT2G37210.1
IOD	QIOD-Lu7.2	7	15346004	17976903	7	Lus10023191	17388850	17390296	+	chloroplast RNA-binding protein 29	scaffold325	scaffold325d	AT3G53460.1	CP29
IOD	QIOD-Lu7.2	7	15346004	17976903	7	Lus10023192	17379296	17382494	-	isocitrate dehydrogenase V	scaffold325	scaffold325d	AT5G03290.1	IDH-V
IOD	QIOD-Lu7.2	7	15346004	17976903	7	Lus10023194	17373725	17374132	+	Plant self-incompatibility protein S1 family	scaffold325	scaffold325d	AT2G06090.1
IOD	QIOD-Lu7.2	7	15346004	17976903	7	Lus10023195	17370429	17370788	-	Plant self-incompatibility protein S1 family	scaffold325	scaffold325d	AT5G12060.1
IOD	QIOD-Lu7.2	7	15346004	17976903	7	Lus10023196	17368910	17369293	-	Plant self-incompatibility protein S1 family	scaffold325	scaffold325d	AT2G06090.1
IOD	QIOD-Lu7.2	7	15346004	17976903	7	Lus10023197	17366061	17368443	-	adenosine kinase 2	scaffold325	scaffold325d	AT5G03300.1	ADK2
IOD	QIOD-Lu7.2	7	15346004	17976903	7	Lus10023199	17357355	17360952	+	non-intrinsic ABC protein 12	scaffold325	scaffold325d	AT2G37010.1	ATNAP12,NAP12
IOD	QIOD-Lu7.2	7	15346004	17976903	7	Lus10003953	17736414	17738515	+	CLP protease proteolytic subunit 1	scaffold437	scaffold437	AT1G49970.1	CLPR1,NCLPP5,SVR2
IOD	QIOD-Lu7.2	7	15346004	17976903	7	Lus10003954	17730854	17734774	+	Transducin/WD40 repeat-like superfamily protein	scaffold437	scaffold437	AT3G19590.1	BUB3.1
IOD	QIOD-Lu7.2	7	15346004	17976903	7	Lus10003955	17725341	17728174	+	Replication factor-A protein 1-related	scaffold437	scaffold437	AT4G19130.1
IOD	QIOD-Lu7.2	7	15346004	17976903	7	Lus10003956	17714372	17722713	+	Formin Homology 14	scaffold437	scaffold437	AT1G31810.1	AFH14
IOD	QIOD-Lu7.2	7	15346004	17976903	7	Lus10003957	17708977	17710780	+	ortholog of human splicing factor SC35	scaffold437	scaffold437	AT5G64200.1	ATSC35,SC35
IOD	QIOD-Lu7.2	7	15346004	17976903	7	Lus10003958	17705646	17706869	+	Fasciclin-like arabinogalactan family protein	scaffold437	scaffold437	AT1G15190.1
IOD	QIOD-Lu7.2	7	15346004	17976903	7	Lus10003959	17702021	17705326	-	protein-protein interaction regulator family protein	scaffold437	scaffold437	AT1G15200.2
IOD	QIOD-Lu7.2	7	15346004	17976903	7	Lus10003960	17694051	17700736	+	P-loop containing nucleoside triphosphate hydrolases superfamily protein	scaffold437	scaffold437	AT4G15570.1	MAA3
IOD	QIOD-Lu7.2	7	15346004	17976903	7	Lus10003961	17691182	17692892	-	Fes1A	scaffold437	scaffold437	AT3G09350.1	Fes1A
IOD	QIOD-Lu7.2	7	15346004	17976903	7	Lus10003962	17689917	17690771	+	Pathogenesis-related thaumatin superfamily protein	scaffold437	scaffold437	AT5G02140.1
IOD	QIOD-Lu7.2	7	15346004	17976903	7	Lus10003963	17687697	17689043	+	S-adenosyl-L-methionine-dependent methyltransferases superfamily protein	scaffold437	scaffold437	AT5G04610.1
IOD	QIOD-Lu7.2	7	15346004	17976903	7	Lus10003964	17684966	17687367	-	Tetratricopeptide repeat (TPR)-like superfamily protein	scaffold437	scaffold437	AT5G02130.1	NDP1
IOD	QIOD-Lu7.2	7	15346004	17976903	7	Lus10003965	17684236	17684751	+	one helix protein	scaffold437	scaffold437	AT5G02120.1	OHP
IOD	QIOD-Lu7.2	7	15346004	17976903	7	Lus10003966	17679379	17683339	+		scaffold437	scaffold437	AT2G37680.1
IOD	QIOD-Lu7.2	7	15346004	17976903	7	Lus10003967	17675337	17678009	-	dicarboxylate transport 2.1	scaffold437	scaffold437	AT5G64290.1	DCT,DIT2.1
IOD	QIOD-Lu7.2	7	15346004	17976903	7	Lus10003968	17672014	17673708	+	Plant invertase/pectin methylesterase inhibitor superfamily	scaffold437	scaffold437	AT5G49180.1
IOD	QIOD-Lu7.2	7	15346004	17976903	7	Lus10003969	17669404	17670960	+	alpha/beta-Hydrolases superfamily protein	scaffold437	scaffold437	AT5G38520.1
IOD	QIOD-Lu7.2	7	15346004	17976903	7	Lus10003970	17664769	17667797	+	zinc ion binding	scaffold437	scaffold437	AT4G13970.1
IOD	QIOD-Lu7.2	7	15346004	17976903	7	Lus10003971	17657006	17660870	-	non-intrinsic ABC protein 9	scaffold437	scaffold437	AT5G02270.1	ATNAP9,NAP9
IOD	QIOD-Lu7.2	7	15346004	17976903	7	Lus10003972	17653702	17655276	+	Protein kinase superfamily protein	scaffold437	scaffold437	AT5G02290.1	NAK
IOD	QIOD-Lu7.2	7	15346004	17976903	7	Lus10003973	17638917	17641201	-	DIE2/ALG10 family	scaffold437	scaffold437	AT5G02410.1
IOD	QIOD-Lu7.2	7	15346004	17976903	7	Lus10003974	17634413	17638043	-	Transducin/WD40 repeat-like superfamily protein	scaffold437	scaffold437	AT2G37670.1
IOD	QIOD-Lu7.2	7	15346004	17976903	7	Lus10003975	17633341	17634073	+		scaffold437	scaffold437	AT3G09310.1
IOD	QIOD-Lu7.2	7	15346004	17976903	7	Lus10003976	17630781	17632452	-		scaffold437	scaffold437	AT3G09430.1
IOD	QIOD-Lu7.2	7	15346004	17976903	7	Lus10003977	17624516	17625800	+	ARF-GAP domain 7	scaffold437	scaffold437	AT2G37550.1	AGD7,ASP1
IOD	QIOD-Lu7.2	7	15346004	17976903	7	Lus10003978	17619793	17621524	-	ARF-GAP domain 7	scaffold437	scaffold437	AT2G37550.1	AGD7,ASP1
IOD	QIOD-Lu7.2	7	15346004	17976903	7	Lus10003979	17616036	17618917	+	Major facilitator superfamily protein	scaffold437	scaffold437	AT3G09470.2
IOD	QIOD-Lu7.2	7	15346004	17976903	7	Lus10003980	17613623	17614949	-	RNA-binding (RRM/RBD/RNP motifs) family protein	scaffold437	scaffold437	AT2G37510.1
IOD	QIOD-Lu7.2	7	15346004	17976903	7	Lus10003981	17609501	17612462	-	arginine biosynthesis protein ArgJ family	scaffold437	scaffold437	AT2G37500.1
IOD	QIOD-Lu7.2	7	15346004	17976903	7	Lus10003982	17607951	17608935	+		scaffold437	scaffold437	AT2G37480.1
IOD	QIOD-Lu7.2	7	15346004	17976903	7	Lus10003983	17605872	17606654	-		scaffold437	scaffold437	AT3G53630.1
IOD	QIOD-Lu7.2	7	15346004	17976903	7	Lus10003984	17597634	17599915	-	RAB GTPase homolog 8A	scaffold437	scaffold437	AT3G46060.1	ARA-3,ARA3,ATRAB8A,ATRABE1C,RAB8A
IOD	QIOD-Lu7.2	7	15346004	17976903	7	Lus10003985	17593062	17593435	-	RAB GTPase homolog 8	scaffold437	scaffold437	AT3G53610.1	ATRAB8,AtRab8B,AtRABE1a,RAB8
IOD	QIOD-Lu7.2	7	15346004	17976903	7	Lus10003986	17590133	17592341	+	Ankyrin repeat family protein	scaffold437	scaffold437	AT3G09550.1
IOD	QIOD-Lu7.2	7	15346004	17976903	7	Lus10003987	17585429	17587400	-	RNA-binding (RRM/RBD/RNP motifs) family protein with retrovirus zinc finger-like domain	scaffold437	scaffold437	AT3G53500.2	RSZ32
IOD	QIOD-Lu7.2	7	15346004	17976903	7	Lus10003988	17583650	17584387	-		scaffold437	scaffold437	AT5G02710.1
IOD	QIOD-Lu7.2	7	15346004	17976903	7	Lus10003989	17582104	17583526	+		scaffold437	scaffold437	AT3G53490.1
IOD	QIOD-Lu7.2	7	15346004	17976903	7	Lus10003990	17578211	17579870	-	CAP (Cysteine-rich secretory proteins, Antigen 5, and Pathogenesis-related 1 protein) superfamily protein	scaffold437	scaffold437	AT1G01310.1
IOD	QIOD-Lu7.2	7	15346004	17976903	7	Lus10003991	17575757	17577475	-	Ribosomal protein S24e family protein	scaffold437	scaffold437	AT5G02740.1
IOD	QIOD-Lu7.2	7	15346004	17976903	7	Lus10003992	17574082	17574960	-	RING/U-box superfamily protein	scaffold437	scaffold437	AT5G02750.1
IOD	QIOD-Lu7.2	7	15346004	17976903	7	Lus10003993	17569894	17571281	-	Protein phosphatase 2C family protein	scaffold437	scaffold437	AT3G12620.1
IOD	QIOD-Lu7.2	7	15346004	17976903	7	Lus10003994	17567209	17568766	-	Glutathione S-transferase family protein	scaffold437	scaffold437	AT5G02790.1	GSTL3
IOD	QIOD-Lu7.2	7	15346004	17976903	7	Lus10003995	17566096	17566756	+	Protein kinase superfamily protein	scaffold437	scaffold437	AT5G02800.1
IOD	QIOD-Lu7.2	7	15346004	17976903	7	Lus10003996	17564108	17565382	-	Spo11/DNA topoisomerase VI, subunit A protein	scaffold437	scaffold437	AT5G02820.1	BIN5,RHL2
IOD	QIOD-Lu7.2	7	15346004	17976903	7	Lus10005409	17804173	17807109	+	Radical SAM superfamily protein	scaffold847	scaffold847	AT3G19630.1
IOD	QIOD-Lu7.2	7	15346004	17976903	7	Lus10005410	17812931	17814778	+	eukaryotic translation initiation factor 4E	scaffold847	scaffold847	AT4G18040.1	AT.EIF4E1,CUM1,EIF4E,eIF4E1
IOD	QIOD-Lu7.2	7	15346004	17976903	7	Lus10005411	17815167	17817134	-	Nodulin MtN3 family protein	scaffold847	scaffold847	AT3G14770.1
IOD	QIOD-Lu7.2	7	15346004	17976903	7	Lus10005412	17819890	17825313	-	trehalose-6-phosphate synthase	scaffold847	scaffold847	AT1G78580.1	ATTPS1,TPS1
IOD	QIOD-Lu7.2	7	15346004	17976903	7	Lus10005413	17828650	17831208	+	GDSL-like Lipase/Acylhydrolase superfamily protein	scaffold847	scaffold847	AT1G29670.1
IOD	QIOD-Lu7.2	7	15346004	17976903	7	Lus10005414	17832460	17834443	+	GDSL-like Lipase/Acylhydrolase superfamily protein	scaffold847	scaffold847	AT5G45670.1
IOD	QIOD-Lu7.2	7	15346004	17976903	7	Lus10005415	17836956	17837851	-	Protein of unknown function (DUF1264)	scaffold847	scaffold847	AT1G29680.1
IOD	QIOD-Lu7.2	7	15346004	17976903	7	Lus10005416	17838126	17838410	-	Protein of unknown function (DUF1264)	scaffold847	scaffold847	AT5G45690.1
IOD	QIOD-Lu7.2	7	15346004	17976903	7	Lus10005417	17839863	17841677	-	nitrate transporter 1:2	scaffold847	scaffold847	AT1G69850.1	ATNRT1:2,NRT1:2,NTL1
IOD	QIOD-Lu7.2	7	15346004	17976903	7	Lus10005418	17844662	17849930	-	receptor-like kinase in flowers 1	scaffold847	scaffold847	AT1G29750.2	RKF1
IOD	QIOD-Lu7.2	7	15346004	17976903	7	Lus10005419	17853259	17855511	-	BES1/BZR1 homolog 4	scaffold847	scaffold847	AT1G78700.1	BEH4
IOD	QIOD-Lu7.2	7	15346004	17976903	7	Lus10005420	17857958	17859791	+	heat shock transcription factor A4A	scaffold847	scaffold847	AT4G18880.1	AT-HSFA4A,HSF A4A
IOD	QIOD-Lu7.2	7	15346004	17976903	7	Lus10005421	17863457	17865065	+	Chlorophyll A-B binding family protein	scaffold847	scaffold847	AT1G76570.1
IOD	QIOD-Lu7.2	7	15346004	17976903	7	Lus10005422	17865258	17868657	-	AAA-type ATPase family protein	scaffold847	scaffold847	AT4G18820.1
IOD	QIOD-Lu7.2	7	15346004	17976903	7	Lus10005423	17872358	17873615	-	Ubiquitin domain-containing protein	scaffold847	scaffold847	AT1G53400.1
IOD	QIOD-Lu7.2	7	15346004	17976903	7	Lus10005424	17875677	17876939	+	Plant protein of unknown function (DUF641)	scaffold847	scaffold847	AT1G29300.1	UNE1
IOD	QIOD-Lu7.2	7	15346004	17976903	7	Lus10005425	17882563	17885494	-	trehalose-phosphatase/synthase 7	scaffold847	scaffold847	AT1G06410.1	ATTPS7,ATTPSA,TPS7
IOD	QIOD-Lu7.2	7	15346004	17976903	7	Lus10005427	17891453	17893447	-	Ribosomal protein L4/L1 family	scaffold847	scaffold847	AT2G20060.1
IOD	QIOD-Lu7.2	7	15346004	17976903	7	Lus10005428	17894294	17895867	-	WRKY DNA-binding protein 65	scaffold847	scaffold847	AT1G29280.1	ATWRKY65,WRKY65
IOD	QIOD-Lu7.2	7	15346004	17976903	7	Lus10005429	17898938	17899618	+		scaffold847	scaffold847	AT2G42760.1
IOD	QIOD-Lu7.2	7	15346004	17976903	7	Lus10005430	17908381	17909133	+	receptor like protein 51	scaffold847	scaffold847	AT4G18760.1	AtRLP51,RLP51
IOD	QIOD-Lu7.2	7	15346004	17976903	7	Lus10005431	17909368	17909550	-	Tetratricopeptide repeat (TPR)-like superfamily protein	scaffold847	scaffold847	AT3G57430.1	OTP84
IOD	QIOD-Lu7.2	7	15346004	17976903	7	Lus10005432	17910166	17913856	-	Ankyrin repeat family protein	scaffold847	scaffold847	AT1G07710.1
IOD	QIOD-Lu7.2	7	15346004	17976903	7	Lus10005433	17917551	17919381	-	nudix hydrolase homolog 9	scaffold847	scaffold847	AT3G46200.1	aTNUDT9,NUDT9
IOD	QIOD-Lu7.2	7	15346004	17976903	7	Lus10005434	17922039	17923502	-	3-ketoacyl-CoA synthase 12	scaffold847	scaffold847	AT2G28630.1	KCS12
IOD	QIOD-Lu7.2	7	15346004	17976903	7	Lus10005435	17926707	17927339	-	exocyst subunit exo70 family protein H2	scaffold847	scaffold847	AT2G39380.1	ATEXO70H2,EXO70H2
IOD	QIOD-Lu7.2	7	15346004	17976903	7	Lus10005436	17927530	17929458	-	exocyst subunit exo70 family protein H7	scaffold847	scaffold847	AT5G59730.1	ATEXO70H7,EXO70H7
IOD	QIOD-Lu7.2	7	15346004	17976903	7	Lus10005437	17931831	17934760	-	homolog of RAD51 D	scaffold847	scaffold847	AT1G07745.1	ATRAD51D,RAD51D,SSN1
IOD	QIOD-Lu7.2	7	15346004	17976903	7	Lus10005438	17935435	17939042	-	RmlC-like cupins superfamily protein	scaffold847	scaffold847	AT1G07750.1
IOD	QIOD-Lu7.2	7	15346004	17976903	7	Lus10005439	17942479	17944376	-	HXXXD-type acyl-transferase family protein	scaffold847	scaffold847	AT5G41040.1
IOD	QIOD-Lu7.2	7	15346004	17976903	7	Lus10005440	17946756	17947659	-	HXXXD-type acyl-transferase family protein	scaffold847	scaffold847	AT5G41040.1
IOD	QIOD-Lu7.2	7	15346004	17976903	7	Lus10005441	17948918	17950219	+	ribosomal protein L23AB	scaffold847	scaffold847	AT3G55280.1	RPL23AB
IOD	QIOD-Lu7.2	7	15346004	17976903	7	Lus10005442	17951142	17952651	+	Domain of unknown function (DUF966)	scaffold847	scaffold847	AT5G59790.1
IOD	QIOD-Lu7.2	7	15346004	17976903	7	Lus10005443	17954966	17958440	-	RAB GTPase homolog 8A	scaffold847	scaffold847	AT3G46060.1	ARA-3,ARA3,ATRAB8A,ATRABE1C,RAB8A
IOD	QIOD-Lu7.2	7	15346004	17976903	7	Lus10005444	17961797	17962363	-	histone H2A 12	scaffold847	scaffold847	AT5G02560.1	HTA12
IOD	QIOD-Lu7.2	7	15346004	17976903	7	Lus10005445	17963737	17965155	+	RNA-binding (RRM/RBD/RNP motifs) family protein	scaffold847	scaffold847	AT5G59950.1
IOD	QIOD-Lu7.2	7	15346004	17976903	7	Lus10005446	17972874	17975640	-		scaffold847	scaffold847	AT5G59960.1
IOD	QIOD-Lu7.2	7	15346004	17976903	7	Lus10005447	17976714	17978906	-	ACT-like superfamily protein	scaffold847	scaffold847	AT2G36840.1
IOD	QIOD-Lu7.2	7	15346004	17976903	7	Lus10005448	17979349	17979660	-	histone H4	scaffold847	scaffold847	AT2G28740.1	HIS4
IOD	QIOD-Lu7.2	7	15346004	17976903	7	Lus10005449	17980799	17981075	+		scaffold847	scaffold847	AT3G46430.1
IOD	QIOD-Lu7.2	7	15346004	17976903	7	Lus10005450	17982217	17984451	-	UDP-XYL synthase 5	scaffold847	scaffold847	AT3G46440.1	UXS5
IOD	QIOD-Lu7.2	7	15346004	17976903	7	Lus10005451	17985814	17986565	+	basic helix-loop-helix (bHLH) DNA-binding superfamily protein	scaffold847	scaffold847	AT1G30670.1
IOD	QIOD-Lu7.2	7	15346004	17976903	7	Lus10005452	17987195	17989102	-	SEC14 cytosolic factor family protein / phosphoglyceride transfer family protein	scaffold847	scaffold847	AT3G46450.1
IOD	QIOD-Lu7.2	7	15346004	17976903	7	Lus10005453	17992731	17993489	-	Pathogenesis-related thaumatin superfamily protein	scaffold847	scaffold847	AT2G28790.1
IOD	QIOD-Lu7.2	7	15346004	17976903	7	Lus10005455	17996642	17996956	+		scaffold847	scaffold847	AT5G59350.1
IOD	QIOD-Lu7.2	7	15346004	17976903	7	Lus10005456	17996967	17997464	+		scaffold847	scaffold847	AT5G59350.1
IOD	QIOD-Lu7.2	7	15346004	17976903	7	Lus10005457	18001578	18003191	+	actin-11	scaffold847	scaffold847	AT3G12110.1	ACT11
IOD	QIOD-Lu7.2	7	15346004	17976903	7	Lus10005458	18006355	18007287	+	CAX interacting protein 4	scaffold847	scaffold847	AT2G28910.1	CXIP4
IOD	QIOD-Lu7.2	7	15346004	17976903	7	Lus10005459	18007738	18009544	-	O-Glycosyl hydrolases family 17 protein	scaffold847	scaffold847	AT5G24318.1
IOD	QIOD-Lu7.2	7	15346004	17976903	7	Lus10005460	18012507	18013936	+	methyl-CPG-binding domain 6	scaffold847	scaffold847	AT5G59380.1	ATMBD6,MBD6
IOD	QIOD-Lu7.2	7	15346004	17976903	7	Lus10005461	18015146	18017300	+	triosephosphate isomerase	scaffold847	scaffold847	AT3G55440.1	ATCTIMC,CYTOTPI,TPI
IOD	QIOD-Lu7.2	7	15346004	17976903	7	Lus10005462	18020832	18022753	+	protein kinase 1B	scaffold847	scaffold847	AT2G28930.3	APK1B,PK1B
IOD	QIOD-Lu7.2	7	15346004	17976903	7	Lus10005463	18024393	18025345	+	XH/XS domain-containing protein	scaffold847	scaffold847	AT4G00380.1
IOD	QIOD-Lu7.2	7	15346004	17976903	7	Lus10005464	18026274	18028721	-	RHOMBOID-like 1	scaffold847	scaffold847	AT2G29050.1	ATRBL1,RBL1
IOD	QIOD-Lu7.2	7	15346004	17976903	7	Lus10015447	17034660	17035595	+		scaffold860	scaffold860	AT3G49990.1
IOD	QIOD-Lu7.2	7	15346004	17976903	7	Lus10015448	17030949	17033395	-	ATP binding microtubule motor family protein	scaffold860	scaffold860	AT3G51150.2
IOD	QIOD-Lu7.2	7	15346004	17976903	7	Lus10015449	17029420	17030790	-	ATP binding microtubule motor family protein	scaffold860	scaffold860	AT5G42490.1
IOD	QIOD-Lu7.2	7	15346004	17976903	7	Lus10015450	17027718	17028521	+	Putative membrane lipoprotein	scaffold860	scaffold860	AT4G19070.1
IOD	QIOD-Lu7.2	7	15346004	17976903	7	Lus10015451	17019070	17020144	-	Haloacid dehalogenase-like hydrolase (HAD) superfamily protein	scaffold860	scaffold860	AT5G44730.1
IOD	QIOD-Lu7.2	7	15346004	17976903	7	Lus10015453	17016530	17018042	+	transmembrane receptors;ATP binding	scaffold860	scaffold860	AT1G27170.2
IOD	QIOD-Lu7.2	7	15346004	17976903	7	Lus10015454	17006897	17014499	+	ZPR1 zinc-finger domain protein	scaffold860	scaffold860	AT5G22480.1
IOD	QIOD-Lu7.2	7	15346004	17976903	7	Lus10015455	17004945	17006356	+	6-phosphogluconate dehydrogenase family protein	scaffold860	scaffold860	AT1G71180.1
IOD	QIOD-Lu7.2	7	15346004	17976903	7	Lus10015456	16998505	17002173	-	Phosphatidylinositol-4-phosphate 5-kinase family protein	scaffold860	scaffold860	AT1G60890.1
IOD	QIOD-Lu7.2	7	15346004	17976903	7	Lus10015457	16994269	16996381	+	Basic-leucine zipper (bZIP) transcription factor family protein	scaffold860	scaffold860	AT1G58110.1
IOD	QIOD-Lu7.2	7	15346004	17976903	7	Lus10015458	16989778	16991404	+	TFIIB zinc-binding protein	scaffold860	scaffold860	AT3G25940.1
IOD	QIOD-Lu7.2	7	15346004	17976903	7	Lus10015459	16985571	16988922	+	magnesium transporter 6	scaffold860	scaffold860	AT3G58970.1	MGT6,MRS2-4
IOD	QIOD-Lu7.2	7	15346004	17976903	7	Lus10015460	16981210	16983286	+	cleavage and polyadenylation specificity factor 73-I	scaffold860	scaffold860	AT1G61010.1	CPSF73-I
IOD	QIOD-Lu7.2	7	15346004	17976903	7	Lus10015461	16979755	16981169	-	Seven transmembrane MLO family protein	scaffold860	scaffold860	AT1G11000.1	ATMLO4,MLO4
IOD	QIOD-Lu7.2	7	15346004	17976903	7	Lus10015462	16978598	16979062	+	2Fe-2S ferredoxin-like superfamily protein	scaffold860	scaffold860	AT1G60950.1	ATFD2,FED A
IOD	QIOD-Lu7.2	7	15346004	17976903	7	Lus10015463	16973457	16977691	+	transmembrane nine 1	scaffold860	scaffold860	AT1G10950.1	AtTMN1,TMN1
IOD	QIOD-Lu7.2	7	15346004	17976903	7	Lus10015464	16969058	16971510	-	SNF1-related protein kinase 2.10	scaffold860	scaffold860	AT1G60940.1	SNRK2-10,SNRK2.10,SRK2B
IOD	QIOD-Lu7.2	7	15346004	17976903	7	Lus10015465	16967785	16968282	+	Disease resistance protein (TIR-NBS-LRR class) family	scaffold860	scaffold860	AT3G44670.1
IOD	QIOD-Lu7.2	7	15346004	17976903	7	Lus10015466	16962463	16965408	+	thiamin biosynthesis protein, putative	scaffold860	scaffold860	AT1G22940.1	TH-1,TH1,THIE
IOD	QIOD-Lu7.2	7	15346004	17976903	7	Lus10015467	16952531	16962272	-	DNA helicase (RECQl4A)	scaffold860	scaffold860	AT1G10930.1	ATRECQ4A,ATSGS1,RECQ4A
IOD	QIOD-Lu7.2	7	15346004	17976903	7	Lus10015468	16944002	16950282	-	T-complex protein 11	scaffold860	scaffold860	AT1G22930.1
IOD	QIOD-Lu7.2	7	15346004	17976903	7	Lus10015469	16938122	16940726	-	Major facilitator superfamily protein	scaffold860	scaffold860	AT2G30300.1
IOD	QIOD-Lu7.2	7	15346004	17976903	7	Lus10015470	16935006	16937604	+	Major facilitator superfamily protein	scaffold860	scaffold860	AT2G30300.1
IOD	QIOD-Lu7.2	7	15346004	17976903	7	Lus10015471	16931389	16933987	-	serine hydroxymethyltransferase 7	scaffold860	scaffold860	AT1G36370.1	SHM7
IOD	QIOD-Lu7.2	7	15346004	17976903	7	Lus10015472	16928445	16928858	-	receptor-like protein kinase-related family protein	scaffold860	scaffold860	AT5G48540.1
IOD	QIOD-Lu7.2	7	15346004	17976903	7	Lus10015473	16927088	16927705	+		scaffold860	scaffold860	AT1G22030.1
IOD	QIOD-Lu7.2	7	15346004	17976903	7	Lus10015474	16919934	16924023	+	potassium transport 2/3	scaffold860	scaffold860	AT4G22200.1	AKT2,AKT2/3,AKT3,KT2/3
IOD	QIOD-Lu7.2	7	15346004	17976903	7	Lus10015475	16902732	16916017	+	UDP-glucose:glycoprotein glucosyltransferases;transferases, transferring hexosyl groups;transferases, transferring glycosyl groups	scaffold860	scaffold860	AT1G71220.2	EBS1,PSL2,UGGT
IOD	QIOD-Lu7.2	7	15346004	17976903	7	Lus10015476	16897075	16902358	+	GDSL-like Lipase/Acylhydrolase superfamily protein	scaffold860	scaffold860	AT1G28600.1
IOD	QIOD-Lu7.2	7	15346004	17976903	7	Lus10015477	16893168	16896783	+	GDSL-like Lipase/Acylhydrolase superfamily protein	scaffold860	scaffold860	AT1G28600.1
IOD	QIOD-Lu7.2	7	15346004	17976903	7	Lus10015478	16889339	16890539	+	Protein kinase superfamily protein	scaffold860	scaffold860	AT3G51990.1
IOD	QIOD-Lu7.2	7	15346004	17976903	7	Lus10015479	16883394	16883879	-	TCP family transcription factor	scaffold860	scaffold860	AT1G58100.2
IOD	QIOD-Lu7.2	7	15346004	17976903	7	Lus10015480	16872784	16875747	+	Protein of unknown function (DUF803)	scaffold860	scaffold860	AT1G71900.1
IOD	QIOD-Lu7.2	7	15346004	17976903	7	Lus10015481	16869236	16870945	+	NIFU-like protein 2	scaffold860	scaffold860	AT5G49940.1	ATCNFU2,NFU2
IOD	QIOD-Lu7.2	7	15346004	17976903	7	Lus10015482	16867029	16867841	+		scaffold860	scaffold860	AT1G58070.1
IOD	QIOD-Lu7.2	7	15346004	17976903	7	Lus10015483	16854982	16857348	-	heat shock protein 70 (Hsp 70) family protein	scaffold860	scaffold860	AT5G28540.1	BIP1
IOD	QIOD-Lu7.2	7	15346004	17976903	7	Lus10015484	16843231	16846312	-	Leucine-rich repeat protein kinase family protein	scaffold860	scaffold860	AT2G23950.1
IOD	QIOD-Lu7.2	7	15346004	17976903	7	Lus10015485	16831847	16838987	-	HAD-superfamily hydrolase, subfamily IG, 5\'-nucleotidase	scaffold860	scaffold860	AT2G23890.1
IOD	QIOD-Lu7.2	7	15346004	17976903	7	Lus10015486	16828981	16831354	+	Eukaryotic aspartyl protease family protein	scaffold860	scaffold860	AT2G23945.1
IOD	QIOD-Lu7.2	7	15346004	17976903	7	Lus10015487	16825657	16827766	+	Eukaryotic aspartyl protease family protein	scaffold860	scaffold860	AT2G23945.1
IOD	QIOD-Lu7.2	7	15346004	17976903	7	Lus10015489	16818628	16823135	-	alpha/beta-Hydrolases superfamily protein	scaffold860	scaffold860	AT4G30610.1	BRS1,SCPL24
IOD	QIOD-Lu7.2	7	15346004	17976903	7	Lus10015490	16817194	16818122	+	Uncharacterised BCR, YbaB family COG0718	scaffold860	scaffold860	AT2G24020.1
IOD	QIOD-Lu7.2	7	15346004	17976903	7	Lus10015491	16812642	16814462	-	Protein of unknown function (DUF1682)	scaffold860	scaffold860	AT4G24330.1
IOD	QIOD-Lu7.2	7	15346004	17976903	7	Lus10015492	16811790	16812101	+	Histone superfamily protein	scaffold860	scaffold860	AT1G07820.1
IOD	QIOD-Lu7.2	7	15346004	17976903	7	Lus10015493	16810331	16811199	-	Class I glutamine amidotransferase-like superfamily protein	scaffold860	scaffold860	AT4G30550.1
IOD	QIOD-Lu7.2	7	15346004	17976903	7	Lus10015494	16808260	16809744	+	tetraspanin8	scaffold860	scaffold860	AT2G23810.1	TET8
IOD	QIOD-Lu7.2	7	15346004	17976903	7	Lus10015495	16806332	16807683	+		scaffold860	scaffold860	AT1G67170.1
IOD	QIOD-Lu7.2	7	15346004	17976903	7	Lus10015496	16795181	16796473	-	UDP-D-glucuronate 4-epimerase 1	scaffold860	scaffold860	AT4G30440.1	GAE1
IOD	QIOD-Lu7.2	7	15346004	17976903	7	Lus10015497	16793099	16794890	+	Metal-dependent phosphohydrolase	scaffold860	scaffold860	AT2G23820.2
IOD	QIOD-Lu7.2	7	15346004	17976903	7	Lus10015498	16789337	16792780	+	nodulin MtN21 /EamA-like transporter family protein	scaffold860	scaffold860	AT4G28040.1
IOD	QIOD-Lu7.2	7	15346004	17976903	7	Lus10015499	16782099	16785711	-	Fatty acid hydroxylase superfamily	scaffold860	scaffold860	AT5G57800.1	CER3,FLP1,WAX2,YRE
IOD	QIOD-Lu7.2	7	15346004	17976903	7	Lus10015500	16776648	16777244	-	sequence-specific DNA binding transcription factors	scaffold860	scaffold860	AT4G30410.1
IOD	QIOD-Lu7.2	7	15346004	17976903	7	Lus10015501	16769540	16771188	-	Plant protein of unknown function (DUF828) with plant pleckstrin homology-like region	scaffold860	scaffold860	AT5G57770.1
IOD	QIOD-Lu7.2	7	15346004	17976903	7	Lus10015502	16764979	16766166	+	RING/U-box superfamily protein	scaffold860	scaffold860	AT4G30400.1
IOD	QIOD-Lu7.2	7	15346004	17976903	7	Lus10015503	16752736	16756224	-	XB3 ortholog 2 in Arabidopsis thaliana	scaffold860	scaffold860	AT5G57740.1	XBAT32
IOD	QIOD-Lu7.2	7	15346004	17976903	7	Lus10015504	16750520	16751039	-	Acyl-CoA N-acyltransferases (NAT) superfamily protein	scaffold860	scaffold860	AT4G28030.1
IOD	QIOD-Lu7.2	7	15346004	17976903	7	Lus10015505	16744866	16748608	-	Replication protein A, subunit RPA32	scaffold860	scaffold860	AT3G02920.1	ATRPA32B,RPA32B
IOD	QIOD-Lu7.2	7	15346004	17976903	7	Lus10015506	16743878	16744279	-	RING/U-box superfamily protein	scaffold860	scaffold860	AT2G18670.1
IOD	QIOD-Lu7.2	7	15346004	17976903	7	Lus10015507	16738404	16740112	-		scaffold860	scaffold860	AT4G16850.1
IOD	QIOD-Lu7.2	7	15346004	17976903	7	Lus10015508	16736507	16737472	-		scaffold860	scaffold860	AT2G18680.1
IOD	QIOD-Lu7.2	7	15346004	17976903	7	Lus10015509	16725721	16728549	-	trehalose phosphatase/synthase 11	scaffold860	scaffold860	AT2G18700.1	ATTPS11,ATTPSB,TPS11
IOD	QIOD-Lu7.2	7	15346004	17976903	7	Lus10015510	16721011	16724469	-	cyclic nucleotide-gated channel 17	scaffold860	scaffold860	AT4G30360.1	ATCNGC17,CNGC17
IOD	QIOD-Lu7.2	7	15346004	17976903	7	Lus10015511	16713610	16717109	+	Double Clp-N motif-containing P-loop nucleoside triphosphate hydrolases superfamily protein	scaffold860	scaffold860	AT5G57710.1
IOD	QIOD-Lu7.2	7	15346004	17976903	7	Lus10015513	16699872	16700417	+	glutamine dumper 3	scaffold860	scaffold860	AT5G57685.1	ATGDU3,GDU3,LSB1
IOD	QIOD-Lu7.2	7	15346004	17976903	7	Lus10015514	16685255	16689080	+	diacylglycerol kinase 7	scaffold860	scaffold860	AT4G30340.1	ATDGK7,DGK7
IOD	QIOD-Lu7.2	7	15346004	17976903	7	Lus10015515	16680329	16681846	+	indole-3-acetate beta-D-glucosyltransferase	scaffold860	scaffold860	AT4G15550.1	IAGLU
IOD	QIOD-Lu7.2	7	15346004	17976903	7	Lus10015516	16675750	16678242	-	Protein kinase superfamily protein	scaffold860	scaffold860	AT5G57670.2
IOD	QIOD-Lu7.2	7	15346004	17976903	7	Lus10015517	16672916	16675496	+	Deoxyxylulose-5-phosphate synthase	scaffold860	scaffold860	AT4G15560.1	CLA,CLA1,DEF,DXPS2,DXS
IOD	QIOD-Lu7.2	7	15346004	17976903	7	Lus10015518	16658465	16659230	-	Deoxyxylulose-5-phosphate synthase	scaffold860	scaffold860	AT4G15560.1	CLA,CLA1,DEF,DXPS2,DXS
IOD	QIOD-Lu7.2	7	15346004	17976903	7	Lus10015519	16656820	16658025	-	Deoxyxylulose-5-phosphate synthase	scaffold860	scaffold860	AT4G15560.1	CLA,CLA1,DEF,DXPS2,DXS
IOD	QIOD-Lu7.2	7	15346004	17976903	7	Lus10015520	16655825	16656082	+	centroradialis	scaffold860	scaffold860	AT2G27550.1	ATC
IOD	QIOD-Lu7.2	7	15346004	17976903	7	Lus10015521	16652090	16653364	+	alpha/beta-Hydrolases superfamily protein	scaffold860	scaffold860	AT1G30370.1
IOD	QIOD-Lu7.2	7	15346004	17976903	7	Lus10015522	16648797	16649366	+	CAP (Cysteine-rich secretory proteins, Antigen 5, and Pathogenesis-related 1 protein) superfamily protein	scaffold860	scaffold860	AT4G30320.1
IOD	QIOD-Lu7.2	7	15346004	17976903	7	Lus10015523	16646222	16646560	-	regulatory particle AAA-ATPase 2A	scaffold860	scaffold860	AT4G29040.1	RPT2a
IOD	QIOD-Lu7.2	7	15346004	17976903	7	Lus10015524	16644586	16646205	-	AAA-type ATPase family protein	scaffold860	scaffold860	AT2G20140.1
IOD	QIOD-Lu7.2	7	15346004	17976903	7	Lus10015525	16640123	16643979	+	P450 reductase 2	scaffold860	scaffold860	AT4G30210.2	AR2,ATR2
IOD	QIOD-Lu7.2	7	15346004	17976903	7	Lus10015526	16630775	16633985	+	Afadin/alpha-actinin-binding protein	scaffold860	scaffold860	AT5G57410.3
IOD	QIOD-Lu7.2	7	15346004	17976903	7	Lus10015527	16627396	16628397	+	Galactosyltransferase family protein	scaffold860	scaffold860	AT5G57500.1
IOD	QIOD-Lu7.2	7	15346004	17976903	7	Lus10015528	16620357	16621855	+	Uncharacterised protein family (UPF0497)	scaffold860	scaffold860	AT4G25830.1
IOD	QIOD-Lu7.2	7	15346004	17976903	7	Lus10015529	16615890	16619144	+	xyloglucan endotransglucosylase/hydrolase 24	scaffold860	scaffold860	AT4G30270.1	MERI-5,MERI5B,SEN4,XTH24
IOD	QIOD-Lu7.2	7	15346004	17976903	7	Lus10015530	16612277	16614814	-	Tetratricopeptide repeat (TPR)-like superfamily protein	scaffold860	scaffold860	AT2G18940.1
IOD	QIOD-Lu7.2	7	15346004	17976903	7	Lus10015531	16607208	16610723	-	Galactose oxidase/kelch repeat superfamily protein	scaffold860	scaffold860	AT5G57360.1	ADO1,FKL2,LKP1,ZTL
IOD	QIOD-Lu7.2	7	15346004	17976903	7	Lus10015532	16604703	16606033	-	acetone-cyanohydrin lyase	scaffold860	scaffold860	AT2G23600.1	ACL,ATME8,ATMES2,ME8,MES2
IOD	QIOD-Lu7.2	7	15346004	17976903	7	Lus10015533	16602844	16604418	+	S-adenosyl-L-methionine-dependent methyltransferases superfamily protein	scaffold860	scaffold860	AT5G57280.1
IOD	QIOD-Lu7.2	7	15346004	17976903	7	Lus10015534	16597958	16600547	-	Protein of unknown function (DUF630 and DUF632)	scaffold860	scaffold860	AT2G19090.1
IOD	QIOD-Lu7.2	7	15346004	17976903	7	Lus10015535	16594261	16596449	+	metaxin-related	scaffold860	scaffold860	AT2G19080.1
IOD	QIOD-Lu7.2	7	15346004	17976903	7	Lus10015536	16586231	16590470	-	pathogenesis related homeodomain protein A	scaffold860	scaffold860	AT4G29940.1	PRHA
IOD	QIOD-Lu7.2	7	15346004	17976903	7	Lus10015537	16583297	16584520	+	RING/FYVE/PHD zinc finger superfamily protein	scaffold860	scaffold860	AT2G19260.1
IOD	QIOD-Lu7.2	7	15346004	17976903	7	Lus10015538	16576968	16579502	-	chloroplast import apparatus 2	scaffold860	scaffold860	AT5G57180.2	CIA2
IOD	QIOD-Lu7.2	7	15346004	17976903	7	Lus10015539	16571620	16572735	+		scaffold860	scaffold860	AT2G19270.1
IOD	QIOD-Lu7.2	7	15346004	17976903	7	Lus10015540	16565353	16569167	-	Galactose mutarotase-like superfamily protein	scaffold860	scaffold860	AT5G57330.1
IOD	QIOD-Lu7.2	7	15346004	17976903	7	Lus10015541	16557735	16563095	+	Protein kinase superfamily protein	scaffold860	scaffold860	AT1G62400.1	HT1
IOD	QIOD-Lu7.2	7	15346004	17976903	7	Lus10015542	16555079	16556906	+	indole-3-butyric acid response 1	scaffold860	scaffold860	AT4G05530.1	IBR1,SDRA
IOD	QIOD-Lu7.2	7	15346004	17976903	7	Lus10015543	16551091	16552413	-	PHD finger family protein / bromo-adjacent homology (BAH) domain-containing protein	scaffold860	scaffold860	AT4G22140.1	EBS
IOD	QIOD-Lu7.2	7	15346004	17976903	7	Lus10015544	16547775	16549567	-	endonuclease/exonuclease/phosphatase family protein	scaffold860	scaffold860	AT1G11800.1
IOD	QIOD-Lu7.2	7	15346004	17976903	7	Lus10015545	16542803	16545875	-	SKU5 similar 4	scaffold860	scaffold860	AT4G22010.1	sks4
IOD	QIOD-Lu7.2	7	15346004	17976903	7	Lus10015546	16540054	16541246	+	WRKY family transcription factor	scaffold860	scaffold860	AT4G04450.1	AtWRKY42,WRKY42
IOD	QIOD-Lu7.2	7	15346004	17976903	7	Lus10015547	16527953	16530642	-	aspartic proteinase A1	scaffold860	scaffold860	AT1G11910.1	APA1,ATAPA1
IOD	QIOD-Lu7.2	7	15346004	17976903	7	Lus10015548	16526490	16526870	+		scaffold860	scaffold860	AT4G04480.1
IOD	QIOD-Lu7.2	7	15346004	17976903	7	Lus10015549	16521288	16526411	+	STRUBBELIG-receptor family 8	scaffold860	scaffold860	AT4G22130.1	SRF8
IOD	QIOD-Lu7.2	7	15346004	17976903	7	Lus10015550	16516054	16518156	-	malonyl-CoA decarboxylase family protein	scaffold860	scaffold860	AT4G04320.1
IOD	QIOD-Lu7.2	7	15346004	17976903	7	Lus10015551	16508569	16512647	-	ERD (early-responsive to dehydration stress) family protein	scaffold860	scaffold860	AT4G22120.1
IOD	QIOD-Lu7.2	7	15346004	17976903	7	Lus10015552	16500323	16505817	-	tRNA synthetase class I (I, L, M and V) family protein	scaffold860	scaffold860	AT4G04350.1	EMB2369
IOD	QIOD-Lu7.2	7	15346004	17976903	7	Lus10015553	16493140	16496484	-	Core-2/I-branching beta-1,6-N-acetylglucosaminyltransferase family protein	scaffold860	scaffold860	AT1G11940.1
IOD	QIOD-Lu7.2	7	15346004	17976903	7	Lus10015554	16492201	16492794	+	NAC domain containing protein 28	scaffold860	scaffold860	AT1G65910.1	anac028,NAC028
IOD	QIOD-Lu7.2	7	15346004	17976903	7	Lus10015555	16487647	16488914	-	Peroxidase superfamily protein	scaffold860	scaffold860	AT2G41480.1
IOD	QIOD-Lu7.2	7	15346004	17976903	7	Lus10015556	16486356	16487021	+	Protein of unknown function (DUF1068)	scaffold860	scaffold860	AT1G05070.1
IOD	QIOD-Lu7.2	7	15346004	17976903	7	Lus10015557	16483568	16485416	+	Predicted pyridoxal phosphate-dependent enzyme, YBL036C type	scaffold860	scaffold860	AT1G11930.2
IOD	QIOD-Lu7.2	7	15346004	17976903	7	Lus10015558	16479013	16482221	-	O-fucosyltransferase family protein	scaffold860	scaffold860	AT1G62330.1
IOD	QIOD-Lu7.2	7	15346004	17976903	7	Lus10015559	16475881	16478833	+	PA-domain containing subtilase family protein	scaffold860	scaffold860	AT1G62340.1	ALE,ALE1
IOD	QIOD-Lu7.2	7	15346004	17976903	7	Lus10015560	16472736	16474354	+	APS reductase 3	scaffold860	scaffold860	AT4G21990.1	APR3,ATAPR3,PRH-26,PRH26
IOD	QIOD-Lu7.2	7	15346004	17976903	7	Lus10015561	16468160	16471026	+	arogenate dehydratase 1	scaffold860	scaffold860	AT1G11790.1	ADT1
IOD	QIOD-Lu7.2	7	15346004	17976903	7	Lus10015562	16465499	16467208	+	RING/FYVE/PHD zinc finger superfamily protein	scaffold860	scaffold860	AT1G14770.1
IOD	QIOD-Lu7.2	7	15346004	17976903	7	Lus10015563	16460759	16462528	+	Ubiquitin-like superfamily protein	scaffold860	scaffold860	AT1G62040.2	ATG8C
IOD	QIod.crc-LG7	7	16089395	16092602	7	Lus10038301	16178706	16179267	+	Translation elongation factor EF1B/ribosomal protein S6 family protein	scaffold28	scaffold28b	AT3G18760.1
IOD	QIod.crc-LG7	7	16089395	16092602	7	Lus10038302	16172153	16175829	+	secretory carrier 3	scaffold28	scaffold28b	AT1G61250.1	SC3
IOD	QIod.crc-LG7	7	16089395	16092602	7	Lus10038303	16167027	16170485	+	Protein of unknown function (DUF707)	scaffold28	scaffold28b	AT1G61240.1
IOD	QIod.crc-LG7	7	16089395	16092602	7	Lus10038305	16158214	16161886	+	alpha-galactosidase 2	scaffold28	scaffold28b	AT5G08370.1	AGAL2,AtAGAL2
IOD	QIod.crc-LG7	7	16089395	16092602	7	Lus10038306	16155881	16157188	-	basic helix-loop-helix (bHLH) DNA-binding superfamily protein	scaffold28	scaffold28b	AT3G56770.1
IOD	QIod.crc-LG7	7	16089395	16092602	7	Lus10038307	16151716	16155270	+		scaffold28	scaffold28b	AT1G11070.1
IOD	QIod.crc-LG7	7	16089395	16092602	7	Lus10038308	16148256	16150562	-	cyclic nucleotide gated channel 1	scaffold28	scaffold28b	AT5G53130.1	ATCNGC1,CNGC1
IOD	QIod.crc-LG7	7	16089395	16092602	7	Lus10038310	16139502	16140272	+	OBF-binding protein 3	scaffold28	scaffold28b	AT3G55370.3	OBP3
IOD	QIod.crc-LG7	7	16089395	16092602	7	Lus10038311	16133946	16135139	+		scaffold28	scaffold28b	AT1G77270.1
IOD	QIod.crc-LG7	7	16089395	16092602	7	Lus10038312	16130963	16132240	-	alpha/beta-Hydrolases superfamily protein	scaffold28	scaffold28b	AT4G02340.1
IOD	QIod.crc-LG7	7	16089395	16092602	7	Lus10038313	16128378	16130198	+	Undecaprenyl pyrophosphate synthetase family protein	scaffold28	scaffold28b	AT5G58770.1
IOD	QIod.crc-LG7	7	16089395	16092602	7	Lus10038314	16122599	16125756	-	damaged DNA binding 2	scaffold28	scaffold28b	AT5G58760.1	DDB2
IOD	QIod.crc-LG7	7	16089395	16092602	7	Lus10038315	16120348	16121991	+	cyclophilin 5	scaffold28	scaffold28b	AT2G29960.1	ATCYP5,CYP19-4,CYP5
IOD	QIod.crc-LG7	7	16089395	16092602	7	Lus10038316	16119151	16119453	+	Pectin lyase-like superfamily protein	scaffold28	scaffold28b	AT3G14040.1
IOD	QIod.crc-LG7	7	16089395	16092602	7	Lus10038317	16117597	16118061	-	ARF-GAP domain 7	scaffold28	scaffold28b	AT2G37550.1	AGD7,ASP1
IOD	QIod.crc-LG7	7	16089395	16092602	7	Lus10038318	16115345	16116280	-	Aldolase-type TIM barrel family protein	scaffold28	scaffold28b	AT5G01410.1	ATPDX1,ATPDX1.3,PDX1,PDX1.3,RSR4
IOD	QIod.crc-LG7	7	16089395	16092602	7	Lus10038319	16111540	16114094	-	phospholipase C 2	scaffold28	scaffold28b	AT3G08510.1	ATPLC2,PLC2
IOD	QIod.crc-LG7	7	16089395	16092602	7	Lus10038320	16097913	16101173	-	Double Clp-N motif-containing P-loop nucleoside triphosphate hydrolases superfamily protein	scaffold28	scaffold28b	AT2G29970.1
IOD	QIod.crc-LG7	7	16089395	16092602	7	Lus10038321	16089395	16092602	-	fatty acid desaturase 7	scaffold28	scaffold28b	AT3G11170.1	FAD7,FADD
IOD	QIod.crc-LG7	7	16089395	16092602	7	Lus10038322	16086104	16088703	+	alternative NAD(P)H dehydrogenase 1	scaffold28	scaffold28b	AT1G07180.1	ATNDI1,NDA1
IOD	QIod.crc-LG7	7	16089395	16092602	7	Lus10038323	16082768	16084794	-	Lactate/malate dehydrogenase family protein	scaffold28	scaffold28b	AT3G15020.1	mMDH2
IOD	QIod.crc-LG7	7	16089395	16092602	7	Lus10038324	16076939	16078325	-	Aquaporin-like superfamily protein	scaffold28	scaffold28b	AT1G73190.1	ALPHA-TIP,TIP3;1
IOD	QIod.crc-LG7	7	16089395	16092602	7	Lus10038325	16071207	16075445	-	alpha-galactosidase 2	scaffold28	scaffold28b	AT5G08370.1	AGAL2,AtAGAL2
IOD	QIod.crc-LG7	7	16089395	16092602	7	Lus10038326	16066452	16070650	+	Putative integral membrane protein conserved region (DUF2404)	scaffold28	scaffold28b	AT1G17820.1
IOD	QIod.crc-LG7	7	16089395	16092602	7	Lus10038327	16063080	16065430	+	Protein of unknown function (DUF789)	scaffold28	scaffold28b	AT1G73210.1
IOD	QIod.crc-LG7	7	16089395	16092602	7	Lus10038328	16059700	16059933	-		scaffold28	scaffold28b	AT1G31335.1
IOD	QIod.crc-LG7	7	16089395	16092602	7	Lus10038329	16053251	16055382	-	Cyclin family protein	scaffold28	scaffold28b	AT5G45190.1
IOD	QIod.crc-LG7	7	16089395	16092602	7	Lus10038330	16052127	16052782	+	Terpenoid cyclases/Protein prenyltransferases superfamily protein	scaffold28	scaffold28b	AT3G29410.1
IOD	QIod.crc-LG7	7	16089395	16092602	7	Lus10038331	16046715	16050666	+	O-methyltransferase family protein	scaffold28	scaffold28b	AT4G35160.1
IOD	QIod.crc-LG7	7	16089395	16092602	7	Lus10038332	16044172	16045753	+	NAC domain containing protein 42	scaffold28	scaffold28b	AT2G43000.1	anac042,NAC042
IOD	QIod.crc-LG7	7	16089395	16092602	7	Lus10038333	16035364	16040978	+	Root hair defective 3 GTP-binding protein (RHD3)	scaffold28	scaffold28b	AT5G45160.1
IOD	QIod.crc-LG7	7	16089395	16092602	7	Lus10038334	16032396	16034731	-	RAB homolog 1	scaffold28	scaffold28b	AT5G45130.1	ATRAB-F2A,ATRAB5A,ATRABF2A,RAB-F2A,RAB5A,RABF2A,RHA1
IOD	QIod.crc-LG7	7	16089395	16092602	7	Lus10038335	16029702	16031734	+	TRAM, LAG1 and CLN8 (TLC) lipid-sensing domain containing protein	scaffold28	scaffold28b	AT1G31300.1
IOD	QIod.crc-LG7	7	16089395	16092602	7	Lus10038336	16024342	16026015	-	Mitochondrial transcription termination factor family protein	scaffold28	scaffold28b	AT4G19650.1
IOD	QIod.crc-LG7	7	16089395	16092602	7	Lus10038337	16021380	16024081	+	NPR1-like protein 3	scaffold28	scaffold28b	AT5G45110.1	ATNPR3,NPR3
IOD	QIod.crc-LG7	7	16089395	16092602	7	Lus10038338	16018012	16019391	+		scaffold28	scaffold28b	AT4G31980.1
IOD	QIod.crc-LG7	7	16089395	16092602	7	Lus10038339	16014578	16016041	+	Plant protein of unknown function (DUF247)	scaffold28	scaffold28b	AT3G50160.1
IOD	QIod.crc-LG7	7	16089395	16092602	7	Lus10038340	16008999	16012037	+	Transducin/WD40 repeat-like superfamily protein	scaffold28	scaffold28b	AT3G06880.2
IOD	QIod.crc-LG7	7	16089395	16092602	7	Lus10038341	16004664	16007432	+	RING/U-box superfamily protein	scaffold28	scaffold28b	AT4G19670.1
IOD	QIod.crc-LG7	7	16089395	16092602	7	Lus10038342	16001267	16003345	+	vesicle-associated membrane protein 726	scaffold28	scaffold28b	AT1G04760.1	ATVAMP726,VAMP726
IOD	QIod.crc-LG7	7	16089395	16092602	7	Lus10038343	15997822	15999603	+	NAD(P)-binding Rossmann-fold superfamily protein	scaffold28	scaffold28b	AT4G20760.1
IOD	QIod.crc-LG7	7	16089395	16092602	7	Lus10038344	15994544	15996495	-	Pectin lyase-like superfamily protein	scaffold28	scaffold28b	AT3G07970.1	QRT2
IOD	QIod.crc-LG7	7	16089395	16092602	7	Lus10038345	15993185	15994283	+	FKBP-like peptidyl-prolyl cis-trans isomerase family protein	scaffold28	scaffold28b	AT4G19830.1
IOD	QIod.crc-LG7	7	16089395	16092602	7	Lus10038346	15991620	15992931	-	Cytochrome c	scaffold28	scaffold28b	AT5G45040.1
IOD	QIod-LG8.1	8	15166626	15166926	8	Lus10023715	15068745	15070643	-		scaffold505	scaffold505b	AT1G04555.1
IOD	QIod-LG8.1	8	15166626	15166926	8	Lus10023716	15072300	15072754	+	Adenine nucleotide alpha hydrolases-like superfamily protein	scaffold505	scaffold505b	AT4G13450.1
IOD	QIod-LG8.1	8	15166626	15166926	8	Lus10023717	15073320	15075177	-	Sec20 family protein	scaffold505	scaffold505b	AT3G24315.1	AtSec20
IOD	QIod-LG8.1	8	15166626	15166926	8	Lus10023718	15078233	15085523	-	MUTL protein homolog 1	scaffold505	scaffold505b	AT3G24320.1	ATMSH1,CHM,CHM1,MSH1
IOD	QIod-LG8.1	8	15166626	15166926	8	Lus10023719	15089577	15091019	-	auxin-induced protein 13	scaffold505	scaffold505b	AT2G33310.2	IAA13
IOD	QIod-LG8.1	8	15166626	15166926	8	Lus10023720	15100400	15102154	+	Ribosomal protein L19 family protein	scaffold505	scaffold505b	AT4G17560.1
IOD	QIod-LG8.1	8	15166626	15166926	8	Lus10023721	15104227	15106276	+	Tetratricopeptide repeat (TPR)-like superfamily protein	scaffold505	scaffold505b	AT1G04530.1
IOD	QIod-LG8.1	8	15166626	15166926	8	Lus10023722	15106657	15109209	-	Nuclear transport factor 2 (NTF2) family protein with RNA binding (RRM-RBD-RNP motifs) domain	scaffold505	scaffold505b	AT5G43960.1
IOD	QIod-LG8.1	8	15166626	15166926	8	Lus10023723	15112190	15113946	-	RNA-binding (RRM/RBD/RNP motifs) family protein	scaffold505	scaffold505b	AT1G60000.1
IOD	QIod-LG8.1	8	15166626	15166926	8	Lus10023724	15114367	15115473	-		scaffold505	scaffold505b	AT4G21865.1
IOD	QIod-LG8.1	8	15166626	15166926	8	Lus10023725	15116263	15118210	+	S-adenosyl-L-methionine-dependent methyltransferases superfamily protein	scaffold505	scaffold505b	AT4G13330.1
IOD	QIod-LG8.1	8	15166626	15166926	8	Lus10023726	15120300	15121539	-	plasmodesmata-located protein 2	scaffold505	scaffold505b	AT1G04520.1	PDLP2
IOD	QIod-LG8.1	8	15166626	15166926	8	Lus10023727	15124365	15147150	+	CCT motif family protein	scaffold505	scaffold505b	AT1G04500.1
IOD	QIod-LG8.1	8	15166626	15166926	8	Lus10023728	15127968	15133035	-	MOS4-associated complex 3B	scaffold505	scaffold505b	AT2G33340.1	MAC3B
IOD	QIod-LG8.1	8	15166626	15166926	8	Lus10023729	15153289	15155350	+	Protein of unknown function (DUF3527)	scaffold505	scaffold505b	AT2G33360.2
IOD	QIod-LG8.1	8	15166626	15166926	8	Lus10023730	15157467	15158481	+	Ribosomal protein L14p/L23e family protein	scaffold505	scaffold505b	AT2G33370.1
IOD	QIod-LG8.1	8	15166626	15166926	8	Lus10023731	15160146	15161082	+	HAD superfamily, subfamily IIIB acid phosphatase	scaffold505	scaffold505b	AT1G04040.1
IOD	QIod-LG8.1	8	15166626	15166926	8	Lus10023732	15161410	15162588	-	seed gene 1	scaffold505	scaffold505b	AT4G26740.1	ATPXG1,ATS1,CLO1
IOD	QIod-LG8.1	8	15166626	15166926	8	Lus10023733	15164058	15165804	+	Eukaryotic initiation factor 4E protein	scaffold505	scaffold505b	AT5G35620.1	EIF(ISO)4E,EIF4E2,eIFiso4E,LSP,LSP1
IOD	QIod-LG8.1	8	15166626	15166926	8	Lus10023734	15166322	15166856	-	proton gradient regulation 5	scaffold505	scaffold505b	AT2G05620.1	PGR5
IOD	QIod-LG8.1	8	15166626	15166926	8	Lus10023735	15172045	15172578	+		scaffold505	scaffold505b	AT1G32120.1
IOD	QIod-LG8.1	8	15166626	15166926	8	Lus10023737	15173306	15176518	-	actin-related protein C2B	scaffold505	scaffold505b	AT2G33385.2	arpc2b
IOD	QIod-LG8.1	8	15166626	15166926	8	Lus10023738	15181347	15181607	+		scaffold505	scaffold505b	AT2G33390.1
IOD	QIod-LG8.1	8	15166626	15166926	8	Lus10023739	15183387	15184511	-		scaffold505	scaffold505b	AT2G33400.1
IOD	QIod-LG8.1	8	15166626	15166926	8	Lus10023740	15186128	15188086	+	RNA-binding (RRM/RBD/RNP motifs) family protein	scaffold505	scaffold505b	AT4G14300.1
IOD	QIod-LG8.1	8	15166626	15166926	8	Lus10023741	15189583	15195930	-	Cyclopropane-fatty-acyl-phospholipid synthase	scaffold505	scaffold505b	AT3G23530.1
IOD	QIod-LG8.1	8	15166626	15166926	8	Lus10023742	15200972	15204437	+	Protein of unknown function (DUF810)	scaffold505	scaffold505b	AT2G33420.1
IOD	QIod-LG8.1	8	15166626	15166926	8	Lus10023743	15206953	15211715	-	peptide transporter 3	scaffold505	scaffold505b	AT5G46050.1	ATPTR3,PTR3
IOD	QIod-LG8.1	8	15166626	15166926	8	Lus10023744	15214117	15216199	+	plastid developmental protein DAG, putative	scaffold505	scaffold505b	AT1G32580.1
IOD	QIod-LG8.1	8	15166626	15166926	8	Lus10023745	15217407	15219080	-	Uncharacterised protein family (UPF0041)	scaffold505	scaffold505b	AT4G22310.1
IOD	QIod-LG8.1	8	15166626	15166926	8	Lus10023746	15220338	15227084	+	RNA-binding (RRM/RBD/RNP motifs) family protein	scaffold505	scaffold505b	AT2G33435.1
IOD	QIod-LG8.1	8	15166626	15166926	8	Lus10023747	15227921	15228456	+	Ribosomal L28 family	scaffold505	scaffold505b	AT2G33450.1
IOD	QIod-LG8.1	8	15166626	15166926	8	Lus10023748	15230042	15232736	-	no pollen germination related 2	scaffold505	scaffold505b	AT4G28600.1	NPGR2
IOD	QIod-LG8.1	8	15166626	15166926	8	Lus10023749	15236411	15236941	-		scaffold505	scaffold505b	AT3G23450.1
IOD	QIOD-Lu12.3	12	489561	2981562	12	Lus10006951	2813911	2814884	-	basic helix-loop-helix (bHLH) DNA-binding superfamily protein	scaffold1004	scaffold1004	AT5G57150.1
IOD	QIOD-Lu12.3	12	489561	2981562	12	Lus10006952	2806140	2808623	+	Core-2/I-branching beta-1,6-N-acetylglucosaminyltransferase family protein	scaffold1004	scaffold1004	AT2G19160.1
IOD	QIOD-Lu12.3	12	489561	2981562	12	Lus10006953	2800571	2803080	-	SET domain-containing protein	scaffold1004	scaffold1004	AT2G18850.1
IOD	QIOD-Lu12.3	12	489561	2981562	12	Lus10006954	2797274	2798758	-	Haloacid dehalogenase-like hydrolase (HAD) superfamily protein	scaffold1004	scaffold1004	AT5G57440.1	GPP2,GS1
IOD	QIOD-Lu12.3	12	489561	2981562	12	Lus10006955	2790810	2796387	+	heavy metal atpase 4	scaffold1004	scaffold1004	AT2G19110.1	ATHMA4,HMA4
IOD	QIOD-Lu12.3	12	489561	2981562	12	Lus10006956	2785015	2785960	+	heavy metal atpase 4	scaffold1004	scaffold1004	AT2G19110.1	ATHMA4,HMA4
IOD	QIOD-Lu12.3	12	489561	2981562	12	Lus10006957	2779822	2781907	-	Protein kinase superfamily protein	scaffold1004	scaffold1004	AT2G18890.1
IOD	QIOD-Lu12.3	12	489561	2981562	12	Lus10006958	2772063	2772531	+	hydroxyproline-rich glycoprotein family protein	scaffold1004	scaffold1004	AT2G18910.1
IOD	QIOD-Lu12.3	12	489561	2981562	12	Lus10006959	2767685	2770638	+	Galactose oxidase/kelch repeat superfamily protein	scaffold1004	scaffold1004	AT5G57360.1	ADO1,FKL2,LKP1,ZTL
IOD	QIOD-Lu12.3	12	489561	2981562	12	Lus10006960	2757431	2757916	-	zinc finger protein 2	scaffold1004	scaffold1004	AT5G57520.1	ATZFP2,ZFP2
IOD	QIOD-Lu12.3	12	489561	2981562	12	Lus10006961	2746121	2748853	+	homogentisate phytyltransferase 1	scaffold1004	scaffold1004	AT2G18950.1	ATHPT,HPT1,TPT1,VTE2
IOD	QIOD-Lu12.3	12	489561	2981562	12	Lus10006962	2742524	2744971	-	Tetratricopeptide repeat (TPR)-like superfamily protein	scaffold1004	scaffold1004	AT2G18940.1
IOD	QIOD-Lu12.3	12	489561	2981562	12	Lus10006963	2740676	2741632	-	Galactosyltransferase family protein	scaffold1004	scaffold1004	AT5G57500.1
IOD	QIOD-Lu12.3	12	489561	2981562	12	Lus10006964	2735614	2737721	+	receptor-like protein kinase-related family protein	scaffold1004	scaffold1004	AT5G48540.1
IOD	QIOD-Lu12.3	12	489561	2981562	12	Lus10006966	2727991	2729957	-	Integral membrane Yip1 family protein	scaffold1004	scaffold1004	AT2G18840.1
IOD	QIOD-Lu12.3	12	489561	2981562	12	Lus10006967	2721005	2721529	-	P-loop containing nucleoside triphosphate hydrolases superfamily protein	scaffold1004	scaffold1004	AT5G57480.1
IOD	QIOD-Lu12.3	12	489561	2981562	12	Lus10006968	2719912	2720880	-	P-loop containing nucleoside triphosphate hydrolases superfamily protein	scaffold1004	scaffold1004	AT5G57480.1
IOD	QIOD-Lu12.3	12	489561	2981562	12	Lus10006969	2705171	2706604	+	OSBP(oxysterol binding protein)-related protein 4B	scaffold1004	scaffold1004	AT4G25850.2	ORP4B
IOD	QIOD-Lu12.3	12	489561	2981562	12	Lus10006970	2701574	2703478	+	Protein with RNI-like/FBD-like domains	scaffold1004	scaffold1004	AT4G03220.1
IOD	QIOD-Lu12.3	12	489561	2981562	12	Lus10006971	2697465	2700985	+	polyol/monosaccharide transporter 5	scaffold1004	scaffold1004	AT3G18830.1	ATPLT5,ATPMT5,PMT5
IOD	QIOD-Lu12.3	12	489561	2981562	12	Lus10006972	2687198	2690952	-	P450 reductase 2	scaffold1004	scaffold1004	AT4G30210.2	AR2,ATR2
IOD	QIOD-Lu12.3	12	489561	2981562	12	Lus10006973	2677322	2680704	-	PA-domain containing subtilase family protein	scaffold1004	scaffold1004	AT4G30020.1
IOD	QIOD-Lu12.3	12	489561	2981562	12	Lus10006974	2675718	2676383	-		scaffold1004	scaffold1004	AT5G57370.1
IOD	QIOD-Lu12.3	12	489561	2981562	12	Lus10006975	2670876	2674529	-	FGGY family of carbohydrate kinase	scaffold1004	scaffold1004	AT4G30310.2
IOD	QIOD-Lu12.3	12	489561	2981562	12	Lus10006976	2667438	2669994	-	regulatory particle AAA-ATPase 2A	scaffold1004	scaffold1004	AT4G29040.1	RPT2a
IOD	QIOD-Lu12.3	12	489561	2981562	12	Lus10006977	2661373	2665388	-	Protein kinase superfamily protein with octicosapeptide/Phox/Bem1p domain	scaffold1004	scaffold1004	AT5G57610.1
IOD	QIOD-Lu12.3	12	489561	2981562	12	Lus10006978	2654337	2655925	-	myb domain protein 36	scaffold1004	scaffold1004	AT5G57620.1	AtMYB36,MYB36
IOD	QIOD-Lu12.3	12	489561	2981562	12	Lus10006979	2644336	2650927	+	embryo defective 1745	scaffold1004	scaffold1004	AT1G13120.1	emb1745
IOD	QIOD-Lu12.3	12	489561	2981562	12	Lus10006980	2633288	2633806	-	CAP (Cysteine-rich secretory proteins, Antigen 5, and Pathogenesis-related 1 protein) superfamily protein	scaffold1004	scaffold1004	AT4G30320.1
IOD	QIOD-Lu12.3	12	489561	2981562	12	Lus10006981	2630127	2631342	+	CAP (Cysteine-rich secretory proteins, Antigen 5, and Pathogenesis-related 1 protein) superfamily protein	scaffold1004	scaffold1004	AT4G25780.1
IOD	QIOD-Lu12.3	12	489561	2981562	12	Lus10006982	2625421	2628088	-	alpha/beta-Hydrolases superfamily protein	scaffold1004	scaffold1004	AT4G25770.1
IOD	QIOD-Lu12.3	12	489561	2981562	12	Lus10006983	2620534	2623282	-	xylose isomerase family protein	scaffold1004	scaffold1004	AT5G57655.2
IOD	QIOD-Lu12.3	12	489561	2981562	12	Lus10006984	2605882	2609588	-	Deoxyxylulose-5-phosphate synthase	scaffold1004	scaffold1004	AT4G15560.1	CLA,CLA1,DEF,DXPS2,DXS
IOD	QIOD-Lu12.3	12	489561	2981562	12	Lus10006985	2599310	2601313	+	Protein kinase superfamily protein	scaffold1004	scaffold1004	AT1G52540.1
IOD	QIOD-Lu12.3	12	489561	2981562	12	Lus10006986	2590126	2590662	+	glutamine dumper 3	scaffold1004	scaffold1004	AT5G57685.1	ATGDU3,GDU3,LSB1
IOD	QIOD-Lu12.3	12	489561	2981562	12	Lus10006987	2582027	2582512	+	glutamine dumper 3	scaffold1004	scaffold1004	AT5G57685.1	ATGDU3,GDU3,LSB1
IOD	QIOD-Lu12.3	12	489561	2981562	12	Lus10006989	2565787	2567932	-	cofactor of nitrate reductase and xanthine dehydrogenase 2	scaffold1004	scaffold1004	AT2G31955.1	CNX2
IOD	QIOD-Lu12.3	12	489561	2981562	12	Lus10006990	2553260	2564701	-	homolog of separase	scaffold1004	scaffold1004	AT4G22970.2	AESP,ESP,RSW4
IOD	QIOD-Lu12.3	12	489561	2981562	12	Lus10006991	2548019	2550931	+	diacylglycerol kinase 3	scaffold1004	scaffold1004	AT2G18730.1	ATDGK3,DGK3
IOD	QIOD-Lu12.3	12	489561	2981562	12	Lus10006992	2541476	2544220	+		scaffold1004	scaffold1004	AT4G28020.1
IOD	QIOD-Lu12.3	12	489561	2981562	12	Lus10006994	2532839	2536244	-	BNR/Asp-box repeat family protein	scaffold1004	scaffold1004	AT5G57700.1
IOD	QIOD-Lu12.3	12	489561	2981562	12	Lus10001216	1453545	1464787	+	ARM repeat superfamily protein	scaffold1649	scaffold1649	AT2G35630.1	GEM1,MOR1
IOD	QIOD-Lu12.3	12	489561	2981562	12	Lus10001217	1419515	1452296	-	S-adenosyl-L-methionine-dependent methyltransferases superfamily protein	scaffold1649	scaffold1649	AT5G44600.1
IOD	QIOD-Lu12.3	12	489561	2981562	12	Lus10001218	1445370	1449679	+	CTP synthase family protein	scaffold1649	scaffold1649	AT1G30820.1
IOD	QIOD-Lu12.3	12	489561	2981562	12	Lus10001219	1421152	1423376	+	Peptidase M50 family protein	scaffold1649	scaffold1649	AT4G20310.2
IOD	QIOD-Lu12.3	12	489561	2981562	12	Lus10001220	1414416	1417070	-	Tetratricopeptide repeat (TPR)-like superfamily protein	scaffold1649	scaffold1649	AT3G57430.1	OTP84
IOD	QIOD-Lu12.3	12	489561	2981562	12	Lus10001221	1413839	1414324	+		scaffold1649	scaffold1649	AT5G44710.1
IOD	QIOD-Lu12.3	12	489561	2981562	12	Lus10001223	1410794	1411528	+	Pentatricopeptide repeat (PPR) superfamily protein	scaffold1649	scaffold1649	AT4G20090.1	EMB1025
IOD	QIOD-Lu12.3	12	489561	2981562	12	Lus10001224	1409100	1409546	+		scaffold1649	scaffold1649	AT1G30880.1
IOD	QIOD-Lu12.3	12	489561	2981562	12	Lus10001225	1404146	1404514	+	pentatricopeptide (PPR) repeat-containing protein	scaffold1649	scaffold1649	AT2G22070.1
IOD	QIOD-Lu12.3	12	489561	2981562	12	Lus10001226	1399749	1401164	-	myb domain protein 67	scaffold1649	scaffold1649	AT3G12720.1	ATMYB67,ATY53,MYB67
IOD	QIOD-Lu12.3	12	489561	2981562	12	Lus10001227	1393808	1396967	-	Transducin/WD40 repeat-like superfamily protein	scaffold1649	scaffold1649	AT5G17370.1
IOD	QIOD-Lu12.3	12	489561	2981562	12	Lus10001228	1391514	1393214	+	Peroxidase superfamily protein	scaffold1649	scaffold1649	AT1G30870.1
IOD	QIOD-Lu12.3	12	489561	2981562	12	Lus10006726	926808	927416	-	FBD, F-box and Leucine Rich Repeat domains containing protein	scaffold204	scaffold204	AT1G61330.1
IOD	QIOD-Lu12.3	12	489561	2981562	12	Lus10006727	920283	920975	+	non-intrinsic ABC protein 10	scaffold204	scaffold204	AT1G63270.1	ATNAP10,NAP10
IOD	QIOD-Lu12.3	12	489561	2981562	12	Lus10006728	912786	916265	-	Protein of unknown function (DUF707)	scaffold204	scaffold204	AT1G61240.1
IOD	QIOD-Lu12.3	12	489561	2981562	12	Lus10006729	905166	905729	-	Translation elongation factor EF1B/ribosomal protein S6 family protein	scaffold204	scaffold204	AT3G18760.1
IOD	QIOD-Lu12.3	12	489561	2981562	12	Lus10006730	903935	904348	+	glycine-rich protein	scaffold204	scaffold204	AT4G21620.2
IOD	QIOD-Lu12.3	12	489561	2981562	12	Lus10006731	896532	899158	+	alternative NAD(P)H dehydrogenase 1	scaffold204	scaffold204	AT1G07180.1	ATNDI1,NDA1
IOD	QIOD-Lu12.3	12	489561	2981562	12	Lus10006732	890823	894178	+	Disease resistance protein (TIR-NBS-LRR class) family	scaffold204	scaffold204	AT4G11170.1
IOD	QIOD-Lu12.3	12	489561	2981562	12	Lus10006733	885500	889629	+	beta-galactosidase 8	scaffold204	scaffold204	AT2G28470.1	BGAL8
IOD	QIOD-Lu12.3	12	489561	2981562	12	Lus10006734	882605	882811	+	F-box family protein	scaffold204	scaffold204	AT1G30920.1
IOD	QIOD-Lu12.3	12	489561	2981562	12	Lus10006735	880603	881523	-	syntaxin of plants 124	scaffold204	scaffold204	AT1G61290.1	ATSYP124,SYP124
IOD	QIOD-Lu12.3	12	489561	2981562	12	Lus10006736	877245	879029	-	P-loop containing nucleoside triphosphate hydrolases superfamily protein	scaffold204	scaffold204	AT3G02065.2
IOD	QIOD-Lu12.3	12	489561	2981562	12	Lus10006737	872336	876559	-	NAD(P)H dehydrogenase B2	scaffold204	scaffold204	AT4G05020.1	NDB2
IOD	QIOD-Lu12.3	12	489561	2981562	12	Lus10006738	862480	865844	-	auxin signaling F-box 3	scaffold204	scaffold204	AT1G12820.1	AFB3
IOD	QIOD-Lu12.3	12	489561	2981562	12	Lus10006739	859016	861324	-	Inositol monophosphatase family protein	scaffold204	scaffold204	AT4G05090.1
IOD	QIOD-Lu12.3	12	489561	2981562	12	Lus10006740	850659	854254	-	MYB-like 102	scaffold204	scaffold204	AT4G21440.1	ATM4,ATMYB102,MYB102
IOD	QIOD-Lu12.3	12	489561	2981562	12	Lus10006741	845390	849565	+	Zinc finger, RING-type;Transcription factor jumonji/aspartyl beta-hydroxylase	scaffold204	scaffold204	AT4G21430.1	B160
IOD	QIOD-Lu12.3	12	489561	2981562	12	Lus10006742	837969	842732	-	S-locus lectin protein kinase family protein	scaffold204	scaffold204	AT4G21390.1	B120
IOD	QIOD-Lu12.3	12	489561	2981562	12	Lus10006743	837033	837482	+	Pentatricopeptide repeat (PPR) superfamily protein	scaffold204	scaffold204	AT3G49710.1
IOD	QIOD-Lu12.3	12	489561	2981562	12	Lus10006744	833262	834686	+		scaffold204	scaffold204	AT5G10010.1
IOD	QIOD-Lu12.3	12	489561	2981562	12	Lus10006745	827780	831042	-	S-locus lectin protein kinase family protein	scaffold204	scaffold204	AT1G11340.1
IOD	QIOD-Lu12.3	12	489561	2981562	12	Lus10006746	819557	822893	-	S-locus lectin protein kinase family protein	scaffold204	scaffold204	AT1G11340.1
IOD	QIOD-Lu12.3	12	489561	2981562	12	Lus10006747	816705	817814	-	plant U-box 8	scaffold204	scaffold204	AT4G21350.1	B80,PUB8
IOD	QIOD-Lu12.3	12	489561	2981562	12	Lus10006748	810491	811319	-	Quinone reductase family protein	scaffold204	scaffold204	AT4G27270.1
IOD	QIOD-Lu12.3	12	489561	2981562	12	Lus10006749	808569	809024	-	Protein of unknown function, DUF538	scaffold204	scaffold204	AT1G61667.1
IOD	QIOD-Lu12.3	12	489561	2981562	12	Lus10006750	806831	807633	+	NAD(P)-binding Rossmann-fold superfamily protein	scaffold204	scaffold204	AT1G61720.1	BAN
IOD	QIOD-Lu12.3	12	489561	2981562	12	Lus10006751	802749	806798	+	photosystem II subunit Q-2	scaffold204	scaffold204	AT4G05180.1	PSBQ,PSBQ-2,PSII-Q
IOD	QIOD-Lu12.3	12	489561	2981562	12	Lus10006752	799664	800605	-	receptor-like protein kinase-related family protein	scaffold204	scaffold204	AT5G48540.1
IOD	QIOD-Lu12.3	12	489561	2981562	12	Lus10006753	797844	798201	-	Trimeric LpxA-like enzymes superfamily protein	scaffold204	scaffold204	AT4G21220.1
IOD	QIOD-Lu12.3	12	489561	2981562	12	Lus10006754	796959	797639	+	Late embryogenesis abundant (LEA) hydroxyproline-rich glycoprotein family	scaffold204	scaffold204	AT4G05220.1
IOD	QIOD-Lu12.3	12	489561	2981562	12	Lus10006755	795746	796327	+	Late embryogenesis abundant (LEA) hydroxyproline-rich glycoprotein family	scaffold204	scaffold204	AT4G05220.1
IOD	QIOD-Lu12.3	12	489561	2981562	12	Lus10006756	792796	794575	+	Peroxidase superfamily protein	scaffold204	scaffold204	AT3G01190.1
IOD	QIOD-Lu12.3	12	489561	2981562	12	Lus10006757	779316	781527	-		scaffold204	scaffold204	AT4G21215.2
IOD	QIOD-Lu12.3	12	489561	2981562	12	Lus10006758	776898	778537	+	PPDK regulatory protein	scaffold204	scaffold204	AT4G21210.1	ATRP1,RP1
IOD	QIOD-Lu12.3	12	489561	2981562	12	Lus10006759	771112	775872	+	gibberellin 2-oxidase 8	scaffold204	scaffold204	AT4G21200.1	ATGA2OX8,GA2OX8
IOD	QIOD-Lu12.3	12	489561	2981562	12	Lus10006760	763143	765987	-	Chaperone DnaJ-domain superfamily protein	scaffold204	scaffold204	AT1G61770.1
IOD	QIOD-Lu12.3	12	489561	2981562	12	Lus10006762	757991	758495	-	NTF2-like	scaffold204	scaffold204	AT1G11570.2	NTL
IOD	QIOD-Lu12.3	12	489561	2981562	12	Lus10006763	750917	751986	-	ROP-interactive CRIB motif-containing protein 10	scaffold204	scaffold204	AT4G04900.1	RIC10
IOD	QIOD-Lu12.3	12	489561	2981562	12	Lus10006764	748581	749144	-	Late embryogenesis abundant (LEA) hydroxyproline-rich glycoprotein family	scaffold204	scaffold204	AT3G54200.1
IOD	QIOD-Lu12.3	12	489561	2981562	12	Lus10006765	741391	746319	-	Homeobox-leucine zipper family protein / lipid-binding START domain-containing protein	scaffold204	scaffold204	AT4G21750.1	ATML1
IOD	QIOD-Lu12.3	12	489561	2981562	12	Lus10006766	735053	740866	+	PCF11P-similar protein 4	scaffold204	scaffold204	AT4G04885.1	PCFS4
IOD	QIOD-Lu12.3	12	489561	2981562	12	Lus10006768	729547	731749	-	adenosine/AMP deaminase family protein	scaffold204	scaffold204	AT4G04880.1
IOD	QIOD-Lu12.3	12	489561	2981562	12	Lus10006769	728115	728957	+	pentatricopeptide repeat 336	scaffold204	scaffold204	AT1G61870.1	PPR336
IOD	QIOD-Lu12.3	12	489561	2981562	12	Lus10006770	724382	727004	-	tobamovirus multiplication 1	scaffold204	scaffold204	AT4G21790.1	ATTOM1,TOM1
IOD	QIOD-Lu12.3	12	489561	2981562	12	Lus10006771	721580	723362	+	DERLIN-2.2	scaffold204	scaffold204	AT4G04860.1	DER2.2
IOD	QIOD-Lu12.3	12	489561	2981562	12	Lus10006772	719787	720446	-	S-locus lectin protein kinase family protein	scaffold204	scaffold204	AT4G27290.1
IOD	QIOD-Lu12.3	12	489561	2981562	12	Lus10006773	715188	717333	+		scaffold204	scaffold204	AT1G61900.1
IOD	QIOD-Lu12.3	12	489561	2981562	12	Lus10006774	712809	713216	+		scaffold204	scaffold204	AT4G21920.1
IOD	QIOD-Lu12.3	12	489561	2981562	12	Lus10006775	707088	707363	-	Protein of unknown function, DUF584	scaffold204	scaffold204	AT1G61930.1
IOD	QIOD-Lu12.3	12	489561	2981562	12	Lus10006776	702507	703076	-	calcium-dependent protein kinase 23	scaffold204	scaffold204	AT4G04740.2	ATCPK23,CPK23
IOD	QIOD-Lu12.3	12	489561	2981562	12	Lus10006777	693554	696449	-	calcium-dependent protein kinase 21	scaffold204	scaffold204	AT4G04720.1	CPK21
IOD	QIOD-Lu12.3	12	489561	2981562	12	Lus10006778	690937	692460	+	Peroxidase superfamily protein	scaffold204	scaffold204	AT4G21960.1	PRXR1
IOD	QIOD-Lu12.3	12	489561	2981562	12	Lus10006779	688891	689229	+	topoisomerase 3alpha	scaffold204	scaffold204	AT5G63920.1	TOP3A
IOD	QIOD-Lu12.3	12	489561	2981562	12	Lus10006780	680991	687121	-	starch synthase 3	scaffold204	scaffold204	AT1G11720.2	ATSS3,SS3
IOD	QIOD-Lu12.3	12	489561	2981562	12	Lus10006781	673850	674389	-	Protein of unknown function, DUF584	scaffold204	scaffold204	AT4G21970.1
IOD	QIOD-Lu12.3	12	489561	2981562	12	Lus10006782	666261	669093	-	Galactosyltransferase family protein	scaffold204	scaffold204	AT1G05170.1
IOD	QIOD-Lu12.3	12	489561	2981562	12	Lus10019986	389173	389715	-	glutamine dumper 3	scaffold23	scaffold23a	AT5G57685.1	ATGDU3,GDU3,LSB1
IOD	QIOD-Lu12.3	12	489561	2981562	12	Lus10019987	403544	407363	-	diacylglycerol kinase 7	scaffold23	scaffold23a	AT4G30340.1	ATDGK7,DGK7
IOD	QIOD-Lu12.3	12	489561	2981562	12	Lus10019988	409896	411675	+	Protein kinase superfamily protein	scaffold23	scaffold23a	AT1G52540.1
IOD	QIOD-Lu12.3	12	489561	2981562	12	Lus10019989	412843	414372	-	indole-3-acetate beta-D-glucosyltransferase	scaffold23	scaffold23a	AT4G15550.1	IAGLU
IOD	QIOD-Lu12.3	12	489561	2981562	12	Lus10019990	419509	422473	+	Protein kinase superfamily protein	scaffold23	scaffold23a	AT5G57670.2
IOD	QIOD-Lu12.3	12	489561	2981562	12	Lus10019991	422750	425353	-	Deoxyxylulose-5-phosphate synthase	scaffold23	scaffold23a	AT4G15560.1	CLA,CLA1,DEF,DXPS2,DXS
IOD	QIOD-Lu12.3	12	489561	2981562	12	Lus10019992	431213	433442	+	Deoxyxylulose-5-phosphate synthase	scaffold23	scaffold23a	AT4G15560.1	CLA,CLA1,DEF,DXPS2,DXS
IOD	QIOD-Lu12.3	12	489561	2981562	12	Lus10019993	436223	438540	-	CAP (Cysteine-rich secretory proteins, Antigen 5, and Pathogenesis-related 1 protein) superfamily protein	scaffold23	scaffold23a	AT4G30320.1
IOD	QIOD-Lu12.3	12	489561	2981562	12	Lus10019994	441376	444457	+	Prolyl oligopeptidase family protein	scaffold23	scaffold23a	AT1G76140.1
IOD	QIOD-Lu12.3	12	489561	2981562	12	Lus10019995	445004	449463	+	AAA-type ATPase family protein	scaffold23	scaffold23a	AT2G20140.1
IOD	QIOD-Lu12.3	12	489561	2981562	12	Lus10019996	450450	454280	-	P450 reductase 2	scaffold23	scaffold23a	AT4G30210.2	AR2,ATR2
IOD	QIOD-Lu12.3	12	489561	2981562	12	Lus10019997	458535	461514	-	Afadin/alpha-actinin-binding protein	scaffold23	scaffold23a	AT5G57410.3
IOD	QIOD-Lu12.3	12	489561	2981562	12	Lus10019998	463861	464862	-	Galactosyltransferase family protein	scaffold23	scaffold23a	AT5G57500.1
IOD	QIOD-Lu12.3	12	489561	2981562	12	Lus10019999	469722	471166	-	Uncharacterised protein family (UPF0497)	scaffold23	scaffold23a	AT4G25830.1
IOD	QIOD-Lu12.3	12	489561	2981562	12	Lus10020000	473186	475136	-	xyloglucan endotransglucosylase/hydrolase 24	scaffold23	scaffold23a	AT4G30270.1	MERI-5,MERI5B,SEN4,XTH24
IOD	QIOD-Lu12.3	12	489561	2981562	12	Lus10020001	476302	479105	-	flavin-dependent monooxygenase 1	scaffold23	scaffold23a	AT1G19250.1	FMO1
IOD	QIOD-Lu12.3	12	489561	2981562	12	Lus10020002	481871	484414	+	Tetratricopeptide repeat (TPR)-like superfamily protein	scaffold23	scaffold23a	AT2G18940.1
IOD	QIOD-Lu12.3	12	489561	2981562	12	Lus10020003	485800	489150	+	Galactose oxidase/kelch repeat superfamily protein	scaffold23	scaffold23a	AT5G57360.1	ADO1,FKL2,LKP1,ZTL
IOD	QIOD-Lu12.3	12	489561	2981562	12	Lus10020004	490876	491384	+	methyl esterase 19	scaffold23	scaffold23a	AT2G23570.1	ATMES19,MES19
IOD	QIOD-Lu12.3	12	489561	2981562	12	Lus10020005	491601	493419	-	S-adenosyl-L-methionine-dependent methyltransferases superfamily protein	scaffold23	scaffold23a	AT5G57280.1
IOD	QIOD-Lu12.3	12	489561	2981562	12	Lus10020007	495936	498938	-	peroxin 10	scaffold23	scaffold23a	AT2G26350.1	ATPEX10,PEX10
IOD	QIOD-Lu12.3	12	489561	2981562	12	Lus10020008	502997	504010	+	Protein of unknown function (DUF630 and DUF632)	scaffold23	scaffold23a	AT2G19090.1
IOD	QIOD-Lu12.3	12	489561	2981562	12	Lus10020009	504156	505660	+	Protein of unknown function (DUF630 and DUF632)	scaffold23	scaffold23a	AT2G19090.1
IOD	QIOD-Lu12.3	12	489561	2981562	12	Lus10020010	506878	512766	-	metaxin-related	scaffold23	scaffold23a	AT2G19080.1
IOD	QIOD-Lu12.3	12	489561	2981562	12	Lus10020011	515953	519720	+	pathogenesis related homeodomain protein A	scaffold23	scaffold23a	AT4G29940.1	PRHA
IOD	QIOD-Lu12.3	12	489561	2981562	12	Lus10020012	521633	528926	-	chloroplast import apparatus 2	scaffold23	scaffold23a	AT5G57180.2	CIA2
IOD	QIOD-Lu12.3	12	489561	2981562	12	Lus10020013	532851	540016	+	DNA ligase IV	scaffold23	scaffold23a	AT5G57160.1	ATLIG4,LIG4
IOD	QIOD-Lu12.3	12	489561	2981562	12	Lus10020014	540304	541407	-		scaffold23	scaffold23a	AT2G19270.1
IOD	QIOD-Lu12.3	12	489561	2981562	12	Lus10020015	543227	546954	+	Galactose mutarotase-like superfamily protein	scaffold23	scaffold23a	AT5G57330.1
IOD	QIOD-Lu12.3	12	489561	2981562	12	Lus10020016	549126	551933	+	NB-ARC domain-containing disease resistance protein	scaffold23	scaffold23a	AT3G07040.1	RPM1,RPS3
IOD	QIOD-Lu12.3	12	489561	2981562	12	Lus10020017	552907	555404	-	Nucleotide/sugar transporter family protein	scaffold23	scaffold23a	AT5G57100.1
IOD	QIOD-Lu12.3	12	489561	2981562	12	Lus10020018	556673	558185	-	Protein kinase superfamily protein	scaffold23	scaffold23a	AT1G62400.1	HT1
IOD	QIOD-Lu12.3	12	489561	2981562	12	Lus10020019	559017	561061	-	indole-3-butyric acid response 1	scaffold23	scaffold23a	AT4G05530.1	IBR1,SDRA
IOD	QIOD-Lu12.3	12	489561	2981562	12	Lus10020020	567078	568932	+	PHD finger family protein / bromo-adjacent homology (BAH) domain-containing protein	scaffold23	scaffold23a	AT4G22140.1	EBS
IOD	QIOD-Lu12.3	12	489561	2981562	12	Lus10020021	570039	572000	+	endonuclease/exonuclease/phosphatase family protein	scaffold23	scaffold23a	AT1G11800.1
IOD	QIOD-Lu12.3	12	489561	2981562	12	Lus10020022	573441	576503	+	SKU5 similar 4	scaffold23	scaffold23a	AT4G22010.1	sks4
IOD	QIOD-Lu12.3	12	489561	2981562	12	Lus10020023	579104	582362	-	WRKY family transcription factor	scaffold23	scaffold23a	AT4G04450.1	AtWRKY42,WRKY42
IOD	QIOD-Lu12.3	12	489561	2981562	12	Lus10020024	585010	587670	+	aspartic proteinase A1	scaffold23	scaffold23a	AT1G11910.1	APA1,ATAPA1
IOD	QIOD-Lu12.3	12	489561	2981562	12	Lus10020025	587939	588681	-	B-cell receptor-associated protein 31-like	scaffold23	scaffold23a	AT1G11905.1
IOD	QIOD-Lu12.3	12	489561	2981562	12	Lus10020026	590489	591136	-	germin 3	scaffold23	scaffold23a	AT5G20630.1	ATGER3,GER3,GLP3,GLP3A,GLP3B
IOD	QIOD-Lu12.3	12	489561	2981562	12	Lus10020027	592293	593400	-	Peroxisomal membrane 22 kDa (Mpv17/PMP22) family protein	scaffold23	scaffold23a	AT4G04470.1	PMP22
IOD	QIOD-Lu12.3	12	489561	2981562	12	Lus10020028	595510	596802	-		scaffold23	scaffold23a	AT4G04480.1
IOD	QIOD-Lu12.3	12	489561	2981562	12	Lus10020029	600612	601916	-	F-box family protein with a domain of unknown function (DUF295)	scaffold23	scaffold23a	AT4G22030.1
IOD	QIOD-Lu12.3	12	489561	2981562	12	Lus10020030	603530	607676	-	STRUBBELIG-receptor family 8	scaffold23	scaffold23a	AT4G22130.1	SRF8
IOD	QIOD-Lu12.3	12	489561	2981562	12	Lus10020031	610953	615657	+	malonyl-CoA decarboxylase family protein	scaffold23	scaffold23a	AT4G04320.2
IOD	QIOD-Lu12.3	12	489561	2981562	12	Lus10020032	618593	622312	+	ERD (early-responsive to dehydration stress) family protein	scaffold23	scaffold23a	AT4G22120.1
IOD	QIOD-Lu12.3	12	489561	2981562	12	Lus10020033	623867	630001	+	transcription factor jumonji (jmjC) domain-containing protein	scaffold23	scaffold23a	AT1G62310.1
IOD	QIOD-Lu12.3	12	489561	2981562	12	Lus10020034	630355	631952	+	tRNA synthetase class I (I, L, M and V) family protein	scaffold23	scaffold23a	AT4G04350.1	EMB2369
IOD	QIOD-Lu12.3	12	489561	2981562	12	Lus10020035	632562	635421	-	arogenate dehydratase 1	scaffold23	scaffold23a	AT1G11790.1	ADT1
IOD	QIOD-Lu12.3	12	489561	2981562	12	Lus10020036	636752	637639	+	ankyrin repeat family protein	scaffold23	scaffold23a	AT1G11740.1
IOD	QIOD-Lu12.3	12	489561	2981562	12	Lus10020037	640235	643712	+	Core-2/I-branching beta-1,6-N-acetylglucosaminyltransferase family protein	scaffold23	scaffold23a	AT1G11940.1
IOD	QIOD-Lu12.3	12	489561	2981562	12	Lus10020038	644804	645500	-	Protein of unknown function (DUF1068)	scaffold23	scaffold23a	AT1G05070.1
IOD	QIOD-Lu12.3	12	489561	2981562	12	Lus10020039	646424	648853	-	Predicted pyridoxal phosphate-dependent enzyme, YBL036C type	scaffold23	scaffold23a	AT1G11930.2
IOD	QIOD-Lu12.3	12	489561	2981562	12	Lus10020040	650249	651939	-	APS reductase 1	scaffold23	scaffold23a	AT4G04610.1	APR,APR1,ATAPR1,PRH19
IOD	QIOD-Lu12.3	12	489561	2981562	12	Lus10020041	652980	653951	+	tRNA synthetase class I (I, L, M and V) family protein	scaffold23	scaffold23a	AT4G04350.1	EMB2369
IOD	QIOD-Lu12.3	12	489561	2981562	12	Lus10036172	978059	978817	+	OBF-binding protein 3	scaffold27	scaffold27a	AT3G55370.3	OBP3
IOD	QIOD-Lu12.3	12	489561	2981562	12	Lus10036173	984707	986637	+		scaffold27	scaffold27a	AT4G04980.1
IOD	QIOD-Lu12.3	12	489561	2981562	12	Lus10036174	986679	987545	+		scaffold27	scaffold27a	AT4G04980.1
IOD	QIOD-Lu12.3	12	489561	2981562	12	Lus10036175	988125	988634	-	basic helix-loop-helix 32	scaffold27	scaffold27a	AT3G25710.1	ATAIG1,BHLH32,TMO5
IOD	QIOD-Lu12.3	12	489561	2981562	12	Lus10036176	989575	992408	+	alpha-galactosidase 2	scaffold27	scaffold27a	AT5G08370.1	AGAL2,AtAGAL2
IOD	QIOD-Lu12.3	12	489561	2981562	12	Lus10036177	1000034	1001303	+	alpha/beta-Hydrolases superfamily protein	scaffold27	scaffold27a	AT4G02340.1
IOD	QIOD-Lu12.3	12	489561	2981562	12	Lus10036178	1001512	1003482	-	Undecaprenyl pyrophosphate synthetase family protein	scaffold27	scaffold27a	AT5G58770.1
IOD	QIOD-Lu12.3	12	489561	2981562	12	Lus10036179	1004624	1007726	+	damaged DNA binding 2	scaffold27	scaffold27a	AT5G58760.1	DDB2
IOD	QIOD-Lu12.3	12	489561	2981562	12	Lus10036180	1008345	1009855	-	cyclophilin 5	scaffold27	scaffold27a	AT2G29960.1	ATCYP5,CYP19-4,CYP5
IOD	QIOD-Lu12.3	12	489561	2981562	12	Lus10036181	1015006	1015941	+	Aldolase-type TIM barrel family protein	scaffold27	scaffold27a	AT5G01410.1	ATPDX1,ATPDX1.3,PDX1,PDX1.3,RSR4
IOD	QIOD-Lu12.3	12	489561	2981562	12	Lus10036182	1017174	1019555	+	phospholipase C 2	scaffold27	scaffold27a	AT3G08510.1	ATPLC2,PLC2
IOD	QIOD-Lu12.3	12	489561	2981562	12	Lus10036183	1026276	1029231	+	Double Clp-N motif-containing P-loop nucleoside triphosphate hydrolases superfamily protein	scaffold27	scaffold27a	AT2G29970.1
IOD	QIOD-Lu12.3	12	489561	2981562	12	Lus10036184	1035256	1038244	+	fatty acid desaturase 3	scaffold27	scaffold27a	AT2G29980.1	FAD3
IOD	QIOD-Lu12.3	12	489561	2981562	12	Lus10036185	1039311	1041550	-	alternative NAD(P)H dehydrogenase 1	scaffold27	scaffold27a	AT1G07180.1	ATNDI1,NDA1
IOD	QIOD-Lu12.3	12	489561	2981562	12	Lus10036186	1042329	1043559	+	Lactate/malate dehydrogenase family protein	scaffold27	scaffold27a	AT1G53240.1	mMDH1
IOD	QIOD-Lu12.3	12	489561	2981562	12	Lus10036187	1048516	1049790	+	Aquaporin-like superfamily protein	scaffold27	scaffold27a	AT1G73190.1	ALPHA-TIP,TIP3;1
IOD	QIOD-Lu12.3	12	489561	2981562	12	Lus10036188	1052068	1056002	-	Putative integral membrane protein conserved region (DUF2404)	scaffold27	scaffold27a	AT1G17820.1
IOD	QIOD-Lu12.3	12	489561	2981562	12	Lus10036189	1056919	1058807	-	Protein of unknown function (DUF789)	scaffold27	scaffold27a	AT1G73210.1
IOD	QIOD-Lu12.3	12	489561	2981562	12	Lus10036190	1065606	1065839	+		scaffold27	scaffold27a	AT1G31335.1
IOD	QIOD-Lu12.3	12	489561	2981562	12	Lus10036191	1068327	1068557	+	Cyclin family protein	scaffold27	scaffold27a	AT5G45190.1
IOD	QIOD-Lu12.3	12	489561	2981562	12	Lus10036192	1070760	1073001	+	Cyclin family protein	scaffold27	scaffold27a	AT5G45190.2
IOD	QIOD-Lu12.3	12	489561	2981562	12	Lus10036193	1077894	1079437	+	Mitochondrial substrate carrier family protein	scaffold27	scaffold27a	AT2G37890.1
IOD	QIOD-Lu12.3	12	489561	2981562	12	Lus10036194	1079615	1081739	-	NAC (No Apical Meristem) domain transcriptional regulator superfamily protein	scaffold27	scaffold27a	AT3G12910.1
IOD	QIOD-Lu12.3	12	489561	2981562	12	Lus10036195	1083358	1089252	-	Root hair defective 3 GTP-binding protein (RHD3)	scaffold27	scaffold27a	AT5G45160.1
IOD	QIOD-Lu12.3	12	489561	2981562	12	Lus10036196	1089888	1091225	+	RAB homolog 1	scaffold27	scaffold27a	AT5G45130.1	ATRAB-F2A,ATRAB5A,ATRABF2A,RAB-F2A,RAB5A,RABF2A,RHA1
IOD	QIOD-Lu12.3	12	489561	2981562	12	Lus10036197	1092101	1093209	-	Root hair defective 3 GTP-binding protein (RHD3)	scaffold27	scaffold27a	AT5G45160.1
[truncated: 10,840 more rows]
